# Supplementary material for: Exploration of the plasma proteomic profile of patients at risk of thromboembolic events
Source: Res Pract Thromb Haemost. 2025 Feb 28;9(2):102713. doi: 10.1016/j.rpth.2025.102713 (PMC11986537; doi:10.1016/j.rpth.2025.102713)
Supplement: Supplementary Tables [file mmc3.xlsx]

## Sheet: Overview
Overview supplemental table S1
A	Proteins quantified across QC and Healthy control used in Figure 2A-B
B	Proteins quantified in all cohorts used in Figure 2E-F
C	Proteins imputated with standard deviation in all cohorts
D	correlation matrix BLEEDS and INR used in Figure 3
E	correlation matrix COVID and clinical parameters from COVID studies used in Figure 3
F	significant proteins in cohorts compared to healthy controls used in Figure 5
G	overlap in significant proteins in cohorts compared to healthy controls used in Figure 5
H	significant proteins in cohorts comparing based on thrombotic outcome
I	overlap in significant proteins in for thrombotic outcome between the two COVID-19 cohorts
J	correlation matrix all cohorts and assigned clusters used in Figure 6
K	Wikipath enrichment terms for proteins in clusters used in Figure 6
L	Cluster similarity used in Figure 6

## Sheet: A. CVs protein across QC and HC
A	log2 mean intensity, standard deviation and coefficient of variation by technical replicates and healthy control groups for all quantified proteins
						Repeated injection QC sample				BEAT-COVID healthy control samples			Potkast healthy control samples			Sanquin healthy control samples			MEGA healthy control samples
						log2 (mean)	standard deviation	coefficient of variation	coefficient of variation all healthy control samples	log2 (mean)	standard deviation	coefficient of variation	log2 (mean)	standard deviation	coefficient of variation	log2 (mean)	standard deviation	coefficient of variation	log2 (mean)	standard deviation	coefficient of variation
UID	Protein.Group	Protein.Ids	Protein.Names	Genes	First.Protein.Description	Mean_QC	SD_QC	CV_QC	CV_all_HC	Mean_BEAT_H	SD_BEAT_H	CV_BEAT_H	Mean_Potkast	SD_Potkast	CV_Potkast	Mean_SanquinCTRL	SD_SanquinCTRL	CV_SanquinCTRL	Mean_MEGA_healthy	SD_MEGA_healthy	CV_MEGA_healthy
UID121	P01008	P01008	ANT3_HUMAN	SERPINC1	Antithrombin-III	25.1759	1.10205e+06	2.90746	8.29578	25.0753	2.47976e+06	7.01449	25.1151	3.38012e+06	9.30106	25.1357	3.64211e+06	9.87979	25.1108	3.08778e+06	8.52197
UID315	P08697	P08697	A2AP_HUMAN	SERPINF2	Alpha-2-antiplasmin	23.221	394538	4.03523	8.31466	23.1559	784484	8.39384	23.1714	898726	9.51373	23.2326	813657	8.25503	23.2319	465770	4.72796
UID106	P00734	P00734	THRB_HUMAN	F2	Prothrombin	24.4219	582594	2.592	8.31885	24.3578	2.12419e+06	9.88017	24.3972	2.0126e+06	9.10866	24.3779	1.01234e+06	4.64341	24.3846	1.41993e+06	6.4831
UID94	O75882	O75882	ATRN_HUMAN	ATRN	Attractin	20.1879	49589.7	4.1517	8.56886	20.1863	81658.2	6.8443	20.1875	168582	14.1178	20.1364	100539	8.72317	20.0834	36834.5	3.31539
UID214	P02768	P02768	ALBU_HUMAN	ALB	Albumin	31.8165	8.53627e+07	2.25711	8.98754	31.8026	2.91926e+08	7.7936	31.7797	3.477e+08	9.43118	31.825	3.70693e+08	9.74375	31.7282	3.9602e+08	11.1322
UID215	P02774	P02774	VTDB_HUMAN	GC	Vitamin D-binding protein	25.1824	744298	1.95476	9.22098	25.1899	3.25907e+06	8.51503	25.175	2.7224e+06	7.18644	25.2299	4.98571e+06	12.6702	25.2248	2.70703e+06	6.90369
UID341	P10909	P10909	CLUS_HUMAN	CLU	Clusterin	24.0239	615180	3.60655	9.5096	23.996	1.50439e+06	8.99161	23.941	1.61498e+06	10.0281	24.0144	1.80827e+06	10.671	23.8989	1.05477e+06	6.74337
UID556	Q14520	Q14520	HABP2_HUMAN	HABP2	Hyaluronan-binding protein 2	20.9822	96841.5	4.67507	9.96365	20.8904	185152	9.52573	21.032	151432	7.0626	20.9406	182179	9.05223	21.0691	179732	8.16958
UID234	P04180	P04180	LCAT_HUMAN	LCAT	Phosphatidylcholine-sterol acyltransferase	19.8616	60539.9	6.35504	10.4812	19.8198	104206	11.2599	19.8221	100349	10.826	19.8372	101752	10.8628	19.8749	68690.5	7.14429
UID114	P00747	P00747	PLMN_HUMAN	PLG	Plasminogen	24.3659	383527	1.77393	10.5997	24.3533	2.24916e+06	10.4944	24.3517	1.29649e+06	6.05595	24.3652	2.89606e+06	13.4011	24.3166	2.20639e+06	10.5597
UID275	P07225	P07225	PROS_HUMAN	PROS1	Vitamin K-dependent protein S	21.2456	112013	4.50518	10.6395	21.3315	214249	8.11903	21.2356	154837	6.271	21.2474	420556	16.8938	21.2289	179186	7.29087
UID222	P02790	P02790	HEMO_HUMAN	HPX	Hemopexin	26.3279	1.78091e+06	2.11431	10.7223	26.2588	7.14079e+06	8.89316	26.3983	7.91887e+06	8.95345	26.3579	1.22786e+07	14.2765	26.3088	5.97142e+06	7.18337
UID320	P09871	P09871	C1S_HUMAN	C1S	Complement C1s subcomponent	22.208	114261	2.3585	10.787	22.1373	463774	10.0535	22.2765	556653	10.9572	22.1979	599686	12.465	22.2572	275412	5.49405
UID107	P00736	P00736	C1R_HUMAN	C1R	Complement C1r subcomponent	21.3468	86096.3	3.22826	10.9865	21.2852	281109	11.0001	21.3823	307595	11.2526	21.3458	333769	12.5235	21.3539	168598	6.29069
UID128	P01031	P01031	CO5_HUMAN	C5	Complement C5	22.1299	89311.7	1.94597	11.1327	22.1606	508032	10.8366	22.2257	566428	11.5488	22.1895	663320	13.8681	22.2013	326113	6.76253
UID203	P02747	P02747	C1QC_HUMAN	C1QC	Complement C1q subcomponent subunit C	23.6826	498515	3.70266	11.3841	23.5837	1.4644e+06	11.6486	23.7119	1.3615e+06	9.90883	23.7118	1.42814e+06	10.3948	23.7088	1.18257e+06	8.62488
UID393	P19823	P19823	ITIH2_HUMAN	ITIH2	Inter-alpha-trypsin inhibitor heavy chain H2	23.7963	370830	2.54554	11.4434	23.7999	1.57467e+06	10.7821	23.7646	2.0684e+06	14.514	23.8478	1.88801e+06	12.5057	23.8121	1.36666e+06	9.27922
UID280	P07357	P07357	CO8A_HUMAN	C8A	Complement component C8 alpha chain	21.4549	94771.1	3.29699	11.4738	21.4578	304845	10.5835	21.4672	363221	12.5282	21.4823	397239	13.559	21.4153	306655	10.9646
UID228	P04003	P04003	C4BPA_HUMAN	C4BPA	C4b-binding protein alpha chain	24.9192	604047	1.90386	12.2865	24.9693	3.63308e+06	11.0603	24.9966	3.89605e+06	11.6381	24.9861	5.94171e+06	17.8795	24.9827	2.09775e+06	6.32712
UID394	P19827	P19827	ITIH1_HUMAN	ITIH1	Inter-alpha-trypsin inhibitor heavy chain H1	23.7815	516402	3.5812	12.2954	23.7796	1.87858e+06	13.0453	23.7703	2.01576e+06	14.0888	23.8445	1.83751e+06	12.199	23.8213	1.1376e+06	7.67489
UID131	P01042	P01042	KNG1_HUMAN	KNG1	Kininogen-1	24.7333	1.15931e+06	4.15667	12.3353	24.6147	2.91552e+06	11.349	24.6766	1.92509e+06	7.17887	24.7872	4.44083e+06	15.3381	24.6676	1.68754e+06	6.33246
UID463	P36955	P36955	PEDF_HUMAN	SERPINF1	Pigment epithelium-derived factor	21.6368	79497.8	2.4379	12.4236	21.5085	411560	13.7955	21.5941	363294	11.4761	21.6202	253057	7.85046	21.5758	417790	13.3659
UID312	P08603	P08603	CFAH_HUMAN	CFH	Complement factor H	24.7171	798001	2.89347	12.5417	24.595	3.34527e+06	13.2005	24.7518	2.78048e+06	9.8423	24.7525	3.02579e+06	10.705	24.744	2.43806e+06	8.67651
UID557	Q14624	Q14624	ITIH4_HUMAN	ITIH4	Inter-alpha-trypsin inhibitor heavy chain H4	23.6239	585658	4.53057	12.5447	23.514	1.17384e+06	9.79941	23.6529	2.00445e+06	15.1969	23.6622	1.93471e+06	14.5741	23.6743	877520	6.55535
UID209	P02760	P02760	AMBP_HUMAN	AMBP	Protein AMBP	25.0374	1.70826e+06	4.96081	12.7672	24.9764	3.81479e+06	11.5564	24.9717	5.09038e+06	15.4713	25.0971	4.68271e+06	13.0475	24.9343	3.38798e+06	10.5672
UID253	P05154	P05154	IPSP_HUMAN	SERPINA5	Plasma serine protease inhibitor	19.3677	28692.1	4.24125	12.8731	19.3692	76191.7	11.2511	19.1234	41737	7.30823	19.3695	76152.8	11.2433	19.2307	97378.5	15.829
UID201	P02745	P02745	C1QA_HUMAN	C1QA	Complement C1q subcomponent subunit A	21.9362	268840	6.69966	12.8755	21.8875	587122	15.133	21.9586	386298	9.47845	22.0032	406752	9.67658	21.9644	434837	10.6261
UID127	P01024	P01024	CO3_HUMAN	C3	Complement C3	26.0659	1.2367e+06	1.76054	12.9311	25.8596	7.51825e+06	12.3479	26.098	5.85831e+06	8.15647	26.0572	8.20426e+06	11.7503	26.0041	5.46664e+06	8.12286
UID112	P00742	P00742	FA10_HUMAN	F10	Coagulation factor X	21.1929	92706.3	3.86723	12.9582	21.1615	322135	13.7334	21.1582	443582	18.9555	21.1754	243135	10.2667	21.2368	169768	6.86956
UID236	P04217	P04217	A1BG_HUMAN	A1BG	Alpha-1B-glycoprotein	24.0938	663366	3.70515	13.0606	23.9963	1.67368e+06	10.0018	24.1168	2.51894e+06	13.8464	24.1845	2.30647e+06	12.0975	24.051	2.84192e+06	16.3507
UID599	Q96IY4	Q96IY4	CBPB2_HUMAN	CPB2	Carboxypeptidase B2	20.6135	51349.6	3.20077	13.0715	20.5214	168589	11.2016	20.4716	229746	15.8004	20.5592	215673	13.9592	20.4993	240085	16.1975
UID400	P20851	P20851	C4BPB_HUMAN	C4BPB	C4b-binding protein beta chain	21.7804	165826	4.60353	13.1364	21.8336	484093	12.9531	21.7796	385399	10.7051	21.8448	666357	17.691	21.8237	253212	6.82162
UID231	P04070	P04070	PROC_HUMAN	PROC	Vitamin K-dependent protein C	20.0529	36654.7	3.3699	13.2123	20.0192	129207	12.1593	19.8121	101072	10.9799	19.9387	143727	14.3015	20.031	127764	11.9255
UID406	P22792	P22792	CPN2_HUMAN	CPN2	Carboxypeptidase N subunit 2	21.2914	64053.4	2.49562	13.2831	21.2959	364196	14.1461	21.2526	309758	12.3983	21.2732	378060	14.9172	21.3416	224632	8.45269
UID267	P06681	P06681	CO2_HUMAN	C2	Complement C2	20.8592	36116.5	1.89866	13.4616	20.796	257107	14.1218	20.8739	287468	14.9596	20.8695	215424	11.245	20.8671	252310	13.1921
UID256	P05160	P05160	F13B_HUMAN	F13B	Coagulation factor XIII B chain	20.389	48308.6	3.51824	13.5512	20.4193	207467	14.7955	20.375	198974	14.6318	20.3194	167551	12.8057	20.4651	79112.6	5.46553
UID451	P33908	P33908	MA1A1_HUMAN	MAN1A1	Mannosyl-oligosaccharide 1,2-alpha-mannosidase IA	17.5807	11536.1	5.88507	13.5627	17.6161	29111.4	14.491	17.7444	26152.7	11.9106	17.6126	27945	13.9442	17.6295	20120.4	9.92273
UID281	P07358	P07358	CO8B_HUMAN	C8B	Complement component C8 beta chain	20.8115	66078.4	3.59054	13.6998	20.7957	250230	13.7466	20.808	274817	14.9697	20.7656	243733	13.6727	20.8107	259908	14.1308
UID283	P07360	P07360	CO8G_HUMAN	C8G	Complement component C8 gamma chain	20.3763	32462.8	2.38513	14.0078	20.3378	192138	14.4986	20.3577	211701	15.7563	20.2931	177807	13.8392	20.3161	154880	11.8639
UID266	P06396	P06396	GELS_HUMAN	GSN	Gelsolin	22.769	193635	2.70914	14.0096	22.8148	1.13455e+06	15.3778	22.7622	886632	12.4638	22.7886	862615	11.9064	22.6927	854134	12.5992
UID111	P00740	P00740	FA9_HUMAN	F9	Coagulation factor IX	20.693	77691.2	4.58315	14.0159	20.6369	234438	14.378	20.7249	297418	17.1616	20.6966	190973	11.2377	20.6287	222753	13.7398
UID422	P25311	P25311	ZA2G_HUMAN	AZGP1	Zinc-alpha-2-glycoprotein	23.2588	183041	1.82373	14.2505	23.3546	1.36585e+06	12.7343	23.0764	1.21358e+06	13.7207	23.3021	1.49728e+06	14.4769	23.2005	878340	9.11229
UID202	P02746	P02746	C1QB_HUMAN	C1QB	Complement C1q subcomponent subunit B	22.4784	225914	3.86605	14.2522	22.3211	799355	15.2555	22.5312	597866	9.86339	22.5136	685078	11.4412	22.5088	518831	8.69381
UID311	P08571	P08571	CD14_HUMAN	CD14	Monocyte differentiation antigen CD14	19.1858	22302.2	3.7398	14.2759	19.2591	84557	13.4767	19.1833	81612	13.7087	19.1443	105437	18.1969	19.1463	45219.9	7.79331
UID117	P00751	P00751	CFAB_HUMAN	CFB	Complement factor B	23.9112	318758	2.02054	14.3024	23.8502	1.9898e+06	13.1583	24.0275	2.91401e+06	17.0404	23.8899	2.27304e+06	14.6233	23.8873	1.75861e+06	11.334
UID233	P04114	P04114	APOB_HUMAN	APOB	Apolipoprotein B-100	24.6741	219040	0.818252	14.4183	24.6847	2.61079e+06	9.68124	24.5987	5.37805e+06	21.1673	24.5069	4.34319e+06	18.2179	24.6403	3.32843e+06	12.7281
UID262	P05546	P05546	HEP2_HUMAN	SERPIND1	Heparin cofactor 2	23.6772	430888	3.21232	14.4908	23.6519	1.70485e+06	12.9345	23.7417	2.46793e+06	17.5946	23.6781	2.14237e+06	15.9614	23.8189	1.71426e+06	11.5846
UID254	P05155	P05155	IC1_HUMAN	SERPING1	Plasma protease C1 inhibitor	23.776	466246	3.24588	14.8092	23.7262	1.80513e+06	13.0082	23.6897	1.86172e+06	13.7592	23.6515	2.56738e+06	19.484	23.5527	1.36833e+06	11.1202
UID255	P05156	P05156	CFAI_HUMAN	CFI	Complement factor I	22.163	105170	2.23958	14.8396	22.078	592544	13.384	22.2097	760620	15.6809	22.1455	777792	16.7647	22.2127	667938	13.7415
UID443	P29622	P29622	KAIN_HUMAN	SERPINA4	Kallistatin	21.8641	84755.4	2.22037	14.8624	21.8126	581373	15.7838	21.6576	459661	13.8948	21.7054	456999	13.3641	21.7199	367483	10.6389
UID226	P03952	P03952	KLKB1_HUMAN	KLKB1	Plasma kallikrein	21.8214	133929	3.61383	15.0065	21.7982	528494	14.4921	21.6322	322177	9.91207	21.7727	633556	17.6829	21.7244	485381	14.0086
UID365	P13796	P13796	PLSL_HUMAN	LCP1	Plastin-2	17.9434	11682.9	4.63491	15.0531	17.7706	29757.4	13.3084	18.0165	32112.2	12.1101	17.8158	36166.3	15.6755	17.9813	33201.5	12.831
UID74	O00391	O00391	QSOX1_HUMAN	QSOX1	Sulfhydryl oxidase 1	18.8337	15784.6	3.37853	15.1196	18.91	64131.8	13.0198	18.916	89271.6	18.0486	18.8707	92255.3	19.2457	18.8168	58300.9	12.6255
UID473	P43652	P43652	AFAM_HUMAN	AFM	Afamin	23.1574	258219	2.75996	15.2437	22.9625	1.34287e+06	16.4293	23.0479	1.7455e+06	20.1282	23.1061	982646	10.8834	23.0671	765962	8.71575
UID192	P02652	P02652	APOA2_HUMAN	APOA2	Apolipoprotein A-II	25.6507	2.74795e+06	5.21637	15.3134	25.6768	8.20282e+06	15.2928	25.5099	9.03478e+06	18.9097	25.569	6.05718e+06	12.1681	25.5857	6.78373e+06	13.4716
UID229	P04004	P04004	VTNC_HUMAN	VTN	Vitronectin	24.149	535878	2.88058	15.4314	24.0068	2.79108e+06	16.5574	24.2823	2.65499e+06	13.0128	24.2113	1.89702e+06	9.76681	24.1762	1.74947e+06	9.22909
UID528	Q01459	Q01459	DIAC_HUMAN	CTBS	Di-N-acetylchitobiase	18.8561	39684.6	8.36309	15.5178	18.8396	54983.3	11.7207	18.8354	99641.8	21.3027	18.7963	102249	22.4595	18.863	43975.7	9.22324
UID404	P22352	P22352	GPX3_HUMAN	GPX3	Glutathione peroxidase 3	21.4969	120305	4.06501	15.5259	21.5569	395264	12.8121	21.3159	376259	14.4132	21.3374	354635	13.3838	21.2856	364447	14.257
UID264	P06276	P06276	CHLE_HUMAN	BCHE	Cholinesterase	20.4334	61890.2	4.37074	15.6344	20.4062	210118	15.1208	20.4238	193746	13.7735	20.4038	288729	20.8135	20.5079	151754	10.1776
UID575	Q6EMK4	Q6EMK4	VASN_HUMAN	VASN	Vasorin	17.2535	7673.71	4.91103	15.6436	17.202	23726.6	15.7363	17.1227	17578.1	12.3177	17.2276	28278	18.4257	17.1618	19987.1	13.6311
UID351	P12259	P12259	FA5_HUMAN	F5	Coagulation factor V	19.2492	22189.7	3.56089	16.0761	19.2844	106508	16.6804	19.1924	53884	8.9941	19.0918	86571	15.4938	19.1494	82486.4	14.1851
UID438	P27918	P27918	PROP_HUMAN	CFP	Properdin	20.5453	95846.7	6.26357	16.2629	20.4635	201020	13.9028	20.4637	118228	8.1758	20.4778	313147	21.4442	20.6639	280605	16.891
UID314	P08603;Q03591	Q03591;P08603	CFAH_HUMAN;FHR1_HUMAN	CFH;CFHR1	Complement factor H	22.4645	303506	5.24401	16.4078	22.2565	672665	13.4258	22.3175	686489	13.1337	22.4053	915114	16.4742	22.3717	1.31749e+06	24.2767
UID347	P11279	P11279	LAMP1_HUMAN	LAMP1	Lysosome-associated membrane glycoprotein 1	16.845	9532.48	8.0975	16.4686	16.9204	16420.6	13.2384	16.862	32895.2	27.617	16.7819	17019	15.1035	16.8203	15550.6	13.4384
UID419	P24593	P24593	IBP5_HUMAN	IGFBP5	Insulin-like growth factor-binding protein 5	17.8721	14936.9	6.22618	16.5066	17.8665	41340.8	17.2996	17.9598	41691.7	16.3533	17.9003	32017.7	13.0875	18.0382	45819.9	17.0222
UID205	P02749	P02749	APOH_HUMAN	APOH	Beta-2-glycoprotein 1	24.5231	1.0684e+06	4.43154	16.5737	24.6689	3.61126e+06	13.5389	24.5125	1.36444e+06	5.70091	24.4608	3.38407e+06	14.6561	24.3296	5.03884e+06	23.8996
UID621	Q9NZP8	Q9NZP8	C1RL_HUMAN	C1RL	Complement C1r subcomponent-like protein	19.7496	54113.2	6.13872	16.5892	19.6098	98962.6	12.3688	19.9027	117616	11.9996	19.789	139341	15.3816	19.8229	199437	21.5039
UID220	P02787	P02787	TRFE_HUMAN	TF	Serotransferrin	27.5011	7.19451e+06	3.78746	16.592	27.3271	2.34195e+07	13.9093	27.3602	2.47023e+07	14.338	27.5472	3.81263e+07	19.4399	27.3198	2.10579e+07	12.5699
UID115	P00747;P08519	P00747;P08519	APOA_HUMAN;PLMN_HUMAN	LPA;PLG	Plasminogen	20.022	100468	9.43628	16.6847	20.0312	187446	17.4933	20.1429	119307	10.3049	19.8903	149875	15.4222	20.185	158755	13.318
UID601	Q96PD5	Q96PD5	PGRP2_HUMAN	PGLYRP2	N-acetylmuramoyl-L-alanine amidase	22.0394	103221	2.39471	16.8661	21.9867	533933	12.8475	22.1009	999680	22.2245	21.8661	811941	21.2409	21.9617	527905	12.9252
UID212	P02765	P02765	FETUA_HUMAN	AHSG	Alpha-2-HS-glycoprotein	24.4696	1.12508e+06	4.84269	16.8815	24.3514	3.48029e+06	16.2599	24.5629	5.45007e+06	21.9903	24.5585	3.03439e+06	12.2807	24.4098	2.26114e+06	10.145
UID737	P40189	P40189	IL6RB_HUMAN	IL6ST	Interleukin-6 receptor subunit beta	15.5207	7050.93	14.9983	16.9794	15.6934	9257.58	17.4714	15.6654	13147.4	25.2972	15.7388	7183.03	13.1362	15.6277	4727.47	9.3376
UID432	P26927;Q2TV78	P26927;Q2TV78	HGFL_HUMAN;MST1L_HUMAN	MST1;MST1L	Hepatocyte growth factor-like protein	19.0439	17951.1	3.32139	16.993	19.0465	96071.3	17.7432	18.851	101160	21.3944	19.0809	74453.3	13.4269	18.9649	56559.3	11.0532
UID431	P26927	P26927	HGFL_HUMAN	MST1	Hepatocyte growth factor-like protein	18.9313	21812.2	4.36338	17.0847	18.9026	86252	17.5999	18.7668	92480.4	20.7336	18.9726	77108.5	14.9889	18.9055	67632.8	13.7735
UID197	P02675	P02675	FIBB_HUMAN	FGB	Fibrinogen beta chain	26.6983	4.8829e+06	4.48422	17.1187	26.7607	2.15751e+07	18.9755	26.8582	1.56745e+07	12.8844	26.7883	2.06734e+07	17.8375	26.6992	1.31506e+07	12.0692
UID627	Q9UK55	Q9UK55	ZPI_HUMAN	SERPINA10	Protein Z-dependent protease inhibitor	19.1712	31435.7	5.3249	17.2173	19.1454	98974.9	17.0676	19.0028	93986.2	17.8916	19.1528	97074.6	16.6549	19.0115	86939.5	16.4503
UID198	P02679	P02679	FIBG_HUMAN	FGG	Fibrinogen gamma chain	26.3101	3.91422e+06	4.70466	17.3413	26.3946	1.64539e+07	18.6516	26.5055	1.36749e+07	14.3539	26.4043	1.64245e+07	18.4927	26.3276	1.04367e+07	12.393
UID570	Q16610	Q16610	ECM1_HUMAN	ECM1	Extracellular matrix protein 1	21.3128	71984.9	2.76339	17.389	21.3023	534085	20.6527	21.2173	319041	13.0855	21.3187	358509	13.707	21.2527	330158	13.2139
UID132	P01344	P01344	IGF2_HUMAN	IGF2	Insulin-like growth factor II	19.1086	35863.4	6.34457	17.3926	18.9791	84026.1	16.2609	19.1265	97705.8	17.0716	19.1189	106802	18.7596	19.0639	93681.9	17.0941
UID260	P05452	P05452	TETN_HUMAN	CLEC3B	Tetranectin	20.809	128829	7.01238	17.5585	20.7878	316365	17.4753	20.8675	473894	24.77	20.8005	253466	13.8783	20.8472	298765	15.8374
UID476	P48740	P48740	MASP1_HUMAN	MASP1	Mannan-binding lectin serine protease 1	19.5103	31864.2	4.26701	17.7089	19.5809	127330	16.2362	19.4574	96277	13.374	19.3486	126225	18.9079	19.3192	90782.7	13.8788
UID630	Q9UNW1	Q9UNW1	MINP1_HUMAN	MINPP1	Multiple inositol polyphosphate phosphatase 1	17.4298	14102	7.98711	17.737	17.377	32708.6	19.2164	17.324	21049	12.829	17.1189	14814.3	10.4082	17.1871	16874.3	11.3086
UID190	P02647	P02647	APOA1_HUMAN	APOA1	Apolipoprotein A-I	27.399	6.5546e+06	3.70354	17.7531	27.509	2.87302e+07	15.0417	27.2825	2.14643e+07	13.1485	27.3281	3.62091e+07	21.4907	27.27	2.57078e+07	15.8851
UID130	P01034	P01034	CYTC_HUMAN	CST3	Cystatin-C	19.5662	43024.3	5.5424	17.8383	19.5922	107779	13.6361	19.4321	95870	13.5532	19.5167	201304	26.8366	19.3948	95688.5	13.8817
UID458	P35555	P35555	FBN1_HUMAN	FBN1	Fibrillin-1	15.3407	6956.96	16.7647	18.0395	15.4387	8399.24	18.9116	15.3745	10473.3	24.654	15.3751	4849.62	11.4113	15.2929	5796.81	14.4398
UID358	P13473	P13473	LAMP2_HUMAN	LAMP2	Lysosome-associated membrane glycoprotein 2	18.4106	33664.5	9.66111	18.2275	18.4437	49252.3	13.8139	18.6385	96027	23.5309	18.524	74331.3	19.7189	18.6856	66961.5	15.882
UID193	P02654	P02654	APOC1_HUMAN	APOC1	Apolipoprotein C-I	24.6156	1.34921e+06	5.24869	18.3595	24.6902	4.41969e+06	16.3269	24.4009	3.90766e+06	17.6402	24.6516	5.81318e+06	22.0564	24.5894	3.15598e+06	12.5024
UID481	P49908	P49908	SEPP1_HUMAN	SELENOP	Selenoprotein P	20.2517	78482.1	6.28656	18.5464	20.4879	182550	12.4143	19.9841	146166	14.0943	20.1568	165182	14.131	20.1838	169285	14.2132
UID460	P35858	P35858	ALS_HUMAN	IGFALS	Insulin-like growth factor-binding protein complex acid labile subunit	21.6087	54449.3	1.7027	18.5847	21.3724	474358	17.4728	21.6243	413990	12.8063	21.6082	529186	16.5541	21.634	608208	18.6881
UID579	Q76LX8	Q76LX8	ATS13_HUMAN	ADAMTS13	A disintegrin and metalloproteinase with thrombospondin motifs 13	16.1924	5236.72	6.9929	18.6233	16.1691	12586.3	17.0814	16.2402	17251.8	22.2865	16.2024	15380.9	20.3972	16.2044	14515.5	19.2224
UID342	P11021	P11021	BIP_HUMAN	HSPA5	Endoplasmic reticulum chaperone BiP	17.2327	10284.4	6.67765	18.626	17.4296	31856.1	18.0456	17.1992	27069.7	17.9885	17.2236	27629.6	18.0535	17.2425	18552.5	11.9648
UID537	Q07954	Q07954	LRP1_HUMAN	LRP1	Prolow-density lipoprotein receptor-related protein 1	16.4524	9511.53	10.6066	18.6627	16.5829	12824.9	13.0651	16.6113	14292.9	14.2768	16.6598	27101.2	26.1748	16.6458	25988.5	25.3451
UID113	P00746	P00746	CFAD_HUMAN	CFD	Complement factor D	19.9379	58896.6	5.86397	18.7131	20.0485	194478	17.9338	20.0582	224416	20.5554	19.9495	174506	17.235	19.8001	154709	16.947
UID490	P55058	P55058	PLTP_HUMAN	PLTP	Phospholipid transfer protein	19.9948	34865.8	3.33708	18.7436	20.1545	186695	15.9962	19.9599	173904	17.052	19.9166	149332	15.0893	19.9637	269184	26.3249
UID485	P51884	P51884	LUM_HUMAN	LUM	Lumican	22.2632	239586	4.75947	18.759	22.3871	867498	15.8156	22.142	508491	10.9868	22.3794	1.05646e+06	19.363	22.0859	1.04035e+06	23.3708
UID856	P35443;P49747	P35443;P49747	COMP_HUMAN;TSP4_HUMAN	COMP;THBS4	Thrombospondin-4	18.9951	32499.7	6.22004	18.7983	19.1179	114400	20.1082	19.0347	93567	17.4222	19.0597	104488	19.1214	18.9654	65550.8	12.8066
UID102	P00450	P00450	CERU_HUMAN	CP	Ceruloplasmin	23.8931	320685	2.05849	18.9268	23.7649	1.85007e+06	12.979	23.9412	2.2103e+06	13.7222	24.0167	4.70606e+06	27.7269	23.875	857954	5.57665
UID411	P23142	P23142	FBLN1_HUMAN	FBLN1	Fibulin-1	20.7254	100360	5.78895	19.0806	20.826	294686	15.8525	20.9754	533299	25.8664	20.9029	367331	18.7352	20.9618	416655	20.401
UID95	O95445	O95445	APOM_HUMAN	APOM	Apolipoprotein M	23.5349	357037	2.93761	19.0877	23.5675	2.46736e+06	19.847	23.4812	2.08759e+06	17.8283	23.4468	1.90181e+06	16.6327	23.4661	2.38302e+06	20.5655
UID625	Q9UHG3	Q9UHG3	PCYOX_HUMAN	PCYOX1	Prenylcysteine oxidase 1	18.1596	13449.3	4.59312	19.1957	18.2107	44255.7	14.588	18.1618	74993.2	25.5733	18.2217	68326	22.3521	18.1615	71629.9	24.4302
UID126	P01023;P20742	P20742;P01023	A2MG_HUMAN;PZP_HUMAN	A2M;PZP	Alpha-2-macroglobulin	25.9085	2.3468e+06	3.72596	19.2789	26.0474	1.58167e+07	22.8075	26.1233	8.06165e+06	11.0291	26.0363	9.88773e+06	14.3676	26.1763	1.46146e+07	19.2717
UID472	P43251	P43251	BTD_HUMAN	BTD	Biotinidase	20.1387	44324.9	3.83959	19.3339	20.0368	250615	23.2983	19.9896	144132	13.8454	19.9744	157325	15.2725	20.1408	142989	12.3685
UID125	P01023	P01023	A2MG_HUMAN	A2M	Alpha-2-macroglobulin	27.0591	2.20679e+06	1.57823	19.3367	27.2167	3.51928e+07	22.564	27.2293	2.5703e+07	16.3356	27.2026	2.13622e+07	13.8311	27.3061	3.07862e+07	18.5524
UID405	P22692	P22692	IBP4_HUMAN	IGFBP4	Insulin-like growth factor-binding protein 4	16.8882	12864.4	10.6057	19.3761	17.0944	23446.6	16.7558	16.9707	28685.2	22.3347	17.1988	34601.2	23.0003	16.9354	16136.5	12.8753
UID196	P02671	P02671	FIBA_HUMAN	FGA	Fibrinogen alpha chain	26.7002	3.97101e+06	3.64199	19.3951	26.788	2.56716e+07	22.1544	26.868	1.81376e+07	14.8087	26.7384	2.04309e+07	18.2485	26.6713	1.26658e+07	11.8515
UID211	P02763;P19652	P19652;P02763	A1AG1_HUMAN;A1AG2_HUMAN	ORM1;ORM2	Alpha-1-acid glycoprotein 1	25.8832	5.9189e+06	9.56337	19.4451	25.7895	1.14641e+07	19.7659	26.0673	1.29709e+07	18.4478	25.9076	1.03409e+07	16.4278	25.9478	1.13785e+07	17.5803
UID544	Q12913	Q12913	PTPRJ_HUMAN	PTPRJ	Receptor-type tyrosine-protein phosphatase eta	16.6327	21179.9	20.8436	19.5013	16.7487	22113.6	20.0817	16.8014	35657.8	31.2201	16.8546	16966.3	14.3166	16.7146	10932	10.1648
UID434	P27169	P27169	PON1_HUMAN	PON1	Serum paraoxonase/arylesterase 1	23.56	584511	4.72648	19.5343	23.4727	2.16727e+06	18.6174	23.4098	2.2722e+06	20.3886	23.4847	2.64165e+06	22.5056	23.5303	2.30769e+06	19.0474
UID123	P01011	P01011	AACT_HUMAN	SERPINA3	Alpha-1-antichymotrypsin	24.4589	1.18211e+06	5.12627	19.6298	24.4159	3.64066e+06	16.2651	24.5201	3.79846e+06	15.7878	24.671	6.60666e+06	24.7334	24.4037	2.08647e+06	9.40059
UID468	P39060	P39060	COIA1_HUMAN	COL18A1	Collagen alpha-1(XVIII) chain	16.7904	7892.87	6.96315	19.6378	16.7853	21163	18.7374	16.8049	15048.2	13.1437	16.8323	29082.8	24.9232	16.5686	11496.8	11.8289
UID200	P02743	P02743	SAMP_HUMAN	APCS	Serum amyloid P-component	22.406	231592	4.1673	19.8738	22.4218	1.07059e+06	19.0536	22.4881	1.06634e+06	18.126	22.5098	1.04302e+06	17.4648	22.3553	1.54667e+06	28.8265
UID225	P03951	P03951	FA11_HUMAN	F11	Coagulation factor XI	19.3111	15250.4	2.34453	19.9512	19.4392	144515	20.3298	19.1973	97913.8	16.2888	19.2157	78284.6	12.8576	19.2514	125957	20.1827
UID470	P41222	P41222	PTGDS_HUMAN	PTGDS	Prostaglandin-H2 D-isomerase	17.5732	20343.6	10.432	19.9845	17.6846	41568.2	19.7322	17.4893	43715.6	23.7585	17.5295	27059.2	14.3025	17.4817	36045.2	19.6943
UID316	P08709	P08709	FA7_HUMAN	F7	Coagulation factor VII	17.9364	18876.4	7.52519	20.053	17.7639	36584.6	16.4376	17.7337	33477.3	15.3595	17.7978	57661.1	25.3054	18.0018	56304.1	21.4514
UID566	Q15582	Q15582	BGH3_HUMAN	TGFBI	Transforming growth factor-beta-induced protein ig-h3	19.5021	49451.7	6.6599	20.0707	19.463	91670.9	12.6848	19.6982	279047	32.805	19.3465	108702	16.3068	19.4313	114885	16.2499
UID104	P00488	P00488	F13A_HUMAN	F13A1	Coagulation factor XIII A chain	19.9438	34290.5	3.40011	20.0923	20.126	224437	19.6136	20.0038	234357	22.2907	19.8064	153637	16.7557	20.1167	113475	9.98065
UID542	Q12805	Q12805	FBLN3_HUMAN	EFEMP1	EGF-containing fibulin-like extracellular matrix protein 1	19.3466	29147.4	4.37227	20.1502	19.4707	146138	20.1141	19.3532	127479	19.0346	19.4136	162538	23.2742	19.2481	47484.7	7.62589
UID122	P01009	P01009	A1AT_HUMAN	SERPINA1	Alpha-1-antitrypsin	27.5575	1.18989e+07	6.02376	20.3196	27.403	2.66711e+07	15.0287	27.6772	2.91918e+07	13.6017	27.7353	4.42947e+07	19.8244	27.3055	3.31581e+07	19.99
UID356	P12955	P12955	PEPD_HUMAN	PEPD	Xaa-Pro dipeptidase	16.8851	8643.25	7.14115	20.3622	16.9128	24612.4	19.9484	16.7549	28906.5	26.1384	16.6682	12927.4	12.4131	16.7197	17384.8	16.1079
UID534	Q04756	Q04756	HGFA_HUMAN	HGFAC	Hepatocyte growth factor activator	19.6457	28882.5	3.52126	20.405	19.7784	110633	12.3028	19.4684	175330	24.1711	19.3415	137433	20.6885	19.6786	172535	20.5604
UID452	P34096	P34096	RNAS4_HUMAN	RNASE4	Ribonuclease 4	15.8605	9520.26	16.0019	20.4242	15.9579	11640.4	18.2874	15.8981	11301.8	18.5069	15.8424	12839.4	21.8523	15.604	10371.2	20.8242
UID403	P22105	P22105	TENX_HUMAN	TNXB	Tenascin-X	17.236	4493.99	2.91126	20.4732	17.0773	27927.7	20.1949	17.1401	20012.5	13.8556	16.9916	28340.5	21.7479	17.0474	35799.9	26.4301
UID379	P15169	P15169	CBPN_HUMAN	CPN1	Carboxypeptidase N catalytic chain	20.1508	27029.1	2.32194	20.4943	19.9551	237226	23.3391	20.0582	148497	13.6017	20.0041	245829	23.3775	20.1012	104158	9.2602
UID605	Q99784	Q99784	NOE1_HUMAN	OLFM1	Noelin	16.4307	10233.7	11.5847	20.5772	16.4631	16502.1	18.2668	16.6733	29937.2	28.6458	16.4725	15531	17.0796	16.4636	17580	19.4528
UID523	P80108	P80108	PHLD_HUMAN	GPLD1	Phosphatidylinositol-glycan-specific phospholipase D	20.1712	39979.3	3.38612	20.6346	20.0114	217071	20.5384	20.0552	177012	16.248	20.1916	295141	24.6458	20.0019	117791	11.2188
UID576	Q6UX71	Q6UX71	PXDC2_HUMAN	PLXDC2	Plexin domain-containing protein 2	16.5475	6953.72	7.25986	20.7354	16.7055	24506.3	22.9302	16.5074	12419.1	13.3312	16.647	18070	17.6085	16.5136	15671.2	16.7501
UID208	P02753	P02753	RET4_HUMAN	RBP4	Retinol-binding protein 4	24.0207	614136	3.6085	20.7494	24.1967	3.61354e+06	18.7926	23.7808	1.78872e+06	12.4112	23.9155	2.20865e+06	13.9585	23.8404	2.20018e+06	14.6482
UID350	P12111	P12111	CO6A3_HUMAN	COL6A3	Collagen alpha-3(VI) chain	16.6868	6345.53	6.01508	20.9376	16.6885	23758.6	22.4945	16.7531	19561.1	17.7093	16.6566	23515.8	22.7623	16.6127	15815.3	15.7823
UID549	Q13790	Q13790	APOF_HUMAN	APOF	Apolipoprotein F	20.048	83726.6	7.72375	20.9861	20.129	188215	16.4145	20.0944	310763	27.7591	19.7803	139982	15.546	19.8603	178829	18.7882
UID213	P02766	P02766	TTHY_HUMAN	TTR	Transthyretin	23.1849	1.03318e+06	10.8353	21.1527	23.3296	2.03028e+06	19.2593	22.8756	1.1598e+06	15.0713	23.2917	1.78188e+06	17.3528	22.9729	871050	10.5804
UID363	P13671	P13671	CO6_HUMAN	C6	Complement component C6	21.0967	81327.8	3.62672	21.3213	21.0097	554790	26.2771	21.0793	544687	24.584	21.0999	275035	12.2373	21.1137	210429	9.27348
UID72	O00187	O00187	MASP2_HUMAN	MASP2	Mannan-binding lectin serine protease 2	19.7369	41080.3	4.70141	21.3612	19.8201	138536	14.966	19.5546	184574	23.9689	19.5253	186000	24.6502	19.4631	152700	21.128
UID457	P35542	P35542	SAA4_HUMAN	SAA4	Serum amyloid A-4 protein	23.7959	747673	5.13357	21.3669	23.6693	2.60368e+06	19.5177	23.8584	3.54646e+06	23.3185	23.8274	2.36156e+06	15.8648	24.0625	3.37671e+06	19.2736
UID300	P08185	P08185	CBG_HUMAN	SERPINA6	Corticosteroid-binding globulin	22.3047	129730	2.50406	21.3818	22.3633	748512	13.8732	22.2887	849251	16.5752	22.4236	2.02554e+06	36.0061	22.2974	667524	12.9503
UID219	P02786	P02786	TFR1_HUMAN	TFRC	Transferrin receptor protein 1	17.9262	8708.79	3.49655	21.4613	17.7762	37792.8	16.8365	17.9026	62778.3	25.6203	17.9959	72115.3	27.5877	17.8613	23691	9.94919
UID386	P17936	P17936	IBP3_HUMAN	IGFBP3	Insulin-like growth factor-binding protein 3	21.1543	88890.3	3.80862	21.4945	20.9363	392797	19.5752	21.2396	490590	19.814	21.2032	424798	17.5949	21.1509	547913	23.5318
UID507	P61769	P61769	B2MG_HUMAN	B2M	Beta-2-microglobulin	18.6054	63089.7	15.8186	21.6747	18.5479	84460.4	22.0389	18.5922	99455.5	25.166	18.6189	85688.3	21.2843	18.4244	55799.8	15.861
UID307	P08493	P08493	MGP_HUMAN	MGP	Matrix Gla protein	16.4609	16517.4	18.3112	21.7065	16.7089	19161.5	17.8877	16.6439	20592	20.1092	#VALUE!	NA	NA	16.4999	31087.8	33.5443
UID261	P05543	P05543	THBG_HUMAN	SERPINA7	Thyroxine-binding globulin	20.9919	66525.4	3.19012	21.7575	20.7311	313422	18.0076	21.1294	264072	11.5113	21.198	419682	17.4461	21.0871	301835	13.5492
UID565	Q15485	Q15485	FCN2_HUMAN	FCN2	Ficolin-2	19.045	35097.6	6.4886	21.7687	19.0425	84384.5	15.6278	19.1583	160523	27.4356	18.8925	143679	29.5245	18.9699	100054	19.4866
UID450	P33151	P33151	CADH5_HUMAN	CDH5	Cadherin-5	19.0022	18063.7	3.44002	21.7983	18.8643	113833	23.8526	18.8825	124922	25.8488	18.9137	78451.3	15.8863	18.8811	103370	21.4105
UID263	P05556	P05556	ITB1_HUMAN	ITGB1	Integrin beta-1	18.5002	23710.8	6.39489	21.8902	18.7805	78137.2	17.3523	18.4445	50799.3	14.2404	18.3207	63621.5	19.4317	18.5878	80632.1	20.4661
UID339	P10646	P10646	TFPI1_HUMAN	TFPI	Tissue factor pathway inhibitor	16.5116	15738.4	16.8445	22.0907	16.5722	21078.3	21.6329	16.5449	22068.3	23.0806	#VALUE!	NA	NA	16.5499	29965.2	31.2313
UID349	P11717	P11717	MPRI_HUMAN	IGF2R	Cation-independent mannose-6-phosphate receptor	19.4767	88667	12.1528	22.1154	19.3891	159263	23.1955	19.7264	175469	20.2284	19.5969	93551.2	11.7976	19.3733	147916	21.7805
UID78	O14791	O14791	APOL1_HUMAN	APOL1	Apolipoprotein L1	22.7702	252420	3.5286	22.1284	22.5373	1.08579e+06	17.8381	22.8487	1.31497e+06	17.4089	22.8195	1.88216e+06	25.4275	22.7337	1.37171e+06	19.6669
UID687	P49189	P49189	AL9A1_HUMAN	ALDH9A1	4-trimethylaminobutyraldehyde dehydrogenase	16.9771	28045.3	21.7387	22.1554	17.2843	33036	20.6959	17.0338	29853.5	22.2484	17.0668	34708.6	25.2818	17.149	26076.7	17.943
UID382	P16070	P16070	CD44_HUMAN	CD44	CD44 antigen	18.4333	28899.1	8.16386	22.2036	18.5044	71932.4	19.3441	18.4958	84117.6	22.7562	18.5875	119343	30.2975	18.4544	58814.3	16.3743
UID492	P55103	P55103	INHBC_HUMAN	INHBC	Inhibin beta C chain	17.064	15195.2	11.0897	22.2562	17.1613	32682.9	22.2971	17.2375	46295	29.959	17.3059	30588.1	18.8786	17.1913	28948.5	19.3432
UID191	P02649	P02649	APOE_HUMAN	APOE	Apolipoprotein E	22.8583	239938	3.15556	22.4872	22.9677	2.07095e+06	25.2467	22.8971	1.82395e+06	23.3506	22.9721	1.607e+06	19.531	22.9201	1.33491e+06	16.82
UID313	P08603;Q02985	Q02985;P08603	CFAH_HUMAN;FHR3_HUMAN	CFH;CFHR3	Complement factor H	20.9995	251481	11.9957	22.6943	21.087	462399	20.7581	21.2465	603319	24.2499	21.2618	523381	20.815	21.1058	638058	28.2745
UID594	Q8WWZ8	Q8WWZ8	OIT3_HUMAN	OIT3	Oncoprotein-induced transcript 3 protein	15.3116	6871.24	16.8962	22.7242	15.3328	8420.58	20.4038	15.4628	8662.15	19.1801	15.3697	11172.4	26.3874	15.1521	9952.54	27.3336
UID282	P07359	P07359	GP1BA_HUMAN	GP1BA	Platelet glycoprotein Ib alpha chain	18.8158	25742.3	5.57865	22.7372	19.1266	106502	18.6064	18.9771	145186	28.1342	19.0271	153149	28.6669	18.8597	79926.2	16.8018
UID204	P02748	P02748	CO9_HUMAN	C9	Complement component C9	22.6206	139471	2.16281	22.7398	22.4675	1.23386e+06	21.2746	22.8194	1.3391e+06	18.0923	22.6696	1.7689e+06	26.513	22.5989	792023	12.4677
UID77	O14786	O14786	NRP1_HUMAN	NRP1	Neuropilin-1	16.8436	5355.53	4.5539	22.7756	16.8832	21588	17.8586	16.8927	26395.4	21.6933	16.9131	30103.1	24.3925	16.5212	30409.1	32.332
UID526	P98160	P98160	PGBM_HUMAN	HSPG2	Basement membrane-specific heparan sulfate proteoglycan core protein	17.0104	5957.68	4.51262	22.8931	17.0984	34270.4	24.4231	16.8716	20425	17.0334	16.9279	23806	19.0928	16.8574	21107.3	17.7767
UID555	Q14515	Q14515	SPRL1_HUMAN	SPARCL1	SPARC-like protein 1	16.2448	12704.3	16.3597	22.9225	16.2622	15942.9	20.284	16.1631	16621.5	22.6513	16.2409	22017.6	28.4301	16.1515	18636.8	25.602
UID383	NA	NA	NA	NA	NA	NA	NA	NA	22.9321	16.4535	20443.7	22.7802	16.3599	23924.1	28.4448	#VALUE!	NA	NA	#VALUE!	NA	NA
UID392	P19652	P19652	A1AG2_HUMAN	ORM2	Alpha-1-acid glycoprotein 2	25.3246	2.07798e+06	4.94517	22.9348	25.2424	1.15071e+07	28.9906	25.375	6.38235e+06	14.6676	25.2882	6.06208e+06	14.7951	25.4544	7.30872e+06	15.8964
UID583	Q86UD1	Q86UD1	OAF_HUMAN	OAF	Out at first protein homolog	16.5946	10859.8	10.9737	23.0526	16.4985	21155.5	22.8501	16.6419	33394.5	32.6564	16.7026	20136.1	18.8791	16.5811	13040.6	13.3008
UID418	P24592	P24592	IBP6_HUMAN	IGFBP6	Insulin-like growth factor-binding protein 6	17.0923	16635.7	11.9056	23.0766	17.144	33187	22.914	16.8326	17774.5	15.2291	17.0233	23201.3	17.4177	16.7704	25867.8	23.1405
UID506	P61626	P61626	LYSC_HUMAN	LYZ	Lysozyme C	19.3866	53764	7.84385	23.2922	19.3952	147372	21.3739	19.4597	212268	29.4397	19.5818	196662	25.062	19.5635	134273	17.33
UID235	P04196	P04196	HRG_HUMAN	HRG	Histidine-rich glycoprotein	23.1199	244751	2.68505	23.3162	23.178	2.22546e+06	23.4509	23.2406	1.70859e+06	17.2397	22.8895	1.71962e+06	22.1308	22.9273	1.25441e+06	15.7263
UID614	Q9H4G4	Q9H4G4	GAPR1_HUMAN	GLIPR2	Golgi-associated plant pathogenesis-related protein 1	15.2228	4395.36	11.4944	23.3332	15.3584	10990.7	26.1625	15.313	6379.39	15.6713	15.2306	10155.1	26.4138	15.2523	7699.83	19.7277
UID399	P20774	P20774	MIME_HUMAN	OGN	Mimecan	15.3439	6192.69	14.8904	23.3531	15.505	9968.61	21.4366	15.4596	7324.82	16.2556	15.4476	15555.5	34.8102	15.367	9394.98	22.2308
UID709	Q9H8L6	Q9H8L6	MMRN2_HUMAN	MMRN2	Multimerin-2	17.5729	16323.4	8.37223	23.5006	17.5998	53152.7	26.7588	17.5707	43775.8	22.4864	17.6042	40270.7	20.2116	17.5869	41263.6	20.9593
UID338	P10643	P10643	CO7_HUMAN	C7	Complement component C7	21.0345	49824.4	2.31971	23.5008	21.2331	576196	23.3758	21.2219	730594	29.8717	21.1658	454198	19.307	21.022	466455	21.9053
UID166	P01834	P01834	IGKC_HUMAN	IGKC	Immunoglobulin kappa constant	28.3993	1.72062e+07	4.85998	23.5481	28.2938	7.91978e+07	24.0677	28.5871	7.39291e+07	18.3332	28.5596	9.53806e+07	24.1083	28.369	4.83692e+07	13.9525
UID89	O75144	O75144	ICOSL_HUMAN	ICOSLG	ICOS ligand	16.4333	13681.4	15.4604	23.5599	16.4128	18147	20.7995	16.2087	16956.3	22.3889	16.3022	21886	27.0848	16.2856	22679.9	28.3914
UID636	Q9Y5Y7	Q9Y5Y7	LYVE1_HUMAN	LYVE1	Lymphatic vessel endothelial hyaluronic acid receptor 1	19.4351	35115.5	4.95385	23.7494	19.4155	172012	24.5983	19.3826	131762	19.2778	19.4324	177546	25.0942	19.3116	160000	24.5894
UID391	P19320	P19320	VCAM1_HUMAN	VCAM1	Vascular cell adhesion protein 1	17.7199	13642.9	6.31954	23.8146	17.603	37945.7	19.0598	17.7351	70648.8	32.3824	17.8681	46980.8	19.637	17.7191	63148.8	29.2675
UID377	P15151	P15151	PVR_HUMAN	PVR	Poliovirus receptor	17.3918	12440	7.23392	24.121	17.4029	34316.7	19.8014	17.5157	73474.8	39.2101	17.5472	41047.4	21.4318	17.2356	20497.3	13.2821
UID748	O14498	O14498	ISLR_HUMAN	ISLR	Immunoglobulin superfamily containing leucine-rich repeat protein	15.7177	4543.88	8.43186	24.1655	15.8879	11465.6	18.9088	15.5485	8178.69	17.0651	15.7894	17938.3	31.6736	15.5477	10243.6	21.3858
UID92	O75636	O75636	FCN3_HUMAN	FCN3	Ficolin-3	21.215	97997.2	4.02587	24.3054	21.0832	499099	22.4647	21.233	515838	20.9291	20.9874	729902	35.1107	21.144	314943	13.5912
UID477	P48741	P48741	HSP77_HUMAN	HSPA7	Putative heat shock 70 kDa protein 7	18.4049	27680	7.97523	24.4366	18.6331	99985.7	24.5926	18.3388	64306.7	19.396	18.3464	42684.4	12.8076	18.2648	68968.2	21.8978
UID701	Q16270	Q16270	IBP7_HUMAN	IGFBP7	Insulin-like growth factor-binding protein 7	15.5379	8358.89	17.5695	24.5653	15.8472	14350.6	24.3434	15.5653	11610.1	23.9452	15.8609	10403.8	17.4822	15.5793	14040.3	28.6783
UID210	P02763	P02763	A1AG1_HUMAN	ORM1	Alpha-1-acid glycoprotein 1	25.919	5.71113e+06	9.00178	24.5688	25.7793	1.23146e+07	21.3839	26.1555	1.67867e+07	22.458	26.0799	1.74407e+07	24.5882	25.9001	1.3061e+07	20.8576
UID609	Q9BWP8	Q9BWP8	COL11_HUMAN	COLEC11	Collectin-11	17.9849	16154.3	6.22728	24.6271	18.1597	65886.2	22.4994	18.1243	96954.1	33.9323	18.0139	42100.6	15.9064	17.8611	68592	28.8101
UID548	Q13740	Q13740	CD166_HUMAN	ALCAM	CD166 antigen	15.6345	4985.93	9.80134	24.6955	15.8579	15821	26.6406	15.6261	12908.1	25.5227	15.7777	11045.7	19.6628	15.6916	10241.9	19.3531
UID420	P24821	P24821	TENA_HUMAN	TNC	Tenascin	15.6406	8765.89	17.1593	24.7521	15.7783	9842.73	17.5136	15.5553	11361.8	23.5966	15.9757	20032.8	31.0862	15.7572	16484.1	29.7635
UID359	P13591	P13591	NCAM1_HUMAN	NCAM1	Neural cell adhesion molecule 1	17.2768	13446.7	8.46797	24.7812	17.3611	46996	27.9152	17.1082	31778.6	22.4933	17.3027	22099.5	13.6694	17.0821	25824.4	18.6126
UID626	Q9UJJ9	Q9UJJ9	GNPTG_HUMAN	GNPTG	N-acetylglucosamine-1-phosphotransferase subunit gamma	16.0767	13008.4	18.8217	24.9807	16.1843	12359.2	16.5968	16.4151	32995.9	37.7593	16.4254	19970.1	22.6901	15.946	12942.7	20.5025
UID376	P15144	P15144	AMPN_HUMAN	ANPEP	Aminopeptidase N	16.7016	5775.67	5.41886	25.0149	16.8942	26668.1	21.8937	16.7266	31494.2	29.0424	16.8797	39018.5	32.3569	16.7846	20765	18.3939
UID304	P08253	P08253	MMP2_HUMAN	MMP2	72 kDa type IV collagenase	16.8874	16387.3	13.5174	25.0349	17.1375	37531.2	26.0316	16.8761	16022.5	13.3202	17.0237	29944.8	22.474	16.893	32317.6	26.5548
UID706	Q8WZ75	Q8WZ75	ROBO4_HUMAN	ROBO4	Roundabout homolog 4	15.7099	6758.68	12.6095	25.0443	15.9245	15662.2	25.1825	16.0542	14523.8	21.3441	15.8605	10289.1	17.2933	15.674	20697.5	39.589
UID101	P00390	P00390	GSHR_HUMAN	GSR	Glutathione reductase, mitochondrial	15.5227	6690.46	14.2122	25.0564	15.5792	9451.6	19.3065	15.6971	25964.3	48.8752	#VALUE!	NA	NA	15.4841	5853.93	12.7725
UID697	Q13093	Q13093	PAFA_HUMAN	PLA2G7	Platelet-activating factor acetylhydrolase	16.8508	8791.92	7.43874	25.1229	16.6618	25797.8	24.8821	16.7425	27697.2	25.2604	16.7026	34743.1	32.5759	16.858	17872.9	15.0465
UID598	Q92954	Q92954	PRG4_HUMAN	PRG4	Proteoglycan 4	18.9821	27828.6	5.374	25.1357	18.8797	98474.1	20.4161	18.8201	133788	28.9079	18.7415	150852	34.4179	18.9349	119297	23.8049
UID1045	P54802	P54802	ANAG_HUMAN	NAGLU	Alpha-N-acetylglucosaminidase	14.6414	7396.24	28.9403	25.1704	15.067	7754.11	22.5895	#VALUE!	NA	NA	#VALUE!	NA	NA	14.9318	9668.02	30.9326
UID619	Q9NQ79	Q9NQ79	CRAC1_HUMAN	CRTAC1	Cartilage acidic protein 1	18.788	20232.4	4.46994	25.4069	18.8445	108427	23.034	18.4319	65757	18.5947	18.621	101488	25.173	18.6085	106536	26.6554
UID124	P01019	P01019	ANGT_HUMAN	AGT	Angiotensinogen	22.9179	280846	3.54401	25.6089	22.8115	1.20411e+06	16.3575	22.705	1.04871e+06	15.3376	23.0077	3.25805e+06	38.6316	22.8264	1.68985e+06	22.721
UID541	Q10588	Q10588	BST1_HUMAN	BST1	ADP-ribosyl cyclase/cyclic ADP-ribose hydrolase 2	16.2855	9519.13	11.9176	25.6685	16.338	17805	21.4936	16.2584	28237.3	36.0203	16.3459	22914.1	27.5101	16.17	22427.6	30.4188
UID573	Q16853	Q16853	AOC3_HUMAN	AOC3	Membrane primary amine oxidase	15.8444	5408.41	9.19238	25.8361	15.9659	15160.2	23.6851	15.7274	12061.8	22.2324	15.8494	17766.1	30.0918	15.8545	17584.2	29.6793
UID638	Q9Y6Z7	Q9Y6Z7	COL10_HUMAN	COLEC10	Collectin-10	17.0631	10742.6	7.84507	26.0091	17.149	42195.3	29.034	17.1326	32459.1	22.5898	17.0538	22804.5	16.761	17.0402	39671.8	29.4347
UID840	P29144	P29144	TPP2_HUMAN	TPP2	Tripeptidyl-peptidase 2	16.3058	18635.5	23.004	26.087	16.2617	15111.5	19.2333	16.4009	29748	34.38	16.1378	24303.1	33.7055	16.1644	16112.8	21.9383
UID578	Q6UY14	Q6UY14	ATL4_HUMAN	ADAMTSL4	ADAMTS-like protein 4	16.6611	8731.86	8.42587	26.1176	16.7181	31453.3	29.1757	16.5895	18129.6	18.385	16.5631	20924.7	21.6111	16.4963	19947.8	21.5782
UID738	P55290	P55290	CAD13_HUMAN	CDH13	Cadherin-13	16.7652	14202.2	12.7505	26.3252	16.7518	30133	27.3053	16.3153	18016.8	22.0943	16.6464	21884.8	21.3343	16.6265	20997.4	20.753
UID533	Q03591	Q03591	FHR1_HUMAN	CFHR1	Complement factor H-related protein 1	20.2338	174404	14.1444	26.4329	20.2734	324400	25.5958	20.1202	251260	22.0459	20.4264	268029	19.0211	20.6026	531806	33.3995
UID553	Q14118	Q14118	DAG1_HUMAN	DAG1	Dystroglycan 1	16.2233	8980.13	11.7381	26.4444	16.4319	21945.2	24.8233	16.1006	20933.4	29.791	16.3322	24765.4	30.0174	16.1647	12734.3	17.3343
UID116	P00748	P00748	FA12_HUMAN	F12	Coagulation factor XII	22.3798	196887	3.60767	26.4917	22.4575	1.2968e+06	22.5163	22.0929	1.32883e+06	29.7057	22.4137	1.62006e+06	28.9961	22.1541	1.13152e+06	24.2443
UID249	P05090	P05090	APOD_HUMAN	APOD	Apolipoprotein D	23.8822	965806	6.24622	26.5174	24.1634	4.74585e+06	25.2578	23.723	1.76646e+06	12.7578	23.9578	3.82226e+06	23.4584	23.7795	3.44467e+06	23.9223
UID20	A0A075B6S5;A0A0C4DH67	A0A0C4DH69;A0A0C4DH67;A0A075B6S5	KV108_HUMAN;KV127_HUMAN	IGKV1-27;IGKV1-8	Immunoglobulin kappa variable 1-27	21.8443	701054	18.6197	26.5305	21.6679	1.03271e+06	30.9949	21.8449	980947	26.042	22.0027	694744	16.5327	21.956	702282	17.2626
UID590	Q8NBP7	Q8NBP7	PCSK9_HUMAN	PCSK9	Proprotein convertase subtilisin/kexin type 9	15.9265	5049.31	8.10735	26.5348	16.0945	18233.2	26.0569	15.9099	8657.32	14.0616	15.7686	17618.2	31.56	15.913	13880.4	22.4967
UID68	B9A064	B9A064	IGLL5_HUMAN	IGLL5	Immunoglobulin lambda-like polypeptide 5	26.4076	5.8643e+06	6.58786	27.0123	26.255	2.27295e+07	28.3819	26.355	1.65189e+07	19.2457	26.6887	2.58584e+07	23.906	26.377	9.6022e+06	11.0181
UID230	P04040	P04040	CATA_HUMAN	CAT	Catalase	17.5047	25703.3	13.8212	27.059	17.7652	39884.6	17.9044	17.8507	100809	42.6494	17.5959	53032.4	26.7705	17.3226	30035.8	18.3242
UID855	P35443	P35443	TSP4_HUMAN	THBS4	Thrombospondin-4	16.554	8065.25	8.38257	27.0735	16.6267	22129	21.8686	16.7464	40969.8	37.2644	16.5352	26779.5	28.1977	16.4815	26963.8	29.4692
UID816	P17931	P17931	LEG3_HUMAN	LGALS3	Galectin-3	14.3026	2225.34	11.0127	27.2066	14.5677	5998.79	24.7032	#VALUE!	NA	NA	#VALUE!	NA	NA	#VALUE!	NA	NA
UID582	Q86U17	Q86U17	SPA11_HUMAN	SERPINA11	Serpin A11	21.8716	600403	15.6473	27.2227	21.5829	876520	27.903	21.9878	829718	19.9496	21.9087	947055	24.0543	21.8641	880298	23.0611
UID348	P11597	P11597	CETP_HUMAN	CETP	Cholesteryl ester transfer protein	17.8674	16306.1	6.81895	27.257	17.7264	66703.9	30.7584	17.7889	43950.3	19.4081	17.5758	34484.7	17.6513	18.0452	58170.9	21.5062
UID480	P49747	P49747	COMP_HUMAN	COMP	Cartilage oligomeric matrix protein	16.9236	5484.4	4.41196	27.3003	17.1497	35089	24.1329	16.8267	28184.2	24.2469	16.8678	38836.1	32.4733	16.8863	28070.7	23.1729
UID712	Q9NPY3	Q9NPY3	C1QR1_HUMAN	CD93	Complement component C1q receptor	16.0419	7272.87	10.7801	27.3635	16.2581	17656.1	22.5282	16.0618	16469.6	24.0761	16.377	30237.6	35.5297	16.1098	19913.5	28.1597
UID635	Q9Y5C1	Q9Y5C1	ANGL3_HUMAN	ANGPTL3	Angiopoietin-related protein 3	15.6519	5456.05	10.5971	27.448	15.9226	15912.4	25.619	15.857	20366.7	34.3151	15.7656	13063.7	23.4504	15.6893	16182.2	30.6259
UID554	Q14126	Q14126	DSG2_HUMAN	DSG2	Desmoglein-2	15.5926	5826.38	11.7912	27.5008	15.6503	12809.5	24.9069	15.3884	20718.2	48.3027	15.46	9573.88	21.2408	15.5053	11436.2	24.5888
UID415	P23470	P23470	PTPRG_HUMAN	PTPRG	Receptor-type tyrosine-protein phosphatase gamma	16.0776	10618.5	15.3544	27.5075	16.1971	22286.4	29.6639	16.0915	11039.4	15.8095	16.0628	19544.5	28.5515	15.9063	9553.66	15.5562
UID61	A0A0C4DH72;A0A0C4DH73;P01597;P01611;P04432	A0A0C4DH73;P01611;P01597;A0A0C4DH72;P04432	KV106_HUMAN;KV112_HUMAN;KV139_HUMAN;KVD12_HUMAN;KVD39_HUMAN	IGKV1-12;IGKV1-39;IGKV1-6;IGKV1D-12;IGKV1D-39	Immunoglobulin kappa variable 1-6	21.7444	644377	18.3415	27.5615	21.7754	1.13014e+06	31.4832	21.8187	876764	23.7022	22.0289	926391	21.6486	21.9707	950404	23.1246
UID562	Q15113	Q15113	PCOC1_HUMAN	PCOLCE	Procollagen C-endopeptidase enhancer 1	17.4646	13705	7.57746	27.6217	17.7541	55610.4	25.1554	17.3299	22634.7	13.7388	17.4173	43391	24.7889	17.242	27032.5	17.4388
UID66	A1L4H1	A1L4H1	SRCRL_HUMAN	SSC5D	Soluble scavenger receptor cysteine-rich domain-containing protein SSC5D	14.0828	2500.13	14.4086	27.7459	14.473	6397.7	28.133	#VALUE!	NA	NA	#VALUE!	NA	NA	14.3373	6122.01	29.5758
UID622	Q9UBX5	Q9UBX5	FBLN5_HUMAN	FBLN5	Fibulin-5	16.3595	20606.7	24.5081	27.7932	16.6854	30684.9	29.1148	16.7322	17283.8	15.8757	16.7222	33419.8	30.9113	16.3742	15101.1	17.7784
UID171	P01857;P01859;P01860;P01861	P01857;P01861;P01860;P01859	IGHG1_HUMAN;IGHG2_HUMAN;IGHG3_HUMAN;IGHG4_HUMAN	IGHG1;IGHG2;IGHG3;IGHG4	Immunoglobulin heavy constant gamma 1	29.9913	4.18448e+07	3.92075	28.1438	30.089	4.05778e+08	35.531	30.2171	1.65808e+08	13.2852	30.2435	2.88123e+08	22.6664	30.0244	1.65605e+08	15.1647
UID368	P14151	P14151	LYAM1_HUMAN	SELL	L-selectin	19.8071	60644.2	6.61072	28.1489	19.3369	141959	21.4379	19.773	221332	24.7041	19.8017	139681	15.2837	20.0652	211893	19.3147
UID129	P01033	P01033	TIMP1_HUMAN	TIMP1	Metalloproteinase inhibitor 1	15.3055	5996.79	14.8078	28.1966	15.7186	13165	24.4152	15.7021	11939.5	22.3967	15.3297	16587.6	40.2802	15.4571	11759.5	26.1426
UID577	Q6UXB8	Q6UXB8	PI16_HUMAN	PI16	Peptidase inhibitor 16	17.6113	16594.7	8.28803	28.2438	17.9168	74541.5	30.1235	17.6718	43341.2	20.7568	17.7952	59640.5	26.2208	17.8037	61856.7	27.036
UID170	P01857;P01859;P01860	P01857;P01860;P01859	IGHG1_HUMAN;IGHG2_HUMAN;IGHG3_HUMAN	IGHG1;IGHG2;IGHG3	Immunoglobulin heavy constant gamma 1	27.793	1.68912e+07	7.2633	28.4451	27.6856	6.02963e+07	27.9322	28.1074	6.10262e+07	21.1033	28.053	6.82213e+07	24.4975	27.7625	6.19904e+07	27.2261
UID679	NA	NA	NA	NA	NA	NA	NA	NA	28.4485	15.356	11711.7	27.9257	15.1681	6679.81	18.1425	#VALUE!	NA	NA	#VALUE!	NA	NA
UID160	P01772	P01768;P01772;P0DP03;P0DP02	HV333_HUMAN	IGHV3-33	Immunoglobulin heavy variable 3-33	21.806	252939	6.89854	28.4615	21.6755	749592	22.3795	22.047	931120	21.4881	22.1398	1.46045e+06	31.6034	21.8664	686722	17.9608
UID354	P12830	P12830	CADH1_HUMAN	CDH1	Cadherin-1	16.262	5901.95	7.5099	28.5014	16.3781	26220.8	30.7847	16.0157	10473.3	15.808	16.165	18324.8	24.9388	16.1604	12839.7	17.5302
UID370	P14543	P14543	NID1_HUMAN	NID1	Nidogen-1	14.9461	6794.68	21.5252	28.5654	15.0672	9524.11	27.7416	14.9037	12102.3	39.4838	#VALUE!	NA	NA	14.9751	7241.38	22.4839
UID110	P00739	P00739	HPTR_HUMAN	HPR	Haptoglobin-related protein	22.8947	463885	5.94871	28.6069	22.8441	1.80638e+06	23.991	23.1138	2.28357e+06	25.158	22.9332	2.85536e+06	35.6506	22.931	2.616e+06	32.712
UID1006	Q9BUN1	Q9BUN1	MENT_HUMAN	MENT	Protein MENT	17.2195	20923.1	13.7106	28.6107	17.0887	37405.2	26.8358	17.138	33662.6	23.3394	17.1609	52344.1	35.7214	17.1672	45894.3	31.1826
UID602	NA	NA	NA	NA	NA	NA	NA	NA	28.6506	15.81	10785.7	18.7737	15.704	11595.1	21.7226	15.9359	19835.1	31.6417	16.0447	28267.1	41.8171
UID580	Q7Z7G0	Q7Z7G0	TARSH_HUMAN	ABI3BP	Target of Nesh-SH3	14.4472	6579.82	29.4563	28.7015	14.7887	7677.03	27.1243	14.6	7201.18	28.9971	14.5459	6519.42	27.2548	14.7458	9674.01	35.2117
UID224	P03950	P03950	ANGI_HUMAN	ANG	Angiogenin	17.3396	16940.7	10.2141	28.8002	17.5462	51186.3	26.7429	17.3573	28254.8	16.8272	17.2927	61214.9	38.1264	17.2268	31990.2	20.8566
UID323	P0C0L4;P0C0L5	P0C0L4;P0C0L5	CO4A_HUMAN;CO4B_HUMAN	C4A;C4B	Complement C4-A	24.3456	404397	1.89687	28.8429	24.2989	7.09562e+06	34.3801	24.2888	4.05028e+06	19.7621	24.1854	2.66047e+06	13.9452	24.3947	6.67929e+06	30.2828
UID471	P43121	P43121	MUC18_HUMAN	MCAM	Cell surface glycoprotein MUC18	16.7892	9589.18	8.46672	28.9765	16.9788	39172.3	30.3283	16.5816	19196.2	19.5729	16.9265	26196.9	21.0313	16.5556	16921.1	17.5673
UID536	Q06033	Q06033	ITIH3_HUMAN	ITIH3	Inter-alpha-trypsin inhibitor heavy chain H3	21.4806	75103.4	2.56655	29.0475	21.3162	642918	24.6227	21.6246	1.07307e+06	33.1882	21.4015	846671	30.5652	21.3072	805025	31.0247
UID297	P07998	P07998	RNAS1_HUMAN	RNASE1	Ribonuclease pancreatic	15.7831	14304.3	25.3679	29.0985	16.0902	18564.6	26.6113	16.0599	19960.4	29.2183	15.9625	19997.5	31.3172	15.6423	12684	24.7994
UID372	P14625	P14625	ENPL_HUMAN	HSP90B1	Endoplasmin	15.9691	5998.96	9.35191	29.144	16.435	23507.2	26.5326	16.2801	22788.5	28.636	16.0892	18584	26.6576	16.0382	20189.9	30.0013
UID286	NA	NA	NA	NA	NA	NA	NA	NA	29.1453	17.1023	37371.4	26.56	16.8337	23625.7	20.2276	#VALUE!	NA	NA	16.4551	25386	28.2556
UID27	A0A0A0MS15;A0A0B4J1V6	A0A0A0MS15;A0A0B4J1V6	HV349_HUMAN;HV373_HUMAN	IGHV3-49;IGHV3-73	Immunoglobulin heavy variable 3-49	20.9453	186322	9.22799	29.1804	20.9947	553824	26.5049	20.953	396608	19.5377	21.1281	586626	25.5952	21.4042	964956	34.7688
UID563	Q15166	Q15166	PON3_HUMAN	PON3	Serum paraoxonase/lactonase 3	22.3948	215913	3.91549	29.2736	22.5895	1.52262e+06	24.1253	22.2218	1.4733e+06	30.1211	22.1598	1.00187e+06	21.3823	22.4614	2.21007e+06	38.2693
UID46	A0A0C4DH25;P01619	A0A0C4DH25;P01619	KV320_HUMAN;KVD20_HUMAN	IGKV3-20;IGKV3D-20	Immunoglobulin kappa variable 3D-20	22.3463	419879	7.87462	29.5458	22.3259	1.46775e+06	27.918	22.5858	1.64504e+06	26.1313	22.7436	2.13235e+06	30.3633	22.5	1.06874e+06	18.0179
UID207	P02751	P02751	FINC_HUMAN	FN1	Fibronectin	23.6882	268920	1.98962	29.5795	23.75	4.72342e+06	33.4798	23.6427	1.60452e+06	12.2516	23.5832	4.16817e+06	33.1663	23.6021	1.5668e+06	12.3048
UID137	P01601	P01601	KVD16_HUMAN	IGKV1D-16	Immunoglobulin kappa variable 1D-16	19.3501	53299.3	7.97534	29.5805	19.1651	204753	34.8308	19.492	185989	25.2237	19.4405	146249	20.5556	19.3849	160131	23.3908
UID174	P01857;P01861	P01857;P01861	IGHG1_HUMAN;IGHG4_HUMAN	IGHG1;IGHG4	Immunoglobulin heavy constant gamma 1	25.5748	6.6744e+06	13.3546	29.6439	25.5466	1.73612e+07	35.4232	25.8499	9.81695e+06	16.232	25.9069	1.53746e+07	24.4379	25.5504	6.08735e+06	12.3881
UID454	P35030	P35030	TRY3_HUMAN	PRSS3	Trypsin-3	23.6981	3.42312e+06	25.153	29.6473	23.7331	4.41491e+06	31.6624	24.1545	5.19483e+06	27.8182	24.0233	3.84448e+06	22.5479	24.081	4.01951e+06	22.6506
UID25	A0A0A0MRZ8	A0A0A0MRZ8;P04433	KVD11_HUMAN	IGKV3D-11	Immunoglobulin kappa variable 3D-11	24.9499	1.54275e+06	4.76025	29.8163	24.8319	8.72563e+06	29.2188	25.2069	6.59794e+06	17.0362	25.1381	1.28706e+07	34.8548	25.1403	7.81753e+06	21.1396
UID610	Q9BXR6	Q9BXR6	FHR5_HUMAN	CFHR5	Complement factor H-related protein 5	18.5466	34430.7	8.99219	30.2498	18.5342	130414	34.3532	18.5011	145137	39.1203	18.7231	87954.4	20.3254	18.6037	84887.4	21.3097
UID616	Q9HCU0	Q9HCU0	CD248_HUMAN	CD248	Endosialin	15.2296	8133.64	21.1701	30.3076	15.4243	11969.5	27.2212	15.0433	13547.5	40.1217	15.3864	11566.3	27.0042	#VALUE!	NA	NA
UID33	A0A0B4J1V1;A0A0B4J1X5;A0A0J9YVY3;P01762;P01763;P01767;P01772;P01780	P01780;P01762;A0A0B4J1V1;P01772;P01763;P01767;A0A0C4DH42;A0A0B4J1X5;A0A0J9YVY3;P0DP02	HV307_HUMAN;HV311_HUMAN;HV321_HUMAN;HV333_HUMAN;HV348_HUMAN;HV353_HUMAN;HV374_HUMAN;HV741_HUMAN	IGHV3-11;IGHV3-21;IGHV3-33;IGHV3-48;IGHV3-53;IGHV3-7;IGHV3-74;IGHV7-4-1	Immunoglobulin heavy variable 3-21	25.5088	5.82708e+06	12.2048	30.3327	25.3968	1.49782e+07	33.9045	25.7313	6.30502e+06	11.3186	25.9542	1.32911e+07	20.4438	25.8673	1.19212e+07	19.4752
UID389	P18428	P18428	LBP_HUMAN	LBP	Lipopolysaccharide-binding protein	19.7896	60369	6.66124	30.4901	19.72	190286	22.0344	20.18	551349	46.4146	19.9102	200043	20.3021	19.8473	225703	23.9278
UID606	Q99969	Q99969	RARR2_HUMAN	RARRES2	Retinoic acid receptor responder protein 2	15.6386	11211	21.976	30.5765	15.5136	14843	31.73	15.6208	12915.3	25.6323	#VALUE!	NA	NA	15.9175	15921	25.7232
UID597	Q92820	Q92820	GGH_HUMAN	GGH	Gamma-glutamyl hydrolase	17.2089	10738.4	7.0884	30.7033	16.8307	33976.6	29.1489	17.2846	46987.4	29.4315	16.9396	36082.6	28.7056	17.1128	38418.2	27.1065
UID87	O75015;P08637	O75015;P08637	FCG3A_HUMAN;FCG3B_HUMAN	FCGR3A;FCGR3B	Low affinity immunoglobulin gamma Fc region receptor III-B	17.149	13011.1	8.95263	30.8674	16.8947	31371.1	25.7463	17.386	52738.9	30.7901	17.3365	30440.2	18.3926	17.3372	56223.4	33.9558
UID138	P01602	P01602	KV105_HUMAN	IGKV1-5	Immunoglobulin kappa variable 1-5	22.8829	487372	6.30126	30.8984	22.8513	2.40295e+06	31.7562	23.1127	2.28772e+06	25.2226	23.1126	2.95036e+06	32.5311	23.1666	2.30488e+06	24.4796
UID465	P36980;Q03591	Q03591;P36980	FHR1_HUMAN;FHR2_HUMAN	CFHR1;CFHR2	Complement factor H-related protein 2	20.1502	82770.8	7.11311	30.9365	20.0011	244728	23.3215	19.9022	265071	27.052	20.0166	360326	33.9703	19.8579	515770	54.2795
UID16	A0A075B6R2;A0A087WSY4;P01824;P06331;P0DP07;P0DP08	A0A075B6R2;P0DP07;A0A087WSY4;P06331;P01824;P01825;A0A0C4DH41;P0DP06;P0DP08	HV404_HUMAN;HV431_HUMAN;HV432_HUMAN;HV434_HUMAN;HV439_HUMAN;HVD82_HUMAN	IGHV4-30-2;IGHV4-31;IGHV4-34;IGHV4-38-2;IGHV4-39;IGHV4-4	Immunoglobulin heavy variable 4-4	21.6281	257620	7.94823	31.0202	21.5124	870213	29.0907	21.9677	1.04145e+06	25.3926	22.0358	746686	17.3661	21.8761	1.39741e+06	36.3041
UID155	P01764	P01764	HV323_HUMAN	IGHV3-23	Immunoglobulin heavy variable 3-23	21.8893	321171	8.26811	31.036	21.5814	801730	25.5494	21.9161	802083	20.2681	22.1546	1.22797e+06	26.3017	22.114	1.22923e+06	27.0812
UID299	P08174	P08174	DAF_HUMAN	CD55	Complement decay-accelerating factor	15.0362	7639.52	22.7362	31.1637	15.5571	14130.8	29.3102	#VALUE!	NA	NA	#VALUE!	NA	NA	15.1501	8009.51	22.0274
UID22	A0A087WSY6	A0A087WSY6	KVD15_HUMAN	IGKV3D-15	Immunoglobulin kappa variable 3D-15	21.7231	277925	8.02831	31.1829	21.7771	1.18918e+06	33.089	21.8719	450777	11.7451	22.0302	1.40164e+06	32.7259	21.9166	1.29562e+06	32.728
UID276	P07237	P07237	PDIA1_HUMAN	P4HB	Protein disulfide-isomerase	15.0285	5655.59	16.9216	31.2277	15.5495	14206.3	29.6211	15.0359	6117.77	18.2113	15.0863	9555.74	27.468	15.1676	4562.92	12.398
UID134	P01593;P01594	P01593;P01594	KV133_HUMAN;KVD33_HUMAN	IGKV1-33;IGKV1D-33	Immunoglobulin kappa variable 1D-33	21.8699	416810	10.8757	31.2429	21.8777	1.27606e+06	33.1162	22.1468	856517	18.4452	22.2414	1.5283e+06	30.823	21.8325	782270	20.9467
UID246	P05019	P05019	IGF1_HUMAN	IGF1	Insulin-like growth factor I	17.1112	8517.97	6.01651	31.4286	16.6085	24235.2	24.2541	16.9772	33304.1	25.8146	17.2007	44104.6	29.2798	17.1845	26488.6	17.7832
UID195	P02656	P02656	APOC3_HUMAN	APOC3	Apolipoprotein C-III	24.5988	1.09952e+06	4.32742	31.5081	24.8585	8.7821e+06	28.8694	24.2681	5.19027e+06	25.6901	24.6464	8.34896e+06	31.7931	24.4742	4.17872e+06	17.9297
UID278	P07333	P07333	CSF1R_HUMAN	CSF1R	Macrophage colony-stimulating factor 1 receptor	15.9359	11956.5	19.0736	31.5185	15.6668	14523.1	27.918	15.8381	26948.4	46.0019	15.9176	14674.5	23.7076	15.6868	19502.3	36.973
UID265	P06312	P06312	KV401_HUMAN	IGKV4-1	Immunoglobulin kappa variable 4-1	24.0159	1.23007e+06	7.2512	31.6494	23.7897	4.38105e+06	30.2117	24.2164	2.79203e+06	14.324	24.2692	5.63797e+06	27.8847	24.3966	5.49677e+06	24.8889
UID807	NA	NA	NA	NA	NA	NA	NA	NA	31.7258	14.6207	8550.25	33.9392	#VALUE!	NA	NA	#VALUE!	NA	NA	14.4089	6689.37	30.7528
UID274	P07195	P07195	LDHB_HUMAN	LDHB	L-lactate dehydrogenase B chain	17.1053	11448.3	8.11942	31.7451	17.3496	58813.1	35.2154	17.1592	21188.1	14.4762	16.9316	31225.5	24.9799	17.1295	20362.8	14.2021
UID13	A0A075B6P5;P01615	P01615;A0A075B6P5	KV228_HUMAN;KVD28_HUMAN	IGKV2-28;IGKV2D-28	Immunoglobulin kappa variable 2-28	19.1981	91797.7	15.2621	31.7518	18.8461	93400.5	19.8201	19.0585	176294	32.2899	19.1353	236860	41.1339	19.3553	165212	24.6322
UID206	P02750	P02750	A2GL_HUMAN	LRG1	Leucine-rich alpha-2-glycoprotein	23.1709	345708	3.66069	31.7781	23.0663	3.12815e+06	35.6143	23.4239	2.89544e+06	25.729	23.2222	2.91442e+06	29.7828	23.1714	2.19722e+06	23.2584
UID446	NA	NA	NA	NA	NA	NA	NA	NA	31.8407	15.7408	16808.8	30.6961	15.4468	10995.1	24.6179	#VALUE!	NA	NA	#VALUE!	NA	NA
UID109	P00738;P00739	P00738;P00739	HPTR_HUMAN;HPT_HUMAN	HP;HPR	Haptoglobin	26.7047	4.76009e+06	4.35205	31.8974	26.7339	2.83683e+07	25.4173	27.1365	4.76316e+07	32.2846	26.9552	5.03406e+07	38.6893	26.9477	3.51406e+07	27.1489
UID76	O00533	O00533	NCHL1_HUMAN	CHL1	Neural cell adhesion molecule L1-like protein	16.8243	5991.52	5.16323	32.0322	17.0948	42100.9	30.0783	16.9253	36576.6	29.3889	17.0016	51583.7	39.3118	16.7746	26089.4	23.2706
UID32	A0A0B4J1V1	A0A0B4J1V1	HV321_HUMAN	IGHV3-21	Immunoglobulin heavy variable 3-21	16.1135	10469.6	14.7668	32.0827	16.1265	21480.3	30.0246	16.3852	21874.6	25.5571	16.5138	27031.2	28.8871	16.4512	34022.7	37.9727
UID441	P28799	P28799	GRN_HUMAN	GRN	Progranulin	15.8019	14269.8	24.9796	32.0833	15.8709	19673.2	32.8301	16.1852	23990.1	32.1948	15.887	20167.5	33.2806	16.0072	15582.5	23.6594
UID31	A0A0B4J1V0;A0A0B4J1V6;A0A0B4J1Y9	A0A0B4J1V0;A0A0B4J1Y9;A0A0B4J1V6	HV315_HUMAN;HV372_HUMAN;HV373_HUMAN	IGHV3-15;IGHV3-72;IGHV3-73	Immunoglobulin heavy variable 3-15	25.0149	1.88241e+06	5.55239	32.0942	24.9374	1.18431e+07	36.8605	25.1336	7.03591e+06	19.1138	25.2917	1.20151e+07	29.2536	25.1665	9.70823e+06	25.779
UID482	P49913	P49913	CAMP_HUMAN	CAMP	Cathelicidin antimicrobial peptide	18.004	24818.6	9.44124	32.2768	17.9633	70194.2	27.4674	17.9974	62448.2	23.8647	18.0748	126211	45.713	18.2855	80850.3	25.3051
UID17	A0A075B6S2;A0A075B6S6;A2NJV5;P06310	A2NJV5;P06310;A0A087WW87;P01615;A0A075B6P5;A0A075B6S6;A0A075B6S2;P01614;A0A0A0MRZ7	KV229_HUMAN;KV230_HUMAN;KVD29_HUMAN;KVD30_HUMAN	IGKV2-29;IGKV2-30;IGKV2D-29;IGKV2D-30	Immunoglobulin kappa variable 2D-29	24.3974	1.44322e+06	6.53125	32.3526	24.4645	5.71537e+06	24.6888	24.7233	7.21726e+06	26.0574	24.9092	1.20674e+07	38.2996	24.7199	7.15334e+06	25.8873
UID39	A0A0B4J1X8	A0A0B4J1X8	HV343_HUMAN	IGHV3-43	Immunoglobulin heavy variable 3-43	19.6397	56791.3	6.95233	32.4371	19.5796	270765	34.5584	19.8958	233884	23.976	20.0085	306682	29.0749	19.8292	242340	26.0153
UID153	P01743	P01743	HV146_HUMAN	IGHV1-46	Immunoglobulin heavy variable 1-46	18.3114	34879.2	10.722	32.4587	18.1327	55027.7	19.1468	18.4608	86528.6	23.9838	18.6945	145216	34.2297	18.5055	127400	34.234
UID973	P04066	P04066	FUCO_HUMAN	FUCA1	Tissue alpha-L-fucosidase	15.5183	7225.9	15.3968	32.4893	15.7672	15002.6	26.901	16.0246	32384	48.579	#VALUE!	NA	NA	15.6122	8268.17	16.5072
UID571	Q16706	Q16706	MA2A1_HUMAN	MAN2A1	Alpha-mannosidase 2	14.7442	3357.24	12.2332	32.4967	15.0129	10698.6	32.3584	14.7991	5936.33	20.8226	#VALUE!	NA	NA	14.5063	7011.12	30.128
UID142	P01701	P01701	LV151_HUMAN	IGLV1-51	Immunoglobulin lambda variable 1-51	22.6755	528608	7.89092	32.5573	22.592	1.86887e+06	29.5593	22.4417	2.74586e+06	48.1991	22.8062	2.52126e+06	34.3766	22.908	1.27472e+06	16.197
UID429	NA	NA	NA	NA	NA	NA	NA	NA	32.6297	15.2469	11038.6	28.3889	15.0064	7926	24.0812	#VALUE!	NA	NA	14.5789	9634.38	39.3683
UID48	A0A0C4DH31	A0A0C4DH31	HV118_HUMAN	IGHV1-18	Immunoglobulin heavy variable 1-18	19.35	54413.4	8.1427	32.8213	19.0548	169681	31.1582	19.5553	185288	24.0506	19.5799	153963	19.6468	19.5117	280785	37.5624
UID488	P54108	P54108	CRIS3_HUMAN	CRISP3	Cysteine-rich secretory protein 3	18.0712	35280.3	12.8106	32.8282	17.8542	70317.9	29.6765	18.2604	86157.7	27.4381	18.3234	66189	20.1793	18.4925	120136	32.5736
UID135	P01597;P04432	P01597;P04432	KV139_HUMAN;KVD39_HUMAN	IGKV1-39;IGKV1D-39	Immunoglobulin kappa variable 1-39	19.5241	101170	13.419	32.8331	19.3717	252417	37.2106	19.8384	212740	22.6934	19.5456	223699	29.2321	#VALUE!	NA	NA
UID673	P10721	P10721	KIT_HUMAN	KIT	Mast/stem cell growth factor receptor Kit	15.1461	9249.81	25.5103	32.9575	15.2757	14431.9	36.3808	15.3728	17248.5	40.6505	#VALUE!	NA	NA	15.4179	11249.2	25.6973
UID259	P05362	P05362	ICAM1_HUMAN	ICAM1	Intercellular adhesion molecule 1	16.633	11178.1	10.9987	33.0432	16.6287	26988.7	26.6351	16.922	70459.3	56.7417	16.7802	25839.8	22.9589	16.7551	21641.9	19.5658
UID169	P01857;P01859	P01857;P01859	IGHG1_HUMAN;IGHG2_HUMAN	IGHG1;IGHG2	Immunoglobulin heavy constant gamma 1	24.4802	1.8495e+06	7.90293	33.2444	24.1418	6.38836e+06	34.5126	24.622	6.94148e+06	26.8844	24.6157	5.62216e+06	21.87	24.3667	7.59565e+06	35.1116
UID1048	P58335	Q9H6X2;P58335	ANTR2_HUMAN	ANTXR2	Anthrax toxin receptor 2	15.4118	5622.33	12.8972	33.3343	15.5682	15414.3	31.7275	15.3543	12360.4	29.5062	14.9897	11871.6	36.4887	15.4508	9023.61	20.1476
UID177	P01859;P01860;P01861	P01861;P01860;P01859	IGHG2_HUMAN;IGHG3_HUMAN;IGHG4_HUMAN	IGHG2;IGHG3;IGHG4	Immunoglobulin heavy constant gamma 2	27.7387	2.18872e+07	9.77224	33.7118	27.7587	7.22394e+07	31.8103	27.8724	6.29812e+07	25.6329	28.1173	9.70204e+07	33.3211	27.7626	8.96241e+07	39.3603
UID586	Q86VB7	Q86VB7	C163A_HUMAN	CD163	Scavenger receptor cysteine-rich type 1 protein M130	16.1442	5281.18	7.292	33.8564	16.1906	20897.2	27.9394	16.2322	38607.2	50.1529	16.3894	24641.7	28.7056	16.1539	32015.1	43.9087
UID407	P22891	P22891	PROZ_HUMAN	PROZ	Vitamin K-dependent protein Z	18.83	10715	2.29925	33.9099	19.011	165408	31.3093	18.5591	99494.9	25.7605	18.8063	134714	29.3873	18.5869	172125	43.7138
UID69	B9A064;P0CF74;P0DOY3	P0CG04;P0DOY2;P0DOY3;B9A064;P0CF74	IGLC3_HUMAN;IGLC6_HUMAN;IGLL5_HUMAN	IGLC3;IGLC6;IGLL5	Immunoglobulin lambda-like polypeptide 5	23.4864	1.65189e+06	14.0567	33.9339	23.3751	4.82566e+06	44.3572	23.4086	2.04217e+06	18.3399	23.5873	3.05206e+06	24.2166	23.3621	1.16699e+06	10.8239
UID617	Q9HDC9	Q9HDC9	APMAP_HUMAN	APMAP	Adipocyte plasma membrane-associated protein	18.3013	12170	3.76738	33.9789	18.2001	74533.4	24.7498	18.2669	116775	37.0234	18.2304	148311	48.2246	17.9217	72643.8	29.2573
UID38	A0A0B4J1X5;P01764;P01767;P01772	P01764;P01768;P01772;P01767;A0A0C4DH42;A0A0B4J1X5;P0DP03;P0DP02	HV323_HUMAN;HV333_HUMAN;HV353_HUMAN;HV374_HUMAN	IGHV3-23;IGHV3-33;IGHV3-53;IGHV3-74	Immunoglobulin heavy variable 3-74	24.8437	2.62081e+06	8.70435	34.0375	24.4653	7.29055e+06	31.475	25.1129	6.44997e+06	17.7759	25.1579	6.96362e+06	18.6022	25.1166	1.08945e+07	29.9467
UID108	P00738	P00738	HPT_HUMAN	HP	Haptoglobin	27.3993	1.00257e+07	5.66386	34.0432	27.5006	5.00141e+07	26.338	27.7817	8.49659e+07	36.8228	27.7045	9.64541e+07	44.1004	27.6891	6.3957e+07	29.5549
UID139	P01619	P01619	KV320_HUMAN	IGKV3-20	Immunoglobulin kappa variable 3-20	25.0636	2.81901e+06	8.03889	34.0997	24.7936	8.24094e+06	28.3375	25.3343	1.10123e+07	26.0307	25.3965	1.38225e+07	31.2946	25.2889	9.90731e+06	24.1677
UID1	A0A075B6H7	A0A075B6H7	KV37_HUMAN	IGKV3-7	Probable non-functional immunoglobulin kappa variable 3-7	19.8203	250487	27.0578	34.2419	19.8921	277942	28.5651	20.3686	292602	21.613	20.358	532537	39.6252	20.0702	303080	27.5312
UID464	P36980	P36980	FHR2_HUMAN	CFHR2	Complement factor H-related protein 2	20.5323	95850.6	6.32062	34.3215	20.3442	510060	38.3171	20.5662	545133	35.1123	20.5477	481701	31.4272	20.6154	370426	23.0601
UID28	A0A0B4J1U3	A0A0B4J1U3	LV136_HUMAN	IGLV1-36	Immunoglobulin lambda variable 1-36	17.8832	32970.2	13.6375	34.3499	17.5738	54351.3	27.859	18.1808	125632	42.2795	17.9364	54821.3	21.8546	17.8229	65083.8	28.07
UID183	P01876;P01877	P01876;P01877	IGHA1_HUMAN;IGHA2_HUMAN	IGHA1;IGHA2	Immunoglobulin heavy constant alpha 1	27.1295	8.03139e+06	5.47009	34.5754	27.085	5.12969e+07	36.0317	26.9138	4.61919e+07	36.5341	27.1802	5.11634e+07	33.6437	26.8974	3.15018e+07	25.2008
UID136	P01599	P01599	KV117_HUMAN	IGKV1-17	Immunoglobulin kappa variable 1-17	20.4956	74957.3	5.07017	34.6417	20.2789	504563	39.6605	20.7801	502204	27.89	20.5799	401584	25.6221	20.7624	408991	22.9936
UID55	A0A0C4DH38;A0A0J9YXX1	A0A0C4DH38;A0A0J9YXX1	HV551_HUMAN;HV5X1_HUMAN	IGHV5-10-1;IGHV5-51	Immunoglobulin heavy variable 5-51	22.4167	311279	5.55951	34.7668	22.3939	1.88308e+06	34.1688	22.5359	1.9352e+06	31.8233	22.8449	2.17603e+06	28.884	22.621	2.39535e+06	37.1334
UID546	Q13201	Q13201	MMRN1_HUMAN	MMRN1	Multimerin-1	15.016	6985.65	21.0834	34.8347	15.3848	12592.7	29.4329	14.8975	7651.79	25.0702	15.4359	21109.7	47.6221	15.0026	4892.28	14.903
UID53	A0A0C4DH36	A0A0C4DH36	HV338_HUMAN	IGHV3-38	Probable non-functional immunoglobulin heavy variable 3-38	21.3291	186847	7.09217	34.8867	21.0728	843817	38.2568	21.5781	818945	26.1569	21.5662	753537	24.2685	21.3409	833957	31.3984
UID469	NA	NA	NA	NA	NA	NA	NA	NA	34.8904	16.7282	40103.5	36.939	#VALUE!	NA	NA	#VALUE!	NA	NA	16.3483	19834.8	23.7737
UID51	A0A0C4DH34	A0A0C4DH34	HV428_HUMAN	IGHV4-28	Immunoglobulin heavy variable 4-28	21.9066	212000	5.39246	35.1232	21.7575	1.25377e+06	35.3643	22.1204	1.27141e+06	27.8859	22.288	1.5054e+06	29.396	21.9737	1.28962e+06	31.3129
UID624	Q9UGM5	Q9UGM5	FETUB_HUMAN	FETUB	Fetuin-B	20.8149	112116	6.07782	35.1813	20.3892	339553	24.7252	20.5631	525229	33.9021	20.8813	821174	42.5152	20.8957	342442	17.5531
UID322	P0C0L4	P0C0L4	CO4A_HUMAN	C4A	Complement C4-A	22.3004	507241	9.82005	35.4765	22.257	1.92644e+06	38.4348	22.363	1.61954e+06	30.0229	22.0551	1.39798e+06	32.0824	22.4147	1.79329e+06	32.0751
UID324	P0C0L5	P0C0L5	CO4B_HUMAN	C4B	Complement C4-B	22.4491	353416	6.17195	35.6271	22.3945	2.47722e+06	44.9309	22.4319	1.15486e+06	20.4109	22.3351	1.16495e+06	22.0178	22.5025	1.73316e+06	29.1692
UID545	Q13103	Q13103	SPP24_HUMAN	SPP2	Secreted phosphoprotein 24	17.9733	14337.1	5.57147	35.6629	17.8101	85996.2	37.4212	17.507	55923.8	30.0233	17.7173	83188.5	38.6039	18.0294	62418.6	23.3304
UID637	Q9Y6R7	Q9Y6R7	FCGBP_HUMAN	FCGBP	IgGFc-binding protein	20.982	60540.1	2.92293	35.8351	21.0255	521318	24.4236	21.5469	1.59925e+06	52.1978	21.4215	869672	30.9636	21.3912	569593	20.7101
UID178	P01859;P01861	P01861;P01859	IGHG2_HUMAN;IGHG4_HUMAN	IGHG2;IGHG4	Immunoglobulin heavy constant gamma 2	26.3786	6.53245e+06	7.48732	35.9686	26.4319	3.10221e+07	34.2666	26.5608	2.79982e+07	28.2844	26.7399	3.90611e+07	34.8529	26.4853	4.40578e+07	46.897
UID23	A0A087WSZ0	A0A087WSZ0	KVD08_HUMAN	IGKV1D-8	Immunoglobulin kappa variable 1D-8	17.9705	18762.1	7.30503	36.0372	17.8339	78120.1	33.4379	18.3147	127092	38.9796	18.2605	105230	33.51	18.0539	62733.9	23.0531
UID59	A0A0C4DH67	A0A0C4DH69;A0A0C4DH67	KV108_HUMAN	IGKV1-8	Immunoglobulin kappa variable 1-8	18.7219	35659.9	8.24759	36.1496	18.5898	119830	30.3728	18.8722	121227	25.2647	18.8337	129079	27.6282	19.0791	282749	51.0512
UID560	Q15063	Q15063	POSTN_HUMAN	POSTN	Periostin	15.4172	4585.35	10.479	36.2447	16.0552	23673.4	34.7669	15.5747	16003.1	32.7913	15.5913	13124.3	26.5847	15.5642	9409.05	19.4204
UID194	P02655	P02655	APOC2_HUMAN	APOC2	Apolipoprotein C-II	24.08	852996	4.81011	36.432	24.3071	6.49484e+06	31.29	23.6734	4.77093e+06	35.6612	24.007	6.08235e+06	36.078	23.7217	3.39636e+06	24.5509
UID232	P04075	P04075	ALDOA_HUMAN	ALDOA	Fructose-bisphosphate aldolase A	16.0312	11017.7	16.4522	36.4604	16.7069	34498.6	32.2505	16.4493	19048.2	21.2874	15.8435	16059	27.3113	16.5557	29051.4	30.1586
UID182	P01876	P01876	IGHA1_HUMAN	IGHA1	Immunoglobulin heavy constant alpha 1	27.523	6.46623e+06	3.35267	36.5736	27.4264	6.77234e+07	37.5464	27.3654	7.02736e+07	40.6425	27.6134	7.61276e+07	37.0755	27.3334	4.22719e+07	24.9972
UID29	A0A0B4J1U7	A0A0B4J1U7	HV601_HUMAN	IGHV6-1	Immunoglobulin heavy variable 6-1	22.4243	342079	6.07756	36.7595	22.2225	1.62351e+06	33.1744	22.4412	1.74824e+06	30.6992	22.6314	2.00087e+06	30.7945	22.5875	2.99503e+06	47.5201
UID319	NA	NA	NA	NA	NA	NA	NA	NA	36.9942	15.7866	19778.8	34.9923	#VALUE!	NA	NA	#VALUE!	NA	NA	15.3428	13725.1	33.0263
UID175	P01859	P01859	IGHG2_HUMAN	IGHG2	Immunoglobulin heavy constant gamma 2	26.658	8.3427e+06	7.87855	37.0951	26.7046	3.79615e+07	34.7112	26.9538	3.96276e+07	30.486	27.098	5.40678e+07	37.6392	26.8306	4.8603e+07	40.7251
UID163	P01817	P01817	HV205_HUMAN	IGHV2-5	Immunoglobulin heavy variable 2-5	20.5366	243082	15.982	37.1876	20.2485	380423	30.5397	20.3592	536462	39.8856	20.4731	631197	43.3668	20.6715	585505	35.0572
UID37	A0A0B4J1X5	A0A0B4J1X5	HV374_HUMAN	IGHV3-74	Immunoglobulin heavy variable 3-74	24.1121	2.02155e+06	11.1486	37.2058	24.0442	7.22066e+06	41.7412	24.1955	4.11416e+06	21.414	24.4974	5.73986e+06	24.2356	24.5026	9.3492e+06	39.3339
UID157	P01766	P01766	HV313_HUMAN	IGHV3-13	Immunoglobulin heavy variable 3-13	20.3917	111157	8.08008	37.2147	20.0959	353933	31.5825	20.6325	412963	25.4042	20.8376	651588	34.7711	20.6532	377216	22.8749
UID269	P06727	P06727	APOA4_HUMAN	APOA4	Apolipoprotein A-IV	23.5001	252436	2.12772	37.3213	23.9035	5.48396e+06	34.9482	23.1394	2.79462e+06	30.2458	23.6041	3.54729e+06	27.8199	23.3616	2.17596e+06	20.1883
UID742	Q96S96	Q96S96	PEBP4_HUMAN	PEBP4	Phosphatidylethanolamine-binding protein 4	15.7805	7515.15	13.3519	37.3318	16.1116	24613.4	34.7617	15.5478	24657.3	51.4754	15.8253	17536.5	30.2035	15.6605	17418.7	33.6304
UID642	A0A0A0MS14	A0A0A0MS14	HV145_HUMAN	IGHV1-45	Immunoglobulin heavy variable 1-45	18.9379	82554.9	16.4387	37.4512	19.1703	221465	37.5366	19.4024	278190	40.1448	19.5399	214551	28.1465	19.0146	232525	43.903
UID4	A0A075B6I9;P04211	P04211;A0A075B6I9	LV743_HUMAN;LV746_HUMAN	IGLV7-43;IGLV7-46	Immunoglobulin lambda variable 7-46	22.9893	342964	4.1189	37.4713	23.116	3.58802e+06	39.469	23.2362	3.84732e+06	38.9376	23.401	4.02264e+06	36.316	23.4454	3.24787e+06	28.4343
UID436	P27487	P27487	DPP4_HUMAN	DPP4	Dipeptidyl peptidase 4	16.841	12363.3	10.5315	37.5481	16.8083	27312.6	23.7986	16.9765	100272	77.7589	16.8167	22152	19.1898	16.6515	24902.2	24.1907
UID238	P04275	P04275	VWF_HUMAN	VWF	von Willebrand factor	19.929	19122.4	1.91567	37.5595	19.9436	361227	35.8238	19.7006	339226	39.8135	19.9445	403146	39.9538	19.8518	383755	40.5578
UID161	P01780	P01780	HV307_HUMAN	IGHV3-7	Immunoglobulin heavy variable 3-7	23.5391	679271	5.57276	37.6846	23.3484	3.34543e+06	31.3254	23.7207	3.61711e+06	26.1645	23.9634	5.68612e+06	34.7628	23.9518	5.42895e+06	33.4592
UID156	P01764;P01767;P01772	P01764;P01768;P01772;P01767;A0A0C4DH42;P0DP03;P0DP02	HV323_HUMAN;HV333_HUMAN;HV353_HUMAN	IGHV3-23;IGHV3-33;IGHV3-53	Immunoglobulin heavy variable 3-23	17.6861	44468.3	21.0864	37.7003	17.426	61968.9	35.1912	17.6974	79103.8	37.2168	18.0785	76563.6	27.659	17.8173	84169.4	36.4438
UID942	Q8WWA0	Q8WWA0	ITLN1_HUMAN	ITLN1	Intelectin-1	15.4574	8660.13	19.2479	37.888	15.8978	18421.8	30.1723	15.3628	14591.4	34.6287	15.2246	14748.7	38.5193	15.2146	10976.5	28.8674
UID310	NA	NA	NA	NA	NA	NA	NA	NA	37.913	15.3685	15312.9	36.1966	#VALUE!	NA	NA	#VALUE!	NA	NA	#VALUE!	NA	NA
UID164	P01824;P06331;P0DP08	P06331;P01824;P01825;A0A0C4DH41;P0DP06;P0DP08	HV434_HUMAN;HV439_HUMAN;HVD82_HUMAN	IGHV4-34;IGHV4-38-2;IGHV4-39	Immunoglobulin heavy variable 4-39	21.7928	477445	13.1416	37.9159	21.7999	1.48455e+06	40.6603	21.9382	1.17448e+06	29.2284	22.2446	1.69214e+06	34.0517	21.9983	1.37983e+06	32.9358
UID100	P00338	P00338	LDHA_HUMAN	LDHA	L-lactate dehydrogenase A chain	15.9132	8802.21	14.2641	37.9294	16.4908	30022.3	32.6006	16.2206	31786.6	41.6243	15.7503	21533.5	39.0659	16.0878	11056.6	15.8745
UID30	A0A0B4J1V0	A0A0B4J1V0	HV315_HUMAN	IGHV3-15	Immunoglobulin heavy variable 3-15	20.331	109448	8.29774	38.0242	19.9273	339870	34.0873	20.4776	348339	23.857	20.6183	451382	28.0424	20.5683	557501	35.8558
UID105	NA	NA	NA	NA	NA	NA	NA	NA	38.0794	15.3791	16024.4	37.6008	15.1792	6026.98	16.2443	#VALUE!	NA	NA	#VALUE!	NA	NA
UID700	Q15828	Q15828	CYTM_HUMAN	CST6	Cystatin-M	14.8954	5684.02	18.6511	38.1774	15.0925	12403.7	35.5033	14.9513	8470.49	26.7366	15.2053	11980.5	31.7113	14.9558	21757.1	68.4653
UID162	P01782	P01782	HV309_HUMAN	IGHV3-9	Immunoglobulin heavy variable 3-9	21.2655	335382	13.3037	38.2156	20.8395	524886	27.9747	21.05	753750	34.7185	21.5875	1.01783e+06	32.2989	21.4859	731463	24.906
UID332	P0DTE1	P0DTE1	HV383_HUMAN	IGHV3-38-3	Probable non-functional immunoglobulin heavy variable 3-38-3	19.1022	53801.7	9.5598	38.226	18.8656	207162	43.3704	19.2515	170566	27.3289	19.2684	190138	30.1099	19.4188	215966	30.8145
UID632	Q9Y274	Q9Y274	SIA10_HUMAN	ST3GAL6	Type 2 lactosamine alpha-2,3-sialyltransferase	21.1582	148990	6.36659	38.3887	21.1922	1.07985e+06	45.0694	21.3676	663830	24.5346	21.5034	1.05116e+06	35.3593	21.3456	947885	35.57
UID352	P12318	P12318;P31994;P31995	FCG2A_HUMAN	FCGR2A	Low affinity immunoglobulin gamma Fc region receptor II-a	16.4626	17782.5	19.6902	38.6152	16.6801	36676.3	34.9269	16.3181	28036.2	34.3137	#VALUE!	NA	NA	16.4058	39416.8	45.3985
UID34	A0A0B4J1V1;A0A0B4J1X8;A0A0C4DH32;P01762;P01763;P01766;P01780;P01782	P01780;P01782;P01762;P01766;A0A0C4DH32;A0A0B4J1V1;A0A0B4J1X8;P01763;P0DP04	HV307_HUMAN;HV309_HUMAN;HV311_HUMAN;HV313_HUMAN;HV320_HUMAN;HV321_HUMAN;HV343_HUMAN;HV348_HUMAN	IGHV3-11;IGHV3-13;IGHV3-20;IGHV3-21;IGHV3-43;IGHV3-48;IGHV3-7;IGHV3-9	Immunoglobulin heavy variable 3-21	24.7854	3.1265e+06	10.8121	38.648	24.2974	5.2985e+06	25.6986	24.8845	5.64703e+06	18.2319	25.1544	1.09201e+07	29.2418	25.2071	9.63304e+06	24.8695
UID221	P02788	P02788	TRFL_HUMAN	LTF	Lactotransferrin	16.1948	42895.5	57.1871	38.7666	16.2406	26730.6	34.522	16.2137	28039	36.8927	16.2995	47702.6	59.1419	16.2815	21531.8	27.0302
UID54	A0A0C4DH38	A0A0C4DH38	HV551_HUMAN	IGHV5-51	Immunoglobulin heavy variable 5-51	21.1118	270364	11.9307	38.9598	20.9559	846901	41.6367	21.3181	690067	26.3933	21.4278	897603	31.8181	21.2488	1.06221e+06	42.6282
UID364	P13727	P13727	PRG2_HUMAN	PRG2	Bone marrow proteoglycan	17.0486	22064.3	16.2757	39.0139	16.8058	21265.4	18.5625	17.6601	112007	54.0781	17.0569	36945.8	27.0972	17.158	33702.5	23.0463
UID62	A0A0J9YX35	A0A0J9YX35	HV64D_HUMAN	IGHV3-64D	Immunoglobulin heavy variable 3-64D	22.2568	328703	6.55903	39.1298	21.982	1.75534e+06	42.3754	22.532	1.54104e+06	25.4099	22.4942	2.10492e+06	35.6286	22.4445	1.57039e+06	27.5131
UID550	Q13822	Q13822	ENPP2_HUMAN	ENPP2	Ectonucleotide pyrophosphatase/phosphodiesterase family member 2	16.8791	6109.35	5.06853	39.3165	16.6669	17176.6	16.5078	16.7891	25769.3	22.7551	16.8973	84376.2	69.1227	16.7847	28468.8	25.2148
UID529	NA	NA	NA	NA	NA	NA	NA	NA	39.4335	15.6863	21015.2	39.8558	15.3903	5698.82	13.2692	#VALUE!	NA	NA	#VALUE!	NA	NA
UID588	Q8N6C8	Q8N423;Q6PI73;Q8N6C8;P59901;O75022	LIRA3_HUMAN	LILRA3	Leukocyte immunoglobulin-like receptor subfamily A member 3	15.6664	5103.08	9.81209	39.5717	15.6073	18607.5	37.2754	16.0493	24324.9	35.8693	16.1283	29646	41.386	15.8827	14435.2	23.8915
UID141	P01700	P01700	LV147_HUMAN	IGLV1-47	Immunoglobulin lambda variable 1-47	23.392	627852	5.70397	39.6121	23.6439	6.19253e+06	47.2431	23.5268	4.11541e+06	34.0529	23.643	3.37712e+06	25.7804	23.2515	1.6097e+06	16.1188
UID745	NA	NA	NA	NA	NA	NA	NA	NA	39.8212	17.1486	49950.9	34.38	17.8373	81323	34.7266	#VALUE!	NA	NA	17.2673	59022.3	37.4157
UID147	P01714	P01714	LV319_HUMAN	IGLV3-19	Immunoglobulin lambda variable 3-19	21.9565	341907	8.40097	39.8966	21.5861	953921	30.3	22.2764	1.3381e+06	26.3413	22.1574	1.99327e+06	42.6123	21.9008	1.38398e+06	35.3465
UID19	A0A075B6S5	A0A075B6S5	KV127_HUMAN	IGKV1-27	Immunoglobulin kappa variable 1-27	19.2546	49648.5	7.93789	40.1753	18.9521	182590	36.0012	19.5186	221647	29.5098	19.5822	313928	39.9935	19.2439	160650	25.8759
UID149	P01717	P01717	LV325_HUMAN	IGLV3-25	Immunoglobulin lambda variable 3-25	19.5945	73939.3	9.33973	40.1959	19.6815	311050	36.992	20.1804	275500	23.1857	20.0839	422025	37.9742	19.9248	544123	54.6695
UID184	P01877	P01877	IGHA2_HUMAN	IGHA2	Immunoglobulin heavy constant alpha 2	24.1067	2.31137e+06	12.7948	40.8432	24.354	9.71044e+06	45.2843	24.0794	7.79088e+06	43.9512	24.3969	7.78441e+06	35.2396	24.2302	5.08692e+06	25.8487
UID547	NA	NA	NA	NA	NA	NA	NA	NA	40.8971	16.0146	27148.4	41.0091	15.526	8633.3	18.2967	#VALUE!	NA	NA	#VALUE!	NA	NA
UID133	P01591	P01591	IGJ_HUMAN	JCHAIN	Immunoglobulin J chain	23.2291	654023	6.65174	40.9414	23.21	4.84652e+06	49.9479	23.304	1.83157e+06	17.6855	23.7582	4.1408e+06	29.1849	23.8619	3.26608e+06	21.4229
UID35	A0A0B4J1V2	A0A0B4J1V2	HV226_HUMAN	IGHV2-26	Immunoglobulin heavy variable 2-26	20.5035	174209	11.7196	41.3427	20.2951	523292	40.6724	20.9573	903429	44.3722	20.5805	501430	31.9796	20.4037	295415	21.2965
UID343	NA	NA	NA	NA	NA	NA	NA	NA	41.6302	15.378	16367.6	38.4372	15.1073	12333.6	34.9407	#VALUE!	NA	NA	#VALUE!	NA	NA
UID567	Q15848	Q15848	ADIPO_HUMAN	ADIPOQ	Adiponectin	20.8259	132331	7.11937	41.7388	20.923	920026	46.2745	20.3699	260152	19.1994	20.9171	641552	32.4014	20.7309	582486	33.4705
UID7	A0A075B6K0;P01717;P01718	A0A075B6K0;P01717;P01718	LV316_HUMAN;LV325_HUMAN;LV327_HUMAN	IGLV3-16;IGLV3-25;IGLV3-27	Immunoglobulin lambda variable 3-16	20.7303	221403	12.7273	41.7852	20.7331	903082	51.815	21.1208	746569	32.7405	21.0371	600037	27.8859	20.7749	585114	32.6109
UID14	A0A075B6Q5	A0A075B6Q5	HV364_HUMAN	IGHV3-64	Immunoglobulin heavy variable 3-64	20.3639	87121.9	6.45625	42.045	20.349	632471	47.3561	20.5203	386824	25.7204	20.5994	589084	37.0797	20.6802	744476	44.3098
UID146	P01709	P01709	LV208_HUMAN	IGLV2-8	Immunoglobulin lambda variable 2-8	21.2415	216151	8.71847	42.5737	21.1259	847225	37.0228	21.5782	1.00866e+06	32.2156	21.7676	1.57634e+06	44.151	21.5654	980859	31.6062
UID591	NA	NA	NA	NA	NA	NA	NA	NA	42.5749	16.4393	27339.2	30.7663	#VALUE!	NA	NA	16.7415	31891.6	29.1064	16.7527	80462.8	72.8675
UID600	Q96KN2	Q96KN2	CNDP1_HUMAN	CNDP1	Beta-Ala-His dipeptidase	19.9732	50303.7	4.88715	42.7656	19.934	485240	48.443	19.532	272945	36.0055	19.6752	197347	23.5725	19.8288	319347	34.2914
UID173	P01857;P01860;P01861	P01857;P01861;P01860	IGHG1_HUMAN;IGHG3_HUMAN;IGHG4_HUMAN	IGHG1;IGHG3;IGHG4	Immunoglobulin heavy constant gamma 1	23.4614	1.68081e+06	14.5523	42.768	23.4203	6.43981e+06	57.3659	23.4894	2.10476e+06	17.8721	23.6267	2.96079e+06	22.8592	23.2284	1.73183e+06	17.6224
UID52	A0A0C4DH35	A0A0C4DH35	HV335_HUMAN	IGHV3-35	Probable non-functional immunoglobulin heavy variable 3-35	21.8343	533049	14.256	42.9107	21.9105	1.55169e+06	39.3635	22.2345	1.70829e+06	34.6184	22.4158	1.86308e+06	33.2969	22.4865	2.99594e+06	50.9843
UID494	P59665;P59666	P59666;P59665	DEF1_HUMAN;DEF3_HUMAN	DEFA1;DEFA3	Neutrophil defensin 1	18.5186	36471.5	9.71148	43.0792	18.4195	109884	31.3407	19.0289	283221	52.9482	18.8223	165703	35.749	18.9414	208457	41.4069
UID522	P78417	P78417	GSTO1_HUMAN	GSTO1	Glutathione S-transferase omega-1	15.0786	5354.41	15.4735	43.3516	16.0218	22804	34.2751	16.2246	43366.3	56.6328	15.4004	15925.2	36.8211	15.5707	16695.6	34.3046
UID437	NA	NA	NA	NA	NA	NA	NA	NA	43.3749	15.4335	17575	39.7132	#VALUE!	NA	NA	#VALUE!	NA	NA	#VALUE!	NA	NA
UID618	Q9NPH3	Q9NPH3	IL1AP_HUMAN	IL1RAP	Interleukin-1 receptor accessory protein	18.4914	20553.7	5.57737	43.5139	18.4262	143393	40.7084	18.4414	223001	62.6466	18.3393	130461	39.3356	18.6013	163204	41.0382
UID26	A0A0A0MS15	A0A0A0MS15	HV349_HUMAN	IGHV3-49	Immunoglobulin heavy variable 3-49	21.7437	180625	5.14355	43.5669	21.4916	1.44902e+06	49.142	21.7612	1.10648e+06	31.1299	21.903	1.29894e+06	33.1233	22.0185	1.81428e+06	42.7034
UID143	P01703	P01703	LV140_HUMAN	IGLV1-40	Immunoglobulin lambda variable 1-40	22.1031	370707	8.2288	43.8436	21.9555	2.38168e+06	58.5606	21.9952	847561	20.2754	22.3525	1.31503e+06	24.5568	22.0568	1.309e+06	30.0042
UID518	NA	NA	NA	NA	NA	NA	NA	NA	43.9249	16.7594	49938.9	45.0134	16.363	26479.7	31.4174	#VALUE!	NA	NA	16.3773	19318.4	22.6945
UID538	Q08380	Q08380	LG3BP_HUMAN	LGALS3BP	Galectin-3-binding protein	19.7712	37174.3	4.1546	44.1703	19.3017	251338	38.8933	19.7127	507047	59.012	19.8738	392488	40.853	19.6982	144467	16.9835
UID50	A0A0C4DH33	A0A0C4DH33	HV124_HUMAN	IGHV1-24	Immunoglobulin heavy variable 1-24	16.8061	15960.6	13.9284	44.3103	16.5984	24814.3	25.009	17.055	49625.1	36.4444	17.2465	71219.9	45.8013	17.0671	76688.4	55.8489
UID80	NA	NA	NA	NA	NA	NA	NA	NA	44.3453	16.9422	54335.2	43.1503	#VALUE!	NA	NA	#VALUE!	NA	NA	#VALUE!	NA	NA
UID421	NA	NA	NA	NA	NA	NA	NA	NA	44.3668	17.9604	112837	44.2425	17.7081	19360.5	9.04181	#VALUE!	NA	NA	17.2589	69504.1	44.3152
UID489	P55056	P55056	APOC4_HUMAN	APOC4	Apolipoprotein C-IV	20.4058	83754.3	6.02903	44.5649	20.5692	751299	48.2927	20.251	355771	28.5115	20.313	475967	36.5392	20.5838	700703	44.585
UID176	P01859;P01860	P01860;P01859	IGHG2_HUMAN;IGHG3_HUMAN	IGHG2;IGHG3	Immunoglobulin heavy constant gamma 2	26.7912	1.53654e+07	13.2312	44.5957	26.3755	3.43643e+07	39.4723	27.0298	5.69478e+07	41.5633	26.9792	5.10781e+07	38.6086	26.598	4.13754e+07	40.7333
UID270	NA	NA	NA	NA	NA	NA	NA	NA	44.6136	16.2342	31186	40.4553	16.2381	40328.7	52.1739	#VALUE!	NA	NA	15.605	18670.4	37.462
UID151	P01721	P01721	LV657_HUMAN	IGLV6-57	Immunoglobulin lambda variable 6-57	19.3595	58911.1	8.75784	45.2679	19.18	287766	48.4475	19.7102	291424	33.9743	19.7461	234205	26.6332	19.4625	437718	60.5877
UID564	NA	NA	NA	NA	NA	NA	NA	NA	46.0166	16.9868	58111.8	44.7418	#VALUE!	NA	NA	#VALUE!	NA	NA	#VALUE!	NA	NA
UID512	NA	NA	NA	NA	NA	NA	NA	NA	46.0522	17.11	63852.8	45.1403	16.836	15200.8	12.9937	#VALUE!	NA	NA	16.3161	24955.1	30.5854
UID41	A0A0B4J1Y9	A0A0B4J1Y9	HV372_HUMAN	IGHV3-72	Immunoglobulin heavy variable 3-72	21.4774	175818	6.02186	46.1008	21.0377	833380	38.713	21.5619	503408	16.2606	21.7397	1.3828e+06	39.4869	21.9733	1.72805e+06	41.9688
UID502	NA	NA	NA	NA	NA	NA	NA	NA	46.4957	16.1147	32978.7	46.4763	#VALUE!	NA	NA	#VALUE!	NA	NA	#VALUE!	NA	NA
UID24	A0A087WW87;P01614	A0A087WW87;P01614	KV240_HUMAN;KVD40_HUMAN	IGKV2-40;IGKV2D-40	Immunoglobulin kappa variable 2-40	20.0886	85885.4	7.70285	46.5569	19.8712	393567	41.0398	20.0275	271416	25.3953	20.2203	709678	58.0953	19.9024	473583	48.3249
UID517	NA	NA	NA	NA	NA	NA	NA	NA	46.6198	16.828	47691.7	40.9923	16.0843	10283.4	14.8001	#VALUE!	NA	NA	#VALUE!	NA	NA
UID172	P01857;P01860	P01857;P01860	IGHG1_HUMAN;IGHG3_HUMAN	IGHG1;IGHG3	Immunoglobulin heavy constant gamma 1	29.3355	6.67198e+07	9.84866	46.7079	29.5773	4.94863e+08	61.7797	29.7095	1.45603e+08	16.5853	29.7074	2.54901e+08	29.0771	29.3129	1.04391e+08	15.653
UID371	P14618	P14618	KPYM_HUMAN	PKM	Pyruvate kinase PKM	15.5996	8727.37	17.5761	46.7282	16.7519	45445	41.1777	16.5166	22608.8	24.1144	15.6335	13880.4	27.3057	16.229	33197.5	43.2194
UID152	P01742	P01742	HV169_HUMAN	IGHV1-69	Immunoglobulin heavy variable 1-69	19.5458	78724.5	10.286	46.949	19.7851	414759	45.9082	19.6841	506959	60.1819	19.9983	397772	37.9788	19.1534	199924	34.2868
UID615	NA	NA	NA	NA	NA	NA	NA	NA	46.9682	15.87	25702.5	42.9166	15.2719	8721.98	22.0449	#VALUE!	NA	NA	#VALUE!	NA	NA
UID88	NA	NA	NA	NA	NA	NA	NA	NA	47.0759	15.8278	28070.3	48.261	15.3208	6684.69	16.3327	#VALUE!	NA	NA	#VALUE!	NA	NA
UID416	NA	NA	NA	NA	NA	NA	NA	NA	47.0873	17.061	55275.1	40.4246	16.5817	26611.2	27.1317	#VALUE!	NA	NA	16.0242	21059.8	31.6007
UID346	P11226	P11226	MBL2_HUMAN	MBL2	Mannose-binding protein C	19.6481	63318.3	7.70675	47.1966	19.5048	329694	44.3167	19.6614	358540	43.2387	19.3292	313343	47.5731	19.1514	373394	64.1249
UID98	NA	NA	NA	NA	NA	NA	NA	NA	47.3514	15.9635	30490.5	47.7153	15.4978	17783.9	38.4355	#VALUE!	NA	NA	#VALUE!	NA	NA
UID70	B9A064;P0DOY3	P0CG04;P0DOY2;P0DOY3;B9A064	IGLC3_HUMAN;IGLL5_HUMAN	IGLC3;IGLL5	Immunoglobulin lambda-like polypeptide 5	24.773	4.51641e+06	15.7532	47.4202	24.9551	2.09041e+07	64.2698	24.9075	5.71049e+06	18.1451	25.176	9.47121e+06	24.9847	24.8834	6.50594e+06	21.021
UID387	P18065	P18065	IBP2_HUMAN	IGFBP2	Insulin-like growth factor-binding protein 2	16.8496	9261.7	7.84245	47.6406	17.2766	63199.1	39.8054	16.5026	38358.6	41.3139	16.8393	55035.1	46.9355	16.3818	34505	40.4084
UID119	P00918	P00918	CAH2_HUMAN	CA2	Carbonic anhydrase 2	15.913	11832.8	19.1778	47.7975	16.311	20053.9	24.6666	16.6292	75644.5	74.6277	#VALUE!	NA	NA	#VALUE!	NA	NA
UID540	Q08830	Q08830	FGL1_HUMAN	FGL1	Fibrinogen-like protein 1	17.1119	35697.1	25.2019	47.8114	16.9806	55426.2	42.8584	17.5419	110995	58.1647	17.3259	71726	43.6588	17.1964	52021.6	34.639
UID381	P15814	P15814	IGLL1_HUMAN	IGLL1	Immunoglobulin lambda-like polypeptide 1	21.5344	305348	10.0532	47.8445	21.1147	1.28728e+06	56.6927	21.438	1.47559e+06	51.9371	21.4904	973243	33.0354	21.1415	767358	33.1714
UID86	O43866	O43866	CD5L_HUMAN	CD5L	CD5 antigen-like	23.5712	508436	4.07946	47.8846	23.2301	4.98404e+06	50.6536	23.6181	2.9739e+06	23.0973	23.9774	6.07885e+06	36.8044	24.2286	5.71659e+06	29.0805
UID296	NA	NA	NA	NA	NA	NA	NA	NA	48.0951	16.6846	43440.9	41.2406	15.9034	24658	40.2311	#VALUE!	NA	NA	16.2248	43036.5	56.1924
UID6	A0A075B6K0;A0A075B6K4	A0A075B6K4;A0A075B6K0	LV310_HUMAN;LV316_HUMAN	IGLV3-10;IGLV3-16	Immunoglobulin lambda variable 3-16	20.4329	104673	7.39496	48.3652	20.1832	613374	51.5216	20.7416	779029	44.4322	20.5195	523735	34.8433	20.0017	521652	49.6912
UID9	A0A075B6K4	A0A075B6K4	LV310_HUMAN	IGLV3-10	Immunoglobulin lambda variable 3-10	20.7981	176594	9.68563	48.3785	20.7095	1.01703e+06	59.3118	21.0745	685972	31.0642	20.9767	797895	38.6655	20.5735	535746	34.334
UID613	NA	NA	NA	NA	NA	NA	NA	NA	48.5367	16.4274	41700.5	47.3146	16.086	17381	24.9872	#VALUE!	NA	NA	15.584	19686.2	40.078
UID629	Q9UNN8	Q9UNN8	EPCR_HUMAN	PROCR	Endothelial protein C receptor	17.6801	11838	5.63692	48.71	17.4459	69218.3	38.7692	17.5321	102402	54.0284	17.9325	132575	52.9976	17.4686	87787.5	48.4006
UID532	Q02985;Q92496	Q02985;Q92496	FHR3_HUMAN;FHR4_HUMAN	CFHR3;CFHR4	Complement factor H-related protein 3	18.8992	75231.6	15.3874	48.874	18.6669	249723	60.0028	19.0514	237588	43.7292	19.0781	189488	34.237	18.9623	198695	38.9012
UID524	P80748	P80748	LV321_HUMAN	IGLV3-21	Immunoglobulin lambda variable 3-21	22.0466	293383	6.77259	49.1598	21.6339	1.26476e+06	38.866	22.1674	2.78044e+06	59.0287	22.2497	2.57582e+06	51.6531	22.0344	1.25643e+06	29.2488
UID168	P01857	P01857	IGHG1_HUMAN	IGHG1	Immunoglobulin heavy constant gamma 1	28.3638	1.55218e+07	4.49347	49.1675	28.5212	2.59008e+08	67.2325	28.644	7.54636e+07	17.9907	28.5991	9.4978e+07	23.3586	28.3406	4.28314e+07	12.6007
UID10	A0A075B6K5	A0A075B6K5	LV39_HUMAN	IGLV3-9	Immunoglobulin lambda variable 3-9	20.0857	109794	9.86693	49.6015	20.0133	514173	48.5855	20.1565	643618	55.0705	20.1933	566818	47.2764	19.6571	386014	46.6909
UID36	A0A0B4J1V6	A0A0B4J1V6	HV373_HUMAN	IGHV3-73	Immunoglobulin heavy variable 3-73	18.2071	53295.9	17.6119	49.8423	17.8134	104317	45.2897	17.9074	102029	41.5006	18.4762	146010	40.0387	18.5283	184754	48.8664
UID584	NA	NA	NA	NA	NA	NA	NA	NA	50.1728	18.458	171538	47.6366	18.141	73180.4	25.316	#VALUE!	NA	NA	17.5606	87569.5	45.2999
UID388	P18206	P18206	VINC_HUMAN	VCL	Vinculin	15.4127	9140.26	20.9546	50.2238	17.092	67513.3	48.3268	16.6757	34760.2	33.2049	#VALUE!	NA	NA	16.4848	34154.7	37.2407
UID241	P04430	P04430	KV116_HUMAN	IGKV1-16	Immunoglobulin kappa variable 1-16	19.1981	65656.3	10.9165	50.5057	19.0222	335342	62.9829	19.24	218604	35.3059	19.3797	304860	44.6922	19.3687	216791	32.0245
UID181	P01871	P01871	IGHM_HUMAN	IGHM	Immunoglobulin heavy constant mu	26.1543	2.94378e+06	3.94174	50.6301	25.7624	3.05478e+07	53.6683	26.1411	1.54169e+07	20.8322	26.538	4.09894e+07	42.0652	26.7534	3.51596e+07	31.0799
UID140	P01699;P01700	P01699;P01700	LV144_HUMAN;LV147_HUMAN	IGLV1-44;IGLV1-47	Immunoglobulin lambda variable 1-44	22.7555	548603	7.74763	50.7591	22.6222	2.75606e+06	42.6894	22.8309	3.34204e+06	44.7935	23.0298	5.47942e+06	63.9824	22.8275	2.99842e+06	40.2847
UID58	A0A0C4DH43;P01814	P01814;A0A0C4DH43	HV270_HUMAN;HV70D_HUMAN	IGHV2-70;IGHV2-70D	Immunoglobulin heavy variable 2-70D	17.3306	19560.8	11.8676	50.8775	17.375	84303.2	49.5953	17.6072	77987.8	39.0604	17.9458	123839	49.0506	17.3668	89090.8	52.7113
UID180	P01861	P01861	IGHG4_HUMAN	IGHG4	Immunoglobulin heavy constant gamma 4	25.8704	3.02486e+06	4.9309	50.9003	25.9025	2.44845e+07	39.0351	25.4126	2.00227e+07	44.8309	25.7974	3.50894e+07	60.1711	25.1475	2.87601e+07	77.3814
UID435	P27348;P31946;P61981;P62258;P63104;Q04917	P61981;P31947;Q04917;P31946;P27348;P63104;P62258	1433B_HUMAN;1433E_HUMAN;1433F_HUMAN;1433G_HUMAN;1433T_HUMAN;1433Z_HUMAN	YWHAB;YWHAE;YWHAG;YWHAH;YWHAQ;YWHAZ	14-3-3 protein theta	16.456	13061.5	14.5291	51.5601	17.9316	132989	53.1954	17.8291	76083.9	32.6736	#VALUE!	NA	NA	17.6548	99685.5	48.3073
UID607	NA	NA	NA	NA	NA	NA	NA	NA	51.7092	15.7281	27485.7	50.6393	15.2277	8330.42	21.7112	#VALUE!	NA	NA	15.0928	12796.8	36.6206
UID85	NA	NA	NA	NA	NA	NA	NA	NA	52.1063	17.0348	68922.7	51.3294	16.5377	28459.9	29.9156	#VALUE!	NA	NA	16.3645	30520.4	36.1727
UID449	P32119	P32119	PRDX2_HUMAN	PRDX2	Peroxiredoxin-2	17.0848	14920.6	10.734	52.5233	17.1111	33555.7	23.704	17.8738	164997	68.6977	17.347	74271.6	44.5511	#VALUE!	NA	NA
UID317	P09172	P09172	DOPO_HUMAN	DBH	Dopamine beta-hydroxylase	19.6685	44887.2	5.38677	52.5904	20.0542	599764	55.0895	19.8579	614686	64.6874	19.8539	401609	42.3825	19.8482	418982	44.3893
UID513	NA	NA	NA	NA	NA	NA	NA	NA	52.6959	16.9202	63587.7	51.2726	16.4839	19356.4	21.1198	#VALUE!	NA	NA	16.1267	30706.2	42.9155
UID357	NA	NA	NA	NA	NA	NA	NA	NA	53.1632	16.4278	44935.9	50.9733	15.9556	24172	38.0357	#VALUE!	NA	NA	#VALUE!	NA	NA
UID21	A0A087WSX0	A0A087WSX0	LV545_HUMAN	IGLV5-45	Immunoglobulin lambda variable 5-45	18.9386	29050.7	5.78183	53.2647	18.5186	222529	59.2557	19.3587	207931	30.93	19.0035	276918	52.6885	19.3236	222484	33.9101
UID504	NA	NA	NA	NA	NA	NA	NA	NA	53.4593	16.494	46429	50.3054	15.9132	17968.5	29.1174	#VALUE!	NA	NA	15.5222	17978.1	38.2019
UID515	NA	NA	NA	NA	NA	NA	NA	NA	53.8543	19.771	415383	46.4272	19.1733	120569	20.3933	#VALUE!	NA	NA	18.801	177449	38.8504
UID64	A0M8Q6;B9A064;P0CF74;P0DOY3	P0CG04;A0M8Q6;P0DOY2;P0DOY3;B9A064;P0CF74	IGLC3_HUMAN;IGLC6_HUMAN;IGLC7_HUMAN;IGLL5_HUMAN	IGLC3;IGLC6;IGLC7;IGLL5	Immunoglobulin lambda constant 7	25.8638	2.81717e+06	4.61358	53.9009	26.0209	5.03563e+07	73.9591	25.9635	8.87904e+06	13.5699	26.094	1.32791e+07	18.5397	25.8305	7.31987e+06	12.2671
UID216	P02775	P02775	CXCL7_HUMAN	PPBP	Platelet basic protein	18.9638	16442.6	3.21591	53.9301	20.3058	526988	40.6577	19.2771	322183	50.7118	19.2795	394435	61.9843	19.7443	315977	35.9773
UID268	P06702	P06702	S10A9_HUMAN	S100A9	Protein S100-A9	15.9168	8392.94	13.567	54.1771	16.3489	32633.3	39.0986	17.2059	95902.1	63.4345	16.863	57026.6	47.8426	16.7979	30370.5	26.6549
UID240	P04406	P04406	G3P_HUMAN	GAPDH	Glyceraldehyde-3-phosphate dehydrogenase	16.2719	12580.9	15.8991	55.1068	18.1926	145019	48.4056	17.8851	102547	42.3617	17.6143	150903	75.2103	17.2959	67537.5	41.9723
UID511	NA	NA	NA	NA	NA	NA	NA	NA	55.1202	16.8744	63316.6	52.6998	16.3597	20064.2	23.8592	#VALUE!	NA	NA	#VALUE!	NA	NA
UID8	A0A075B6K2	A0A075B6K2	LV312_HUMAN	IGLV3-12	Immunoglobulin lambda variable 3-12	17.3751	63093.9	37.1158	55.2886	17.4634	87145	48.222	17.9573	150306	59.0584	18.1041	148468	52.6933	17.4234	78497.5	44.6556
UID569	NA	NA	NA	NA	NA	NA	NA	NA	55.4803	15.8745	32540.8	54.1656	15.4345	9430.12	21.295	#VALUE!	NA	NA	14.9584	14036.3	44.0898
UID179	P01860	P01860	IGHG3_HUMAN	IGHG3	Immunoglobulin heavy constant gamma 3	25.6632	2.69935e+06	5.07988	55.7892	24.9315	1.41554e+07	44.238	26.0717	2.73366e+07	38.7608	25.8275	2.881e+07	48.3826	25.7581	2.43401e+07	42.8891
UID47	A0A0C4DH29	A0A0C4DH29	HV103_HUMAN	IGHV1-3	Immunoglobulin heavy variable 1-3	17.7008	36786.1	17.2668	56.0334	17.9532	105608	41.6134	18.1931	91910.5	30.6692	18.6047	230674	57.8665	18.6823	258195	61.3785
UID633	Q9Y490	Q9Y490	TLN1_HUMAN	TLN1	Talin-1	18.3617	92045.6	27.3262	56.3278	19.7074	467919	54.6569	19.2932	209988	32.6855	18.8522	130928	27.6671	18.9362	210099	41.885
UID294	P07988	P07988	PSPB_HUMAN	SFTPB	Pulmonary surfactant-associated protein B	16.2566	16152.9	20.6312	57.4009	16.8532	72616.3	61.3349	#VALUE!	NA	NA	#VALUE!	NA	NA	#VALUE!	NA	NA
UID466	NA	NA	NA	NA	NA	NA	NA	NA	57.6104	16.6108	54739	54.6963	16.2562	26641.1	34.0368	#VALUE!	NA	NA	15.7228	29598.6	54.7314
UID509	NA	NA	NA	NA	NA	NA	NA	NA	57.6961	15.7951	28508.2	50.1396	#VALUE!	NA	NA	#VALUE!	NA	NA	#VALUE!	NA	NA
UID144	P01705	P01705	LV223_HUMAN	IGLV2-23	Immunoglobulin lambda variable 2-23	20.4652	173369	11.9767	57.714	20.5035	638384	42.9461	20.6321	868237	53.4268	21.4203	1.40754e+06	50.1559	21.1223	1.24873e+06	54.7053
UID293	NA	NA	NA	NA	NA	NA	NA	NA	58.0143	16.3171	44845.4	54.9281	#VALUE!	NA	NA	#VALUE!	NA	NA	#VALUE!	NA	NA
UID640	A0A075B6S2	A0A075B6S2	KVD29_HUMAN	IGKV2D-29	Immunoglobulin kappa variable 2D-29	17.2637	33462.3	21.2649	58.2748	17.1119	48915.8	34.5357	17.5854	139206	70.7812	17.7953	155065	68.1681	17.6117	103650	51.7526
UID217	P02776	P02776	PLF4_HUMAN	PF4	Platelet factor 4	16.334	10078.3	12.2	58.5385	18.3925	148999	43.3004	17.4672	80437	44.3922	17.2092	124212	81.9765	17.7792	113679	50.5383
UID97	O95497	O95497	VNN1_HUMAN	VNN1	Pantetheinase	17.0601	19057.6	13.9468	58.88	17.1463	46730	32.2136	17.7294	206325	94.9457	17.2197	57320.4	37.5536	17.0403	61118.1	45.3442
UID40	A0A0B4J1Y8	A0A0B4J1Y8	LV949_HUMAN	IGLV9-49	Immunoglobulin lambda variable 9-49	20.3932	101742	7.38828	58.9197	20.5973	637883	40.2106	20.1952	754019	62.8104	20.8361	1.57101e+06	83.9269	20.8856	780420	40.2856
UID516	NA	NA	NA	NA	NA	NA	NA	NA	58.9303	16.878	62593.9	51.9692	16.13	30004.6	41.8371	#VALUE!	NA	NA	15.742	28256.8	51.5603
UID595	Q92496	Q92496	FHR4_HUMAN	CFHR4	Complement factor H-related protein 4	20.4496	53265.9	3.71976	59.0141	20.2942	1.03084e+06	80.1739	20.3325	684079	51.8084	20.6094	484027	30.2568	20.4698	369475	25.4431
UID401	P21333	P21333	FLNA_HUMAN	FLNA	Filamin-A	16.9679	33527.2	26.1544	59.3802	18.7689	265562	59.452	18.3414	94020.4	28.3076	18.0163	81076.5	30.58	17.9663	113291	44.2382
UID514	NA	NA	NA	NA	NA	NA	NA	NA	59.5228	16.432	53155.7	60.1202	15.9765	18126	28.1128	#VALUE!	NA	NA	15.6762	18569.3	35.4633
UID145	P01706	P01706	LV211_HUMAN	IGLV2-11	Immunoglobulin lambda variable 2-11	21.5061	211051	7.08622	59.6497	21.0383	889467	41.3005	21.4023	969925	34.9939	22.0704	2.11805e+06	48.0919	22.3307	2.1974e+06	41.6568
UID295	P07996	P07996	TSP1_HUMAN	THBS1	Thrombospondin-1	16.2527	4007.78	5.13275	60.0162	18.2632	135717	43.1384	17.2141	76840.6	50.5401	17.0649	99110.6	72.2867	17.6352	121772	59.8151
UID218	P02776;P10720	P10720;P02776	PF4V_HUMAN;PLF4_HUMAN	PF4;PF4V1	Platelet factor 4	17.0593	22138.1	16.2096	60.2273	19.1057	252914	44.831	18.1912	114916	38.3943	17.8388	207269	88.4122	18.5348	174461	45.9389
UID148	P01715	P01715	LV301_HUMAN	IGLV3-1	Immunoglobulin lambda variable 3-1	18.7207	48936.8	11.3274	61.06	18.3732	172532	50.815	18.6956	117918	27.7752	18.8952	210158	43.1058	19.089	497257	89.1724
UID57	A0A0C4DH43	P01814;A0A0C4DH43	HV70D_HUMAN	IGHV2-70D	Immunoglobulin heavy variable 2-70D	22.5652	461150	7.43088	61.1919	22.8641	4.08934e+06	53.563	23.1999	5.72257e+06	59.3921	23.4888	6.88034e+06	58.4483	22.767	5.22374e+06	73.1879
UID353	NA	NA	NA	NA	NA	NA	NA	NA	61.8221	16.5065	53648.6	57.6264	15.9523	18232.3	28.7549	#VALUE!	NA	NA	15.5503	26365.4	54.9444
UID251	P05109	P05109	S10A8_HUMAN	S100A8	Protein S100-A8	16.3195	8478.91	10.3674	61.9294	16.7108	43517.8	40.5713	17.7322	134096	61.586	16.9457	88956	70.4717	17.1551	60434.3	41.4071
UID409	P23083	P23083	HV102_HUMAN	IGHV1-2	Immunoglobulin heavy variable 1-2	20.335	100006	7.56122	62.032	19.75	550654	62.451	20.4224	585911	41.694	20.592	835235	52.846	20.3008	858363	66.4556
UID289	P07737	P07737	PROF1_HUMAN	PFN1	Profilin-1	15.2333	10804.7	28.0507	62.3908	18.0353	158217	58.8962	17.6781	77698.6	37.0481	#VALUE!	NA	NA	17.2729	78510.2	49.5752
UID90	NA	NA	NA	NA	NA	NA	NA	NA	62.4718	17.0916	85125.6	60.9498	16.5674	29391.4	30.2652	#VALUE!	NA	NA	16.2003	38538.7	51.1829
UID49	A0A0C4DH32	A0A0C4DH32	HV320_HUMAN	IGHV3-20	Immunoglobulin heavy variable 3-20	16.7979	24783.5	21.7515	62.5662	16.6892	63816.4	60.3916	17.1452	81873.7	56.482	17.4809	77238.5	42.2248	17.4215	130343	74.2506
UID459	NA	NA	NA	NA	NA	NA	NA	NA	63.6221	17.8743	156986	65.3359	17.5021	55404.6	29.8452	#VALUE!	NA	NA	17.1189	58306.6	40.9639
UID150	P01718	P01718	LV327_HUMAN	IGLV3-27	Immunoglobulin lambda variable 3-27	19.6361	92326.5	11.3313	64.2929	19.4976	297255	40.1574	20.5008	1.14095e+06	76.8964	20.1399	619442	53.6133	19.6887	283308	33.5243
UID60	A0A0C4DH68	A0A0C4DH68;A0A075B6R9	KV224_HUMAN	IGKV2-24	Immunoglobulin kappa variable 2-24	21.5543	365931	11.8822	67.2537	21.0023	975064	46.4209	21.9267	2.32387e+06	58.2934	22.0352	2.71064e+06	63.0693	22.2196	2.29059e+06	46.902
UID63	A0A0J9YXX1	A0A0J9YXX1	HV5X1_HUMAN	IGHV5-10-1	Immunoglobulin heavy variable 5-10-1	22.263	993887	19.7468	69.025	22.8403	3.94261e+06	52.5014	22.8378	6.65463e+06	88.7659	22.3172	4.41535e+06	84.4944	22.2457	4.37167e+06	87.9082
UID308	NA	NA	NA	NA	NA	NA	NA	NA	69.7576	17.1229	94834.1	66.4432	16.492	29792.9	32.3244	#VALUE!	NA	NA	16.139	29053.4	40.2598
UID3	A0A075B6I0	A0A075B6I0	LV861_HUMAN	IGLV8-61	Immunoglobulin lambda variable 8-61	22.3816	229863	4.20667	70.1857	22.3386	2.90054e+06	54.6884	22.5604	2.38074e+06	38.4895	23.3358	7.74078e+06	73.1144	23.253	4.11447e+06	41.1583
UID2	A0A075B6H9	A0A075B6H9	LV469_HUMAN	IGLV4-69	Immunoglobulin lambda variable 4-69	19.9032	185071	18.875	71.604	20.1643	1.10598e+06	94.1217	19.9808	223151	21.5664	20.0577	363054	33.2658	20.269	579313	45.8491
UID279	P07339	P07339	CATD_HUMAN	CTSD	Cathepsin D	15.8724	5222.65	8.7061	71.9329	16.0514	26899.2	39.607	16.6493	118493	115.277	16.0854	27672.2	39.7973	15.605	13163.8	26.4119
UID496	NA	NA	NA	NA	NA	NA	NA	NA	72.1633	17.2028	98582	65.3471	16.5716	35113.3	36.0526	#VALUE!	NA	NA	15.9165	37251.5	60.2281
UID239	P04278	P04278	SHBG_HUMAN	SHBG	Sex hormone-binding globulin	20.5381	54685.6	3.59164	72.7947	20.2918	393492	30.654	20.5731	876689	56.198	20.8438	1.99541e+06	106.029	20.4785	834410	57.1121
UID250	NA	NA	NA	NA	NA	NA	NA	NA	72.7973	16.9122	86701.3	70.2967	16.252	30862.4	39.5457	#VALUE!	NA	NA	16.0833	32369.1	46.6204
UID498	P60709;P63261;P68133	Q6S8J3;A5A3E0;P68133;P0CG38;P0CG39;P63261;P62736;P68032;P63267;P60709	ACTB_HUMAN;ACTG_HUMAN;ACTS_HUMAN	ACTA1;ACTB;ACTG1	Actin, cytoplasmic 1	18.5084	21081	5.65351	75.9995	20.7915	1.05001e+06	57.8521	20.2787	556421	43.743	18.2939	316808	98.5796	20.0855	503760	45.2784
UID65	A0M8Q6;P0CF74;P0DOY3	A0M8Q6;P0DOY2;P0DOY3;P0CF74	IGLC3_HUMAN;IGLC6_HUMAN;IGLC7_HUMAN	IGLC3;IGLC6;IGLC7	Immunoglobulin lambda constant 7	27.3484	1.18596e+07	6.94015	77.0285	27.6952	2.1462e+08	98.7594	27.4055	3.43627e+07	19.3295	27.5522	4.46733e+07	22.6993	27.2988	2.23757e+07	13.5529
UID499	P60709;P63261;P68133;Q562R1	Q6S8J3;A5A3E0;Q562R1;P68133;P63261;Q9BYX7;P62736;P68032;P63267;P60709	ACTBL_HUMAN;ACTB_HUMAN;ACTG_HUMAN;ACTS_HUMAN	ACTA1;ACTB;ACTBL2;ACTG1	Actin, cytoplasmic 1	18.4571	27154.5	7.54594	78.0865	20.6922	999369	58.9845	20.2881	543929	42.4831	18.0038	234433	89.196	19.8296	423340	45.4347
UID647	A0M8Q6	A0M8Q6	IGLC7_HUMAN	IGLC7	Immunoglobulin lambda constant 7	18.4971	277799	75.0841	78.968	18.5475	325451	84.9449	18.3009	184973	57.2775	18.6056	345756	86.6792	18.3897	211447	61.5685
UID497	P60709;P63261	P63261;P60709	ACTB_HUMAN;ACTG_HUMAN	ACTB;ACTG1	Actin, cytoplasmic 1	18.8785	37257.4	7.73089	79.2271	21.1335	1.4308e+06	62.1965	20.7352	770715	44.1553	18.5501	405304	105.597	20.4073	612551	44.0477
UID520	P68871	P68871	HBB_HUMAN	HBB	Hemoglobin subunit beta	22.9133	278145	3.52117	79.8582	22.7574	2.99317e+06	42.2148	23.5512	1.23574e+07	100.531	23.116	5.56947e+06	61.2626	21.4233	1.14423e+06	40.6879
UID521	P69905	P69905	HBA_HUMAN	HBA1	Hemoglobin subunit alpha	22.5664	344482	5.54627	80.7102	22.4286	2.57513e+06	45.6146	23.2107	9.80233e+06	100.977	22.7577	4.42774e+06	62.4356	21.108	903370	39.9692
UID188	P02042;P68871	P02042;P68871	HBB_HUMAN;HBD_HUMAN	HBB;HBD	Hemoglobin subunit delta	21.5071	181164	6.07858	82.4655	21.3787	1.27867e+06	46.8968	22.2306	5.00311e+06	101.664	21.6693	1.84538e+06	55.3311	19.9744	387470	37.6133
UID187	P02042	P02042	HBD_HUMAN	HBD	Hemoglobin subunit delta	18.322	22048.7	6.7283	82.6461	18.1368	134132	46.5372	18.9804	506471	97.9247	18.5527	262529	68.276	16.7337	42672.5	39.1567
UID189	P02042;P68871;P69891;P69892	P02042;P68871;P69891;P69892;P02100	HBB_HUMAN;HBD_HUMAN;HBG1_HUMAN;HBG2_HUMAN	HBB;HBD;HBG1;HBG2	Hemoglobin subunit delta	24.2706	1.93593e+06	9.56568	86.6342	24.2025	8.74902e+06	45.3192	24.9729	3.70699e+07	112.571	24.5468	1.52918e+07	62.3929	22.5792	2.47761e+06	39.5369
UID384	P16930	P16930	FAAA_HUMAN	FAH	Fumarylacetoacetase	15.223	12797.8	33.4612	88.5133	15.4016	15698.3	36.2674	16.3969	114670	132.887	15.6449	18113.1	35.3525	#VALUE!	NA	NA
UID118	P00915	P00915	CAH1_HUMAN	CA1	Carbonic anhydrase 1	18.128	14966	5.22437	89.8484	18.1248	142784	49.9523	18.9481	578969	114.473	18.4212	244157	69.5552	16.674	36954.8	35.3415
UID330	P0DOY3	P0DOY3	IGLC3_HUMAN	IGLC3	Immunoglobulin lambda constant 3	25.778	8.7407e+06	15.191	97.7848	26.2211	9.50148e+07	121.467	25.7417	1.75307e+07	31.2451	26.05	1.74237e+07	25.0785	25.7004	1.41542e+07	25.9596
UID165	P01833	P01833	PIGR_HUMAN	PIGR	Polymeric immunoglobulin receptor	18.4374	11313.8	3.18721	101.567	18.1609	124830	42.5941	19.2366	739957	119.791	18.8225	259086	55.8871	19.6389	799657	97.9525
UID247	P05062	P05062	ALDOB_HUMAN	ALDOB	Fructose-bisphosphate aldolase B	22.6822	1.2419e+06	18.4526	108.739	22.9399	2.79368e+06	34.7196	23.9358	2.628e+07	163.764	23.0495	5.01714e+06	57.7901	22.7632	2.53568e+06	35.6185
UID185	P01880	P01880	IGHD_HUMAN	IGHD	Immunoglobulin heavy constant delta	22.0355	81835.8	1.90369	119.551	20.874	2.36965e+06	123.307	22.2529	3.59437e+06	71.9156	21.7623	4.31536e+06	121.311	22.608	6.01715e+06	94.1274
UID5	A0A075B6J9	A0A075B6J9	LV218_HUMAN	IGLV2-18	Immunoglobulin lambda variable 2-18	19.6286	70804.6	8.73491	120.978	19.279	596821	93.8198	20.9525	2.28687e+06	112.697	20.1613	797888	68.0449	20.3876	1.78479e+06	130.107
UID42	A0A0B4J2D9;P0DP09	P0DP09;A0A0B4J2D9	KV113_HUMAN;KVD13_HUMAN	IGKV1-13;IGKV1D-13	Immunoglobulin kappa variable 1D-13	19.9086	65805.1	6.68626	139.342	18.8249	376155	81.0025	17.7025	107237	50.2771	20.4692	1.58144e+06	108.947	18.8606	540355	113.52
UID199	P02741	P02741	CRP_HUMAN	CRP	C-reactive protein	18.6892	49710.7	11.7605	146.453	18.7869	796974	176.209	20.2774	1.22439e+06	96.3406	19.5346	1.24019e+06	163.3	19.5813	848864	108.209
UID305	P08294	P08294	SODE_HUMAN	SOD3	Extracellular superoxide dismutase [Cu-Zn]	17.5752	15978.9	8.18237	146.807	18.2696	422095	133.568	16.7954	24147.5	21.2301	16.7239	27383.8	25.2989	16.8252	22697.9	19.5475
UID309	P08519	P08519	APOA_HUMAN	LPA	Apolipoprotein(a)	21.8059	138242	3.7705	152.687	22.7413	1.19834e+07	170.912	22.4255	6.04006e+06	107.226	22.2655	5.63231e+06	111.712	22.235	5.30592e+06	107.489
UID325	P0DJI8	P0DJI8	SAA1_HUMAN	SAA1	Serum amyloid A-1 protein	18.6599	75184.2	18.1523	173.557	18.8887	1.09145e+06	224.87	19.7293	613974	70.6365	20.4229	2.0728e+06	147.457	18.9949	256833	49.1622
UID326	P0DJI8;P0DJI9	P0DJI8;P0DJI9	SAA1_HUMAN;SAA2_HUMAN	SAA1;SAA2	Serum amyloid A-1 protein	18.5212	95702.3	25.4382	186.384	18.7191	649477	150.509	19.6628	1.00379e+06	120.931	20.5292	2.50352e+06	165.441	18.7225	155955	36.0538
UID44	A0A0C4DH24	A0A0C4DH24	KV621_HUMAN	IGKV6-21	Immunoglobulin kappa variable 6-21	19.4211	120387	17.1495	197.549	19.209	400126	66.0269	19.3053	370995	57.2661	20.8074	3.88786e+06	211.865	20.1685	812678	68.9607
UID398	P20742	P20742	PZP_HUMAN	PZP	Pregnancy zone protein	21.5094	78352.7	2.62464	237.387	19.9067	1.01775e+06	103.544	21.1823	807921	33.9511	22.409	1.13843e+07	204.416	20.8821	1.03865e+06	53.743
UID288	NA	NA	NA	NA	NA	NA	NA	NA	18.5607	#VALUE!	NA	NA	16.069	14493.3	21.0827	#VALUE!	NA	NA	16.1357	10582	14.6976
UID380	P15291	P15291	B4GT1_HUMAN	B4GALT1	Beta-1,4-galactosyltransferase 1	15.0257	7061.33	21.1694	23.793	#VALUE!	NA	NA	15.1647	9503.19	25.8724	#VALUE!	NA	NA	14.9977	7425.69	22.6981
UID360	NA	NA	NA	NA	NA	NA	NA	NA	24.3679	#VALUE!	NA	NA	17.3941	31140.9	18.0796	17.2803	33535.1	21.0667	17.7335	55536.4	25.484
UID587	Q8IZF2	Q8IZF2	AGRF5_HUMAN	ADGRF5	Adhesion G protein-coupled receptor F5	14.7133	6147.06	22.8838	24.5253	#VALUE!	NA	NA	14.9005	8565.1	28.0042	#VALUE!	NA	NA	14.8046	5987.3	20.9224
UID408	P22897	P22897	MRC1_HUMAN	MRC1	Macrophage mannose receptor 1	15.5054	10977.3	23.5998	29.5742	#VALUE!	NA	NA	15.3912	12502.2	29.0912	#VALUE!	NA	NA	15.5314	19974.6	42.1758
UID634	Q9Y4L1	Q9Y4L1	HYOU1_HUMAN	HYOU1	Hypoxia up-regulated protein 1	15.4105	7757.15	17.8112	30.0602	#VALUE!	NA	NA	15.5803	13400.2	27.35	#VALUE!	NA	NA	15.3542	16730.7	39.9431
UID691	NA	NA	NA	NA	NA	NA	NA	NA	31.4239	#VALUE!	NA	NA	#VALUE!	NA	NA	#VALUE!	NA	NA	16.6976	18733.7	17.6258
UID592	NA	NA	NA	NA	NA	NA	NA	NA	32.3524	#VALUE!	NA	NA	17.6789	68733.9	32.7557	#VALUE!	NA	NA	17.5963	110796	55.9123
UID159	P01768;P0DP03	P01768;P0DP03;P0DP02	HV330_HUMAN;HVC05_HUMAN	IGHV3-30;IGHV3-30-5	Immunoglobulin heavy variable 3-30	18.0934	71497.6	25.5642	32.8927	#VALUE!	NA	NA	18.2988	100924	31.2968	18.4881	116852	31.7817	18.4656	78578.8	21.7077
UID608	Q9BTY2	Q9BTY2	FUCO2_HUMAN	FUCA2	Plasma alpha-L-fucosidase	15.1056	10976.2	31.1318	33.8316	#VALUE!	NA	NA	15.8143	24285.4	42.1465	#VALUE!	NA	NA	15.1327	14865.9	41.3813
UID676	NA	NA	NA	NA	NA	NA	NA	NA	34.5207	#VALUE!	NA	NA	15.2202	13093.8	34.3023	#VALUE!	NA	NA	15.1715	4561.99	12.3621
UID244	P04746	P04746;P0DUB6;P19961;P0DTE7;P0DTE8	AMYP_HUMAN	AMY2A	Pancreatic alpha-amylase	14.7826	6246.84	22.1639	35.7897	#VALUE!	NA	NA	#VALUE!	NA	NA	#VALUE!	NA	NA	14.6409	6909.65	27.046
UID15	A0A075B6R2	A0A075B6R2	HV404_HUMAN	IGHV4-4	Immunoglobulin heavy variable 4-4	16.1575	23512.7	32.1666	36.7055	#VALUE!	NA	NA	#VALUE!	NA	NA	17.0261	48790.3	36.5561	16.9047	55897	45.5588
UID1079	P54289	P54289	CA2D1_HUMAN	CACNA2D1	Voltage-dependent calcium channel subunit alpha-2/delta-1	13.9227	2097.82	13.5093	37.5664	#VALUE!	NA	NA	#VALUE!	NA	NA	#VALUE!	NA	NA	14.0653	4965.3	28.9656
UID321	NA	NA	NA	NA	NA	NA	NA	NA	38.1838	#VALUE!	NA	NA	#VALUE!	NA	NA	#VALUE!	NA	NA	15.8846	38007	62.8254
UID154	NA	NA	NA	NA	NA	NA	NA	NA	45.5952	#VALUE!	NA	NA	#VALUE!	NA	NA	#VALUE!	NA	NA	16.7853	52938.5	46.8682
UID331	P0DP01	P0DP01	HV108_HUMAN	IGHV1-8	Immunoglobulin heavy variable 1-8	17.965	47361.2	18.5108	48.3089	#VALUE!	NA	NA	18.419	127315	36.3259	18.8485	212662	45.0534	18.327	116342	35.3799
UID641	A0A087WSX0;A0A0G2JS06	A0A0G2JS06;A0A087WSX0	LV539_HUMAN;LV545_HUMAN	IGLV5-39;IGLV5-45	Immunoglobulin lambda variable 5-45	16.5577	23135.6	23.9843	53.1833	#VALUE!	NA	NA	16.6787	35715.1	34.0457	#VALUE!	NA	NA	17.061	56001.3	40.9561
UID744	NA	NA	NA	NA	NA	NA	NA	NA	59.769	#VALUE!	NA	NA	#VALUE!	NA	NA	18.4665	167469	46.2331	19.2143	350737	57.6652
UID967	A0A075B6I1	A0A075B6I1	LV460_HUMAN	IGLV4-60	Immunoglobulin lambda variable 4-60	16.6751	24805.6	23.7055	62.4591	#VALUE!	NA	NA	16.9663	41415.8	32.3449	#VALUE!	NA	NA	17.2152	57737	37.945
UID18	NA	NA	NA	NA	NA	NA	NA	NA	71.079	#VALUE!	NA	NA	18.5325	136559	36.0156	#VALUE!	NA	NA	19.2776	712850	112.163
UID651	P01704	P01704	LV214_HUMAN	IGLV2-14	Immunoglobulin lambda variable 2-14	21.8432	537891	14.297	81.0187	#VALUE!	NA	NA	21.3349	3.17817e+06	120.149	22.6744	4.04074e+06	60.3642	22.9132	5.87362e+06	74.361
UID327	P0DJI9	P0DJI9	SAA2_HUMAN	SAA2	Serum amyloid A-2 protein	17.3404	103399	62.3089	82.09	#VALUE!	NA	NA	18.5302	205192	54.2014	18.0281	164254	61.4496	16.9912	55803	42.8352
UID96	O95479	O95479	G6PE_HUMAN	H6PD	GDH/6PGL endoplasmic bifunctional protein	14.8583	5944.57	20.0139	117.791	#VALUE!	NA	NA	14.8125	7735.9	26.8847	#VALUE!	NA	NA	15.1899	13332	35.6679
UID318	NA	NA	NA	NA	NA	NA	NA	NA	23.437	#VALUE!	NA	NA	14.6379	5113.41	20.0563	#VALUE!	NA	NA	#VALUE!	NA	NA
UID366	P13796;Q14651	Q14651;P13796	PLSI_HUMAN;PLSL_HUMAN	LCP1;PLS1	Plastin-2	17.5055	14596	7.84429	26.6513	#VALUE!	NA	NA	17.6532	33769.6	16.3828	17.3457	41429.5	24.8725	#VALUE!	NA	NA
UID689	NA	NA	NA	NA	NA	NA	NA	NA	29.4983	#VALUE!	NA	NA	14.9786	7855.15	24.3304	#VALUE!	NA	NA	#VALUE!	NA	NA
UID412	P23229	P23229	ITA6_HUMAN	ITGA6	Integrin alpha-6	17.7983	84081.3	36.8879	36.4155	#VALUE!	NA	NA	18.4032	145719	42.0328	18.0316	75145	28.0439	#VALUE!	NA	NA
UID442	NA	NA	NA	NA	NA	NA	NA	NA	42.6672	#VALUE!	NA	NA	16.0242	30932.3	46.4144	#VALUE!	NA	NA	#VALUE!	NA	NA
UID643	NA	NA	NA	NA	NA	NA	NA	NA	44.4488	#VALUE!	NA	NA	23.4597	1.1599e+06	10.0539	23.9899	9.16527e+06	55.0139	#VALUE!	NA	NA
UID242	P04439	P04439	HLAA_HUMAN	HLA-A	HLA class I histocompatibility antigen, A alpha chain	14.9165	6083.96	19.6735	58.2721	#VALUE!	NA	NA	15.6944	26862.3	50.6591	#VALUE!	NA	NA	#VALUE!	NA	NA
UID531	Q02985	Q02985	FHR3_HUMAN	CFHR3	Complement factor H-related protein 3	16.8549	9129.2	7.70192	58.3791	#VALUE!	NA	NA	17.0596	60371.9	44.1975	#VALUE!	NA	NA	#VALUE!	NA	NA
UID444	NA	NA	NA	NA	NA	NA	NA	NA	61.9915	#VALUE!	NA	NA	15.9252	55841.2	89.7399	#VALUE!	NA	NA	#VALUE!	NA	NA
UID12	A0A075B6K6	A0A075B6K6	LV403_HUMAN	IGLV4-3	Immunoglobulin lambda variable 4-3	17.0657	25890	18.873	77.8943	#VALUE!	NA	NA	16.9972	51660.3	39.4904	#VALUE!	NA	NA	#VALUE!	NA	NA
UID277	NA	NA	NA	NA	NA	NA	NA	NA	35.9533	#VALUE!	NA	NA	#VALUE!	NA	NA	17.1942	29870.7	19.9199	#VALUE!	NA	NA
UID167	P01854	P01854	IGHE_HUMAN	IGHE	Immunoglobulin heavy constant epsilon	15.6241	5103.86	10.106	NA	#VALUE!	NA	NA	#VALUE!	NA	NA	#VALUE!	NA	NA	#VALUE!	NA	NA
UID290	P07858	P07858	CATB_HUMAN	CTSB	Cathepsin B	14.7234	4115.14	15.2125	NA	#VALUE!	NA	NA	#VALUE!	NA	NA	#VALUE!	NA	NA	#VALUE!	NA	NA
UID652	P01814	P01814	HV270_HUMAN	IGHV2-70	Immunoglobulin heavy variable 2-70	16.1304	16918.1	23.5834	NA	#VALUE!	NA	NA	#VALUE!	NA	NA	#VALUE!	NA	NA	#VALUE!	NA	NA
UID661	P05451;P48304	P48304;P05451	REG1A_HUMAN;REG1B_HUMAN	REG1A;REG1B	Lithostathine-1-alpha	15.4265	10700	24.2972	NA	#VALUE!	NA	NA	#VALUE!	NA	NA	#VALUE!	NA	NA	#VALUE!	NA	NA
UID718	A0A075B6H7;A0A0C4DH55	A0A075B6H7;P01624;A0A0C4DH55	KV37_HUMAN;KVD07_HUMAN	IGKV3-7;IGKV3D-7	Probable non-functional immunoglobulin kappa variable 3-7	24.816	1.95846e+06	6.63058	NA	#VALUE!	NA	NA	#VALUE!	NA	NA	#VALUE!	NA	NA	#VALUE!	NA	NA
UID83	O15204	O15204	ADEC1_HUMAN	ADAMDEC1	ADAM DEC1	14.7625	7999.65	28.7814	NA	#VALUE!	NA	NA	#VALUE!	NA	NA	#VALUE!	NA	NA	#VALUE!	NA	NA

## Sheet: B. Quantified proteins cohorts
B	log2 transformed values for all quantified proteins
					ID															M131	M131	M131	M131	M131	M131	M135	M135	M135	M135	M135	M135	M135	M135	M135	M157	M157	M157	M157	M157	M157	M157	M162	M162	M162	M162	M162	M162	M162	M162
					thromboembolic outcome	NA	NA	NA	NA	NA	NA	NA	NA	NA	NA	NA	NA	NA	NA	No	No	No	No	No	No	No	No	No	No	No	No	No	No	No	Yes	Yes	Yes	Yes	Yes	Yes	Yes	No	No	No	No	No	No	No	No
					group	Quality control	Quality control	Quality control	Quality control	Quality control	Quality control	Quality control	Quality control	Quality control	Quality control	Quality control	Quality control	Quality control	Quality control	MaastrICCht - COVID	MaastrICCht - COVID	MaastrICCht - COVID	MaastrICCht - COVID	MaastrICCht - COVID	MaastrICCht - COVID	MaastrICCht - COVID	MaastrICCht - COVID	MaastrICCht - COVID	MaastrICCht - COVID	MaastrICCht - COVID	MaastrICCht - COVID	MaastrICCht - COVID	MaastrICCht - COVID	MaastrICCht - COVID	MaastrICCht - COVID	MaastrICCht - COVID	MaastrICCht - COVID	MaastrICCht - COVID	MaastrICCht - COVID	MaastrICCht - COVID	MaastrICCht - COVID	MaastrICCht - COVID	MaastrICCht - COVID	MaastrICCht - COVID	MaastrICCht - COVID	MaastrICCht - COVID	MaastrICCht - COVID	MaastrICCht - COVID	MaastrICCht - COVID
UID	Protein.Group	Protein.Ids	Protein.Names	Genes	First.Protein.Description	Plate1_CTRL.Q3	Plate1_CTRL.Q2	Plate2_CTRL_Q3	Plate2_CTRL.Q2	Plate2_CTRL.Q1	Plate3_CTRL_Q3	Plate3_CTRL_Q2	Plate3_CTRL_Q1	Plate4_CTRL_Q3	Plate4_CTRL_Q2	Plate4_CTRL_Q1	Plate5_CTRL_Q3	Plate5_CTRL_Q2	Plate5_CTRL_Q1	MUMC.COVID_131.24_11_20	MUMC.COVID_131.26_11_20	MUMC.COVID_131.1_12_20	MUMC.COVID_131.4_12_20	MUMC.COVID_131.8_12_20	MUMC.COVID_131.11_12_20	MUMC.COVID_135.24_11_20	MUMC.COVID_135.26_11_20	MUMC.COVID_135.1_12_20	MUMC.COVID_135.4_12_20	MUMC.COVID_135.8_12_20	MUMC.COVID_135.11_12_20	MUMC.COVID_135.15_12_20	MUMC.COVID_135.18_12_20	MUMC.COVID_135.29_12_20	MUMC.COVID_157.26_11_20	MUMC.COVID_157.1_12_20	MUMC.COVID_157.4_12_20	MUMC.COVID_157.8_12_20	MUMC.COVID_157.11_12_20	MUMC.COVID_157.15_12_20	MUMC.COVID_157.18_12_20	MUMC.COVID_162.30_11_20	MUMC.COVID_162.7_12_20	MUMC.COVID_162.10_12_20	MUMC.COVID_162.14_12_20	MUMC.COVID_162.21_12_20	MUMC.COVID_162.24_12_20	MUMC.COVID_162.28_12_20	MUMC.COVID_162.31_12_20
UID1	A0A075B6H7	A0A075B6H7	KV37_HUMAN	IGKV3-7	Probable non-functional immunoglobulin kappa variable 3-7	20.066	18.3592	20.11	18.9666	20.0567	19.948	19.582	19.9376	19.9455	20.1793	20.0355	20.0904	19.6098	19.6159	19.1224	19.2413	19.039	19.4471	19.6996	19.887	19.1204	18.9506	18.4014	18.5384	18.6962	18.8291	17.7453	18.5869	18.6317	19.8495	19.6882	19.4469	19.6951	19.946	20.1433	20.5955	20.2237	19.7141	18.8505	19.8905	20.042	20.1511	19.48	19.6008
UID2	A0A075B6H9	A0A075B6H9	LV469_HUMAN	IGLV4-69	Immunoglobulin lambda variable 4-69	19.699	19.6201	20.262	19.896	20.0322	20.009	19.9473	19.0383	20.045	20.0326	19.591	20.2079	19.9763	19.8932	20.3495	20.1381	19.6632	20.1421	19.9042	19.7961	20.7932	20.7822	20.5638	20.2743	20.4042	20.3444	20.1391	20.2751	20.1461	19.7325	20.1611	18.8985	18.4791	19.2739	19.2959	18.233	19.4998	18.8096	19.5581	19.1273	19.7338	19.0883	19.4811	19.0208
UID3	A0A075B6I0	A0A075B6I0	LV861_HUMAN	IGLV8-61	Immunoglobulin lambda variable 8-61	22.4855	22.44	22.3585	22.3185	22.3901	22.3876	22.4011	22.2644	22.3205	22.4266	22.3002	22.3962	22.4305	22.4059	19.6983	19.6524	19.7441	19.6043	19.8181	19.8603	21.3214	21.2147	21.0943	21.2048	21.3762	21.3613	21.3675	21.0936	21.2526	21.1119	20.4607	20.5818	20.6565	20.835	20.8341	21.2672	22.6296	23.016	22.8045	22.8606	23.527	23.2879	23.1605	23.2458
UID4	A0A075B6I9;P04211	P04211;A0A075B6I9	LV743_HUMAN;LV746_HUMAN	IGLV7-43;IGLV7-46	Immunoglobulin lambda variable 7-46	22.9236	22.9622	22.9621	23.0309	23.0341	23.0663	22.8975	23.0163	22.8844	22.96	22.9774	23.0769	23.0139	23.0285	21.7521	21.7289	21.5781	21.6039	21.4906	21.4381	23.221	23.1397	23.3725	23.2375	23.5355	23.2925	23.1589	22.9896	22.8357	22.9482	22.9261	22.6551	22.672	23.0896	23.475	23.6877	22.7126	22.8864	22.6628	22.9368	22.7943	22.9812	22.9877	23.291
UID5	A0A075B6J9	A0A075B6J9	LV218_HUMAN	IGLV2-18	Immunoglobulin lambda variable 2-18	19.648	19.3847	19.5738	19.5944	19.943	19.5384	19.6752	19.5453	19.6817	19.5461	19.666	19.6366	19.6555	19.644	16.5685	16.63	16.9199	17.1962	16.6271	16.9497	20.4921	20.5493	20.2137	20.1843	20.1358	20.0662	19.8322	19.7373	19.4093	19.0894	18.8835	18.1596	18.1209	18.5641	18.5136	18.6752	19.1841	19.0518	19.1308	19.2246	19.6274	19.3187	19.6316	19.9745
UID6	A0A075B6K0;A0A075B6K4	A0A075B6K4;A0A075B6K0	LV310_HUMAN;LV316_HUMAN	IGLV3-10;IGLV3-16	Immunoglobulin lambda variable 3-16	20.4814	20.5024	20.5322	20.2921	20.4966	20.3227	20.4982	20.3825	20.3502	20.4987	20.1732	20.4999	20.558	20.4181	18.6251	18.6689	18.6987	18.3949	18.4693	18.3239	21.1019	21.1959	20.8389	21.3304	21.1242	21.2593	21.2103	20.8635	20.9091	19.7743	20.3521	20.6385	20.8822	21.3041	21.341	21.4247	20.4002	21.0151	21.2022	21.3364	21.2105	21.4092	21.1478	21.2835
UID7	A0A075B6K0;P01717;P01718	A0A075B6K0;P01717;P01718	LV316_HUMAN;LV325_HUMAN;LV327_HUMAN	IGLV3-16;IGLV3-25;IGLV3-27	Immunoglobulin lambda variable 3-16	20.9056	20.6589	20.7011	20.7754	20.7	20.81	20.4547	20.5874	20.5677	20.4918	21.0976	20.6492	20.7345	20.9449	20.2971	20.3957	20.4924	21.4325	21.7044	22.1118	21.8031	21.874	21.6913	21.8882	22.0309	21.7129	21.4411	21.1368	21.1398	20.6356	21.3632	21.3734	21.6869	21.5998	21.5445	21.4499	20.8736	21.8634	21.9867	21.9462	21.9581	21.4339	21.6989	21.3771
UID8	A0A075B6K2	A0A075B6K2	LV312_HUMAN	IGLV3-12	Immunoglobulin lambda variable 3-12	NA	16.4342	16.5449	17.2625	NA	18.0379	NA	17.6492	17.7024	16.9853	17.6158	NA	NA	NA	NA	NA	15.5215	NA	16.1266	16.327	NA	NA	NA	18.3436	18.1183	18.6732	18.5369	18.4601	18.2537	16.3044	NA	17.0419	16.5865	NA	NA	17.5448	17.482	17.3354	17.3975	17.4812	17.9374	18.2048	18.3115	18.1727
UID9	A0A075B6K4	A0A075B6K4	LV310_HUMAN	IGLV3-10	Immunoglobulin lambda variable 3-10	20.9518	20.9446	20.8743	20.5113	20.7715	20.8318	21.0411	20.8249	20.7754	20.8172	20.6268	20.7711	20.6838	20.6589	19.6073	19.3835	18.7363	19.3211	18.9655	18.9868	21.135	21.1035	21.3543	21.2429	21.4819	21.4092	21.1332	20.8845	20.6825	21.5509	21.8571	22.1554	21.3617	21.2129	22.0629	20.6849	20.2366	19.5429	20.7342	20.4318	20.6912	19.8072	20.3592	20.117
UID10	A0A075B6K5	A0A075B6K5	LV39_HUMAN	IGLV3-9	Immunoglobulin lambda variable 3-9	19.854	20.3357	20.104	20.0944	20.234	20.2172	19.8811	20.1071	19.9908	19.9644	20.2044	20.0886	20.1127	19.9202	17.2769	17.3393	17.0351	17.7356	18.1265	18.3208	20.3703	20.2163	20.3055	20.1414	20.3898	20.4222	20.1282	19.9862	19.7552	19.9195	19.7951	19.7224	20.0258	20.2357	20.0953	20.0519	20.1372	20.065	20.1524	20.1051	20.8724	20.5784	20.6907	20.7663
UID12	A0A075B6K6	A0A075B6K6	LV403_HUMAN	IGLV4-3	Immunoglobulin lambda variable 4-3	17.0756	17.2862	17.2569	17.1134	17.3268	16.9631	16.8793	16.2872	NA	17.1515	NA	NA	NA	NA	NA	NA	NA	NA	NA	NA	NA	NA	NA	NA	NA	NA	NA	NA	NA	NA	NA	NA	NA	NA	NA	NA	NA	NA	NA	NA	NA	NA	15.1799	NA
UID13	A0A075B6P5;P01615	P01615;A0A075B6P5	KV228_HUMAN;KVD28_HUMAN	IGKV2-28;IGKV2D-28	Immunoglobulin kappa variable 2-28	19.4532	19.0508	19.2178	19.4275	19.2177	19.0163	19.3955	19.4824	19.1659	19.4097	18.9829	18.9014	18.872	18.9619	16.6804	16.6356	NA	17.4155	17.0252	17.6472	18.0392	17.1837	18.2262	18.0623	18.4667	18.6513	18.55	18.2624	18.3481	17.9609	17.8407	17.6361	17.3962	17.7723	18.1008	17.9661	18.3022	18.0729	18.8231	18.7262	19.2624	18.8336	19.1344	18.9421
UID14	A0A075B6Q5	A0A075B6Q5	HV364_HUMAN	IGHV3-64	Immunoglobulin heavy variable 3-64	20.4119	20.5455	20.2946	20.2441	20.4942	20.338	20.3354	20.4258	20.3232	20.3555	20.352	20.1951	20.4141	20.3269	18.3459	18.0909	18.3972	18.5754	18.7162	18.9176	18.6537	18.2362	18.4497	18.9473	18.7396	18.9302	18.7246	18.6091	18.8316	19.1205	19.8701	19.5025	18.3389	19.517	19.2983	18.855	19.67	18.3754	19.0027	18.8639	18.9966	18.9649	19.5929	19.2762
UID15	A0A075B6R2	A0A075B6R2	HV404_HUMAN	IGHV4-4	Immunoglobulin heavy variable 4-4	16.3989	15.2751	16.0123	16.3311	NA	NA	NA	16.6832	NA	NA	NA	16.3799	NA	15.5071	NA	NA	NA	NA	NA	NA	17.5094	17.3363	17.645	17.8208	NA	17.4193	17.2205	17.716	17.5301	NA	16.8196	15.933	17.0322	NA	16.8073	NA	16.328	NA	NA	16.3906	16.6262	16.6395	17.4231	17.2955
UID16	A0A075B6R2;A0A087WSY4;P01824;P06331;P0DP07;P0DP08	A0A075B6R2;P0DP07;A0A087WSY4;P06331;P01824;P01825;A0A0C4DH41;P0DP06;P0DP08	HV404_HUMAN;HV431_HUMAN;HV432_HUMAN;HV434_HUMAN;HV439_HUMAN;HVD82_HUMAN	IGHV4-30-2;IGHV4-31;IGHV4-34;IGHV4-38-2;IGHV4-39;IGHV4-4	Immunoglobulin heavy variable 4-4	21.4934	21.65	21.7682	21.3286	21.5582	21.6203	21.6165	21.783	21.5431	21.5969	21.7051	21.72	21.6819	21.6661	20.5702	20.2469	20.2644	20.3752	20.5693	20.7723	21.6595	21.3996	21.9515	21.8623	21.9722	21.9334	21.6196	21.4674	21.5169	21.2355	21.9799	22.1024	21.5674	21.9588	22.2533	20.9118	21.5516	21.0525	21.684	21.382	21.6005	20.9593	21.9708	21.4014
UID17	A0A075B6S2;A0A075B6S6;A2NJV5;P06310	A2NJV5;P06310;A0A087WW87;P01615;A0A075B6P5;A0A075B6S6;A0A075B6S2;P01614;A0A0A0MRZ7	KV229_HUMAN;KV230_HUMAN;KVD29_HUMAN;KVD30_HUMAN	IGKV2-29;IGKV2-30;IGKV2D-29;IGKV2D-30	Immunoglobulin kappa variable 2D-29	NA	NA	24.2683	NA	24.3016	24.3165	24.5049	24.4817	24.357	NA	24.439	24.4882	NA	NA	NA	NA	NA	23.2584	NA	NA	NA	NA	NA	NA	NA	NA	24.0918	NA	NA	23.6018	23.9758	NA	23.5488	NA	24.0398	NA	23.8712	NA	NA	NA	24.0389	23.8789	23.9737	24.1812
UID18	A0A075B6S2;A2NJV5	A2NJV5;A0A075B6S2	KV229_HUMAN;KVD29_HUMAN	IGKV2-29;IGKV2D-29	Immunoglobulin kappa variable 2D-29	NA	NA	NA	18.5819	NA	NA	NA	NA	18.5492	NA	NA	NA	NA	18.5	NA	NA	NA	NA	NA	NA	NA	NA	17.4852	NA	NA	17.9125	NA	NA	17.6664	NA	NA	NA	NA	18.0699	NA	19.5996	NA	NA	NA	NA	NA	17.1009	16.9985	NA
UID19	A0A075B6S5	A0A075B6S5	KV127_HUMAN	IGKV1-27	Immunoglobulin kappa variable 1-27	19.467	19.1394	19.1405	19.2985	19.3487	19.3091	19.1714	19.2613	19.2135	19.3436	19.179	19.3495	19.0183	19.2646	18.0688	17.626	18.0006	18.4362	18.5527	18.2907	18.9523	18.8731	18.8373	19.0272	18.3352	18.3221	18.694	18.6643	18.5087	19.1789	18.7064	18.8075	18.928	19.1674	18.9578	19.1869	18.646	18.3004	18.5467	18.7499	18.9015	19.3022	18.9784	19.5246
UID20	A0A075B6S5;A0A0C4DH67	A0A0C4DH69;A0A0C4DH67;A0A075B6S5	KV108_HUMAN;KV127_HUMAN	IGKV1-27;IGKV1-8	Immunoglobulin kappa variable 1-27	22.4739	21.8976	21.8195	21.561	21.7629	21.4458	21.9115	22.0143	21.6933	21.8101	21.6845	21.7965	21.9646	21.7035	20.605	20.8912	20.6239	21.1563	21.0965	21.4188	21.434	20.7871	21.0205	21.3742	21.3231	21.4621	21.0538	21.2325	21.2878	21.3794	21.6955	NA	21.4831	21.7942	22.2982	22.0023	21.3754	21.0787	21.5544	21.563	21.6415	21.2237	21.9365	21.7158
UID21	A0A087WSX0	A0A087WSX0	LV545_HUMAN	IGLV5-45	Immunoglobulin lambda variable 5-45	18.8744	19.0347	18.8184	18.9746	18.9567	19.0189	18.9959	19.0644	18.8983	18.8111	18.8207	18.9787	18.8916	18.9706	NA	15.4498	16.0437	15.7455	16.2154	NA	18.2549	18.2779	18.2419	18.4196	18.2063	18.2928	18.2224	18.0746	19.0981	18.184	18.1781	17.7063	17.5646	17.7286	18.1385	17.9273	19.2536	18.4156	18.4308	18.4525	18.7617	18.472	18.5554	18.6897
UID22	A0A087WSY6	A0A087WSY6	KVD15_HUMAN	IGKV3D-15	Immunoglobulin kappa variable 3D-15	21.904	21.7213	21.6138	21.8537	21.8399	21.7295	21.5995	21.8128	21.681	21.5097	21.8315	21.6951	21.6609	21.6101	20.1847	20.0282	20.0634	20.326	20.71	20.8491	21.4035	20.9155	20.8958	20.8748	20.7492	20.99	20.817	21.028	20.6149	21.5633	21.7758	21.7909	21.8308	22.2341	22.6171	22.9	21.2947	21.4324	21.5041	21.544	21.9379	21.8627	22.1406	22.1494
UID23	A0A087WSZ0	A0A087WSZ0	KVD08_HUMAN	IGKV1D-8	Immunoglobulin kappa variable 1D-8	18.1021	17.9804	17.8744	17.9001	18.0089	18.0272	18.132	17.8493	18.0599	17.8504	17.913	17.8756	17.8601	18.1043	18.3765	18.8094	18.9263	19.1809	18.563	20.0029	17.6289	17.436	17.2828	17.6281	17.7328	18.0045	17.4297	17.1326	17.4457	17.0187	17.0412	16.5192	16.6876	16.4265	17.3147	16.88	17.691	17.3544	17.5479	17.7978	18.1344	17.8484	17.948	18.0579
UID24	A0A087WW87;P01614	A0A087WW87;P01614	KV240_HUMAN;KVD40_HUMAN	IGKV2-40;IGKV2D-40	Immunoglobulin kappa variable 2-40	20.0793	20.0649	20.1597	19.9033	20.094	20.2255	20.2489	20.0291	20.0577	20.091	20.1557	20.2006	20.0233	19.8503	18.1635	18.3853	17.913	18.3596	18.493	18.5479	18.7411	18.3219	18.799	18.7981	18.8173	19.0929	18.5859	18.7916	19.5601	19.1254	18.8928	18.814	18.5361	18.7252	19.2588	18.2141	20.418	19.9604	20.3196	20.5382	20.8597	20.3457	20.9408	20.5246
UID25	A0A0A0MRZ8	A0A0A0MRZ8;P04433	KVD11_HUMAN	IGKV3D-11	Immunoglobulin kappa variable 3D-11	24.9491	25.0546	25.0361	24.9356	25.0349	24.8878	24.9592	24.9695	24.8551	24.9173	25.0102	24.9501	24.8371	24.8806	24.4582	24.5825	24.5848	25.4481	26.2565	26.4171	24.5298	24.1849	23.8647	23.9507	23.8499	23.91	23.8579	23.8642	23.6796	25.1148	25.0163	24.5482	24.8685	25.2766	25.5085	25.954	24.2822	24.3298	24.5004	24.636	24.6825	24.7414	24.5616	24.7976
UID26	A0A0A0MS15	A0A0A0MS15	HV349_HUMAN	IGHV3-49	Immunoglobulin heavy variable 3-49	21.8365	21.63	21.6426	21.7785	21.7648	21.8283	21.743	21.7718	21.6345	21.7397	21.6511	21.7731	21.8441	21.7491	20.3063	20.0126	20.0254	19.9558	20.6948	20.7228	21.9672	21.9164	21.1773	21.3813	21.6879	21.641	21.7252	21.4917	21.124	20.6959	20.7768	20.6775	20.4731	20.6901	21.1349	20.0725	20.7067	20.7394	20.9878	20.651	20.904	20.9564	20.8435	21.2811
UID27	A0A0A0MS15;A0A0B4J1V6	A0A0A0MS15;A0A0B4J1V6	HV349_HUMAN;HV373_HUMAN	IGHV3-49;IGHV3-73	Immunoglobulin heavy variable 3-49	NA	20.6842	20.9708	20.9372	21.0882	20.7282	20.8958	NA	20.9844	21.0911	20.8394	20.9889	21.1192	20.9461	21.1297	20.5479	NA	NA	21.5328	NA	20.6763	NA	NA	NA	NA	NA	20.5167	20.4369	NA	19.961	NA	19.6311	NA	NA	NA	NA	20.2008	NA	19.7398	NA	NA	20.2893	20.5881	20.9104
UID28	A0A0B4J1U3	A0A0B4J1U3	LV136_HUMAN	IGLV1-36	Immunoglobulin lambda variable 1-36	17.4009	18.1677	17.6879	17.7277	17.8942	18.0789	18.1585	17.872	17.8694	17.8706	17.7371	17.8	18.0124	17.9069	NA	14.4522	NA	NA	NA	NA	NA	16.7129	16.4704	16.9593	16.6975	16.6423	16.5581	NA	16.383	NA	17.3645	NA	17.0222	NA	17.52	NA	17.6756	17.6804	17.6464	17.3268	18.0855	17.8242	18.096	18.3315
UID29	A0A0B4J1U7	A0A0B4J1U7	HV601_HUMAN	IGHV6-1	Immunoglobulin heavy variable 6-1	22.4575	22.5515	22.4348	22.4581	22.409	22.3975	22.301	22.3004	22.5528	22.3908	22.4151	22.2926	22.5429	22.4021	20.7526	21.8762	22.8474	22.8033	22.9567	22.9168	21.3529	21.3301	21.187	21.3671	21.4711	21.2163	21.2052	21.1475	20.773	22.0841	21.6851	21.4936	21.2382	22.0133	22.4	21.8688	22.1248	21.4272	21.4725	21.3709	21.4566	21.7865	21.65	21.7064
UID30	A0A0B4J1V0	A0A0B4J1V0	HV315_HUMAN	IGHV3-15	Immunoglobulin heavy variable 3-15	20.3226	20.1813	20.2493	20.3993	20.4405	20.1549	20.3502	20.5494	20.1559	20.2882	20.3207	20.2767	20.425	20.4561	22.1514	21.9638	21.8177	21.7985	21.9268	22.4866	20.4284	20.3163	19.7664	19.8955	19.9391	20.101	19.7672	19.743	19.2826	20.0732	20.3113	20.1502	20.7247	21.0402	21.2472	20.4859	19.683	19.832	19.9958	20.196	20.4392	20.193	20.2115	20.383
UID31	A0A0B4J1V0;A0A0B4J1V6;A0A0B4J1Y9	A0A0B4J1V0;A0A0B4J1Y9;A0A0B4J1V6	HV315_HUMAN;HV372_HUMAN;HV373_HUMAN	IGHV3-15;IGHV3-72;IGHV3-73	Immunoglobulin heavy variable 3-15	25.0636	25.093	24.9922	24.8901	24.935	25.1716	24.9608	25.1154	24.952	25.0681	24.9574	24.9835	25.0242	24.9734	25.6889	26.0609	25.4847	25.1313	25.2348	24.9453	24.4695	24.3392	NA	24.4892	NA	24.314	24.1181	23.9026	23.8914	NA	NA	NA	NA	23.2762	NA	24.1942	24.1184	NA	NA	23.5179	NA	24.0224	23.8847	24.1739
UID32	A0A0B4J1V1	A0A0B4J1V1	HV321_HUMAN	IGHV3-21	Immunoglobulin heavy variable 3-21	15.5936	16.198	15.8926	16.2813	16.3114	16.2259	16.3231	16.2094	16.2585	16.1418	16.0966	15.6531	16.1829	15.9896	14.6691	14.6558	15.7219	15.6114	15.5504	14.9269	15.4707	16.1569	14.6881	15.7759	16.1724	15.8343	15.6061	15.753	14.8424	15.9056	16.9104	16.1748	16.5323	17.3351	17.8606	15.7608	15.9382	16.8042	16.7762	16.6647	NA	16.079	16.8918	16.1443
UID33	A0A0B4J1V1;A0A0B4J1X5;A0A0J9YVY3;P01762;P01763;P01767;P01772;P01780	P01780;P01762;A0A0B4J1V1;P01772;P01763;P01767;A0A0C4DH42;A0A0B4J1X5;A0A0J9YVY3;P0DP02	HV307_HUMAN;HV311_HUMAN;HV321_HUMAN;HV333_HUMAN;HV348_HUMAN;HV353_HUMAN;HV374_HUMAN;HV741_HUMAN	IGHV3-11;IGHV3-21;IGHV3-33;IGHV3-48;IGHV3-53;IGHV3-7;IGHV3-74;IGHV7-4-1	Immunoglobulin heavy variable 3-21	25.285	25.4711	25.4003	NA	25.2843	25.1417	25.5204	25.6918	25.4697	25.7319	25.6047	25.5349	25.673	25.6718	24.1896	24.0666	24.2812	23.8376	24.7191	24.9397	25.338	24.9063	24.8904	24.5374	24.9721	25.2907	25.3679	25.2674	24.9597	24.5998	24.8837	24.7407	24.1282	24.926	24.9096	24.2898	25.22	25.2008	25.1399	24.9502	25.1798	25.4066	25.5902	25.9686
UID34	A0A0B4J1V1;A0A0B4J1X8;A0A0C4DH32;P01762;P01763;P01766;P01780;P01782	P01780;P01782;P01762;P01766;A0A0C4DH32;A0A0B4J1V1;A0A0B4J1X8;P01763;P0DP04	HV307_HUMAN;HV309_HUMAN;HV311_HUMAN;HV313_HUMAN;HV320_HUMAN;HV321_HUMAN;HV343_HUMAN;HV348_HUMAN	IGHV3-11;IGHV3-13;IGHV3-20;IGHV3-21;IGHV3-43;IGHV3-48;IGHV3-7;IGHV3-9	Immunoglobulin heavy variable 3-21	24.5619	24.4063	24.9099	24.8053	24.7101	24.8222	25.0738	24.7288	24.925	24.8431	24.7385	24.7382	24.8458	24.7733	23.0053	23.0552	23.0677	23.0167	23.3422	23.6044	24.6026	24.5701	24.226	24.014	24.3345	24.1552	24.1843	23.9938	23.6952	25.0306	24.7793	24.461	24.3159	24.6258	24.799	23.9134	24.6454	24.917	24.6	24.5728	24.7801	24.5015	24.7171	24.8898
UID35	A0A0B4J1V2	A0A0B4J1V2	HV226_HUMAN	IGHV2-26	Immunoglobulin heavy variable 2-26	20.5072	20.5204	20.5611	20.4272	20.6983	20.7572	20.7083	20.6976	20.3515	20.4067	20.2691	20.355	20.3618	20.3007	18.3375	18.9953	18.4249	19.0463	19.1014	18.8619	21.0989	21.0142	21.0874	21.2201	21.249	21.3132	21.3293	21.2705	21.0663	20.1495	20.4419	20.3814	20.4668	20.6499	21.1971	20.4557	20.0658	19.9435	19.9047	20.0016	20.3593	20.2957	20.3826	20.3334
UID36	A0A0B4J1V6	A0A0B4J1V6	HV373_HUMAN	IGHV3-73	Immunoglobulin heavy variable 3-73	18.4021	18.3908	18.34	18.1966	17.6228	17.7423	18.2932	18.6123	18.3314	18.0805	18.0423	18.0587	18.382	18.093	17.9259	17.8709	17.1562	17.6305	17.8773	18.1192	18.8101	18.4124	18.5358	18.4353	18.1255	18.3499	18.1586	18.3065	17.6047	17.9906	17.851	18.0178	17.9478	18.3476	18.7105	18.0479	16.4014	16.7009	17.1277	17.0553	16.5877	16.5753	16.747	17.5579
UID37	A0A0B4J1X5	A0A0B4J1X5	HV374_HUMAN	IGHV3-74	Immunoglobulin heavy variable 3-74	24.067	24.3065	24.0015	23.938	24.3728	24.2745	23.9971	24.2245	24.1142	24.1923	24.0328	23.7518	24.1009	24.0767	22.0749	21.9156	22.1583	22.3054	22.0747	22.2686	24.2915	24.1936	24.0911	23.9721	24.4637	24.3528	24.0242	24.2187	23.801	23.1631	23.8571	22.7989	23.2158	23.122	23.9676	23.4867	24.3654	24.0752	23.8225	24.1647	24.4512	24.764	24.6575	24.728
UID38	A0A0B4J1X5;P01764;P01767;P01772	P01764;P01768;P01772;P01767;A0A0C4DH42;A0A0B4J1X5;P0DP03;P0DP02	HV323_HUMAN;HV333_HUMAN;HV353_HUMAN;HV374_HUMAN	IGHV3-23;IGHV3-33;IGHV3-53;IGHV3-74	Immunoglobulin heavy variable 3-74	24.7346	24.5842	24.7366	24.8649	24.7942	24.912	24.9013	24.8288	25.0118	24.8703	24.7669	24.8953	25.0828	24.7574	23.57	23.4221	23.5534	23.7195	24.1086	24.3611	24.4802	24.3568	24.0908	24.1979	24.2701	24.0356	24.0177	23.7865	23.6615	24.6381	25.2535	24.9661	24.964	24.9275	25.1995	23.519	24.7602	25.1628	24.6114	24.2883	24.762	24.4293	24.6228	24.8053
UID39	A0A0B4J1X8	A0A0B4J1X8	HV343_HUMAN	IGHV3-43	Immunoglobulin heavy variable 3-43	19.4044	19.6918	19.7087	19.5179	19.7249	19.6408	19.6173	19.4691	19.6838	19.6864	19.6335	19.7713	19.6524	19.7065	17.685	17.7696	18.2032	18.1716	18.4196	18.5258	19.4837	19.6023	19.4405	18.9833	18.9496	19.4645	19.2494	19.0818	18.629	19.5325	19.6697	20.0787	19.7333	19.5543	19.8388	19.246	19.6521	19.6694	19.3827	19.7234	19.5182	19.7215	20.0105	20.1793
UID40	A0A0B4J1Y8	A0A0B4J1Y8	LV949_HUMAN	IGLV9-49	Immunoglobulin lambda variable 9-49	20.2715	20.4692	20.2985	20.3231	20.3326	20.5233	20.3738	20.3661	20.2661	20.3777	20.2989	20.422	20.5748	20.5571	19.4036	19.6334	19.7717	19.3892	19.901	19.6385	21.526	21.3007	21.1726	21.1722	21.2615	21.2464	21.2912	20.9364	20.6699	20.0167	19.919	19.7047	19.8902	20.158	20.2518	19.3975	19.132	20.1902	20.5811	20.4563	21.1753	20.9764	21.0298	20.9871
UID41	A0A0B4J1Y9	A0A0B4J1Y9	HV372_HUMAN	IGHV3-72	Immunoglobulin heavy variable 3-72	21.5849	21.3365	21.3851	21.5572	21.5468	21.4023	21.5234	21.6135	21.4276	21.54	21.3755	21.4219	21.4846	21.4499	18.9991	18.815	19.5064	19.3211	19.7764	19.9685	21.1938	21.0202	20.9977	20.5835	20.6329	20.8473	20.8374	20.638	20.3536	20.4739	20.2983	19.9821	19.5013	19.7854	20.0187	19.3081	20.927	20.6491	20.7521	20.5715	20.7122	20.644	20.9082	21.2284
UID42	A0A0B4J2D9;P0DP09	P0DP09;A0A0B4J2D9	KV113_HUMAN;KVD13_HUMAN	IGKV1-13;IGKV1D-13	Immunoglobulin kappa variable 1D-13	19.9635	19.9328	19.8356	20.0362	19.9163	19.9263	19.9186	20.0964	19.9393	19.7996	19.9085	19.8735	19.815	19.7167	18.2779	18.1305	17.5505	18.0742	17.8314	17.6986	21.3115	20.9699	20.7416	21.1459	21.0375	20.9495	20.8416	20.8626	20.635	16.796	17.5658	NA	17.3014	17.3432	17.2334	17.6717	17.487	15.9934	16.8976	16.4152	17.3583	17.472	17.9658	18.1159
UID43	A0A0B4J2H0;P01742	P01742;A0A0B4J2H0	HV169_HUMAN;HV69D_HUMAN	IGHV1-69;IGHV1-69D	Immunoglobulin heavy variable 1-69D	18.8173	NA	NA	NA	NA	NA	NA	NA	18.0721	NA	NA	NA	NA	NA	NA	19.9913	NA	19.559	19.6387	NA	20.9734	20.7122	NA	20.3395	NA	20.3951	20.5057	19.9941	NA	NA	20.45	NA	21.2586	21.6799	21.5282	21.1411	NA	20.6012	20.997	20.9011	20.4117	20.4914	20.0413	20.2706
UID44	A0A0C4DH24	A0A0C4DH24	KV621_HUMAN	IGKV6-21	Immunoglobulin kappa variable 6-21	19.8075	19.5653	19.5944	19.647	19.5902	19.4382	19.608	19.3666	19.0921	19.1819	19.0983	19.354	19.3451	18.9204	17.1656	17.5488	16.3802	16.8241	17.8215	17.9096	18.328	18.2734	18.5705	18.3817	18.357	18.4518	18.3994	18.5548	17.9673	19.0332	18.5045	18.5459	18.8521	18.9289	19.0656	19.4123	19.0598	18.8583	18.7405	18.9408	19.163	19.0748	19.1398	19.2085
UID46	A0A0C4DH25;P01619	A0A0C4DH25;P01619	KV320_HUMAN;KVD20_HUMAN	IGKV3-20;IGKV3D-20	Immunoglobulin kappa variable 3D-20	22.1195	22.3419	22.4766	22.4435	22.3408	22.3265	22.3641	22.3761	22.2759	22.3522	22.3013	22.3318	22.5702	22.1692	21.1178	21.0821	20.8454	21.1983	21.4823	21.7633	21.2238	20.88	20.6807	20.6973	21.2138	21.2988	20.8787	20.8408	21.0485	21.8453	21.7746	21.2887	21.2084	21.5878	22.4283	21.0107	21.8437	21.4803	21.7711	21.9969	22.0295	21.9129	22.5606	21.999
UID47	A0A0C4DH29	A0A0C4DH29	HV103_HUMAN	IGHV1-3	Immunoglobulin heavy variable 1-3	17.6932	17.2866	17.5903	17.6712	17.8169	17.9131	17.634	18.2064	17.598	17.568	17.4889	17.9242	17.357	17.7984	19.4026	20.3787	20.0188	19.3665	19.1324	19.4051	19.8472	19.7334	19.5984	19.8312	19.7678	19.7699	19.4535	19.6341	19.394	17.5189	17.6418	18.0248	18.0148	18.6235	19.1337	18.0203	17.973	17.7223	18.0835	18.4308	18.6295	18.4194	18.7317	18.8637
UID48	A0A0C4DH31	A0A0C4DH31	HV118_HUMAN	IGHV1-18	Immunoglobulin heavy variable 1-18	19.3803	19.3221	19.3855	19.1335	19.2737	19.2736	19.5689	19.5371	19.3569	19.3622	19.2177	19.3512	19.4188	19.2577	18.4328	18.585	18.678	18.7937	19.1913	19.1874	20.3709	20.0193	20.0889	20.1668	20.2592	20.3642	20.2386	20.0688	20.101	18.3741	19.3001	19.1031	19.347	19.8211	20.3556	19.6616	19.2334	19.0652	19.6084	19.3578	19.8159	19.3879	19.8185	19.7358
UID49	A0A0C4DH32	A0A0C4DH32	HV320_HUMAN	IGHV3-20	Immunoglobulin heavy variable 3-20	16.9198	17.0758	16.588	16.7493	16.8653	17.293	16.4805	16.4086	17.3077	16.6204	16.6992	16.7462	16.6484	16.3564	NA	NA	NA	14.5522	NA	14.8073	17.2103	16.8568	17.1119	16.8228	16.9737	16.5891	16.8281	16.4165	15.9424	18.0148	17.4488	16.7909	16.9659	17.572	17.3519	17.3619	16.0118	16.3319	15.636	16.144	16.626	16.4993	17.1985	16.7551
UID50	A0A0C4DH33	A0A0C4DH33	HV124_HUMAN	IGHV1-24	Immunoglobulin heavy variable 1-24	17.0602	NA	NA	16.6761	17.1248	16.8059	16.6234	16.8266	16.7293	16.938	NA	NA	16.5799	16.576	NA	15.1411	NA	14.0496	NA	NA	18.6005	18.3483	18.5485	18.6838	18.5674	18.7282	18.4753	18.4757	17.973	16.6673	19.0973	18.4953	18.3157	18.5519	18.7698	18.2008	16.4794	17.9899	18.5995	18.6488	18.3094	18.0546	18.4117	18.2598
UID51	A0A0C4DH34	A0A0C4DH34	HV428_HUMAN	IGHV4-28	Immunoglobulin heavy variable 4-28	21.9244	21.8121	22.0526	21.8931	21.906	21.9669	21.9125	21.9044	21.8994	21.7201	21.9621	21.9359	21.9477	21.8276	20.1986	19.9299	20.3266	20.5623	19.8727	20.1034	21.0574	20.8738	21.1271	21.4208	21.6706	21.696	21.5914	21.3485	21.5992	21.3124	21.6395	21.0865	20.7016	20.7434	21.1841	22.0425	22.4496	22.0107	22.3541	22.1264	22.7617	22.226	22.7319	22.7593
UID52	A0A0C4DH35	A0A0C4DH35	HV335_HUMAN	IGHV3-35	Probable non-functional immunoglobulin heavy variable 3-35	21.7148	21.7277	21.6781	22.2213	21.7909	21.6293	22.0492	22.0862	21.669	21.5173	21.7091	21.8517	21.9051	21.9484	22.5092	22.4275	22.7393	22.3576	22.9373	23.1662	21.7085	20.7696	NA	20.9923	20.9667	20.8092	20.8383	21.3043	20.8628	21.7983	20.7865	20.21	NA	20.6189	20.4093	NA	22.1615	21.8942	22.2193	21.9906	21.3597	21.9671	22.4203	22.4405
UID53	A0A0C4DH36	A0A0C4DH36	HV338_HUMAN	IGHV3-38	Probable non-functional immunoglobulin heavy variable 3-38	21.2283	21.1613	21.4155	21.308	21.217	21.3356	21.4946	21.2062	21.3392	21.45	21.238	21.3761	21.4217	21.3688	18.7599	19.0215	19.3295	19.4614	19.9216	20.0405	20.2511	20.495	19.9699	20.2551	20.2923	20.2553	19.7083	20.0194	19.8781	19.8202	20.2856	20.2012	19.6886	19.655	20.2491	19.18	21.1417	20.8258	20.8772	21.3028	21.5792	20.9124	21.0727	21.386
UID54	A0A0C4DH38	A0A0C4DH38	HV551_HUMAN	IGHV5-51	Immunoglobulin heavy variable 5-51	21.2592	21.1117	21.1064	21.1761	21.1094	21.3874	21.289	21.2894	21.03	20.8885	21.0391	20.727	20.9533	21.0617	20.5825	20.7847	20.4493	20.517	20.0641	20.294	22.315	21.9552	21.744	21.7238	22.2112	22.1636	22.1483	21.8719	21.6701	20.6357	22.1829	22.5129	22.9809	22.9942	23.356	22.1531	20.9134	20.6801	20.9845	20.8537	21.1005	21.4534	21.3191	21.4184
UID55	A0A0C4DH38;A0A0J9YXX1	A0A0C4DH38;A0A0J9YXX1	HV551_HUMAN;HV5X1_HUMAN	IGHV5-10-1;IGHV5-51	Immunoglobulin heavy variable 5-51	22.4678	22.3012	22.4696	22.3248	22.3821	22.4461	22.4402	22.3889	22.3272	22.5828	22.3936	22.4926	22.3285	22.4602	21.1404	21.2284	21.0284	20.7185	21.2911	21.4908	22.4216	22.2877	21.81	21.8946	22.3072	22.5439	22.6334	22.3876	22.4251	22.6563	23.0251	22.7554	22.8944	22.9879	23.4236	22.0988	21.3501	21.5947	22.0086	21.3564	22.0147	21.8679	22.0186	22.3602
UID57	A0A0C4DH43	P01814;A0A0C4DH43	HV70D_HUMAN	IGHV2-70D	Immunoglobulin heavy variable 2-70D	22.6688	22.7263	22.5939	22.5867	22.5596	22.5408	22.4128	22.7169	22.5948	22.5635	22.6028	22.3711	22.4058	22.5164	21.5348	21.9227	21.3776	20.5836	21.2522	21.3145	22.6331	22.8435	22.8781	22.9972	22.8819	22.876	22.8366	22.7004	22.2049	NA	NA	NA	NA	17.9648	NA	NA	18.0605	NA	18.2122	NA	NA	18.5133	NA	18.8839
UID58	A0A0C4DH43;P01814	P01814;A0A0C4DH43	HV270_HUMAN;HV70D_HUMAN	IGHV2-70;IGHV2-70D	Immunoglobulin heavy variable 2-70D	17.4285	17.4236	17.2431	17.2982	17.5536	17.2801	17.1161	17.3683	17.1798	17.454	17.0026	17.1294	17.5951	17.4219	15.9466	15.455	NA	NA	NA	15.9857	17.9842	17.6745	18.3468	18.2647	18.2332	18.2824	17.931	18.1126	17.9042	NA	NA	NA	NA	16.5281	16.2127	15.9415	16.8688	16.5677	16.7999	16.8951	16.7768	16.7217	17.1802	17.3202
UID59	A0A0C4DH67	A0A0C4DH69;A0A0C4DH67	KV108_HUMAN	IGKV1-8	Immunoglobulin kappa variable 1-8	18.6707	18.6463	18.6428	18.7313	18.9215	18.9081	18.7695	18.7448	18.7874	18.7301	18.5611	18.4684	18.7292	18.7312	16.5021	15.975	16.8354	17.1469	17.2803	17.4063	18.0669	17.8528	17.7791	17.6161	17.9519	18.0358	17.7826	18.3389	17.7045	18.3031	18.7751	18.393	19.1368	19.6576	19.8772	19.4481	18.674	17.8866	18.3167	18.0751	19.0613	18.3959	18.9048	18.624
UID60	A0A0C4DH68	A0A0C4DH68;A0A075B6R9	KV224_HUMAN	IGKV2-24	Immunoglobulin kappa variable 2-24	21.5911	21.6775	21.0453	21.6412	21.83	21.6865	21.5216	21.6099	21.366	21.5047	21.6064	21.4978	21.607	21.4305	19.4913	22.6547	19.8934	20.3023	19.9859	20.0077	21.218	21.0482	20.9245	21.183	21.2191	21.2984	21.0496	20.9721	21.0059	21.3332	21.3955	20.8637	20.8184	21.0182	21.3425	21.1719	22.2305	21.5738	21.416	21.6728	21.9754	21.9186	21.9175	22.0641
UID61	A0A0C4DH72;A0A0C4DH73;P01597;P01611;P04432	A0A0C4DH73;P01611;P01597;A0A0C4DH72;P04432	KV106_HUMAN;KV112_HUMAN;KV139_HUMAN;KVD12_HUMAN;KVD39_HUMAN	IGKV1-12;IGKV1-39;IGKV1-6;IGKV1D-12;IGKV1D-39	Immunoglobulin kappa variable 1-6	21.6774	NA	21.8132	21.5006	21.8538	21.3683	21.7918	22.3194	21.4335	21.7385	21.6573	21.7702	21.7698	NA	20.0307	NA	NA	20.4659	NA	20.4858	22.3289	21.607	21.324	21.9573	21.9817	22.1377	21.7487	21.9365	22.2394	21.9362	22.2043	21.9874	22.3594	22.6669	22.9688	23.0359	21.9665	21.6996	NA	22.2522	22.0237	NA	22.5379	21.7491
UID62	A0A0J9YX35	A0A0J9YX35	HV64D_HUMAN	IGHV3-64D	Immunoglobulin heavy variable 3-64D	22.3187	22.0707	22.1319	22.3182	22.3319	22.2118	22.3997	22.3043	22.3078	22.3342	22.1449	22.2642	22.2635	22.1521	20.1266	20.0566	20.2605	20.5515	20.6986	21.2502	20.6046	20.3511	20.2956	20.2941	20.5453	20.5502	20.5467	20.149	20.1784	21.6183	21.6884	20.9392	20.3176	20.5467	21.057	19.3709	22.2127	21.3893	21.4522	20.982	21.8144	21.6692	22.105	22.3056
UID63	A0A0J9YXX1	A0A0J9YXX1	HV5X1_HUMAN	IGHV5-10-1	Immunoglobulin heavy variable 5-10-1	22.0729	21.9294	22.0879	22.0328	22.3281	22.2057	22.2922	22.9287	22.1513	22.2702	22.0632	22.1651	22.5183	22.3316	21.521	21.3155	21.3159	21.4226	21.5037	21.6663	18.6905	19.6088	NA	18.9099	NA	19.9537	19.9402	19.3691	19.798	24.0389	24.5002	23.4037	23.4373	23.6036	24.1085	22.9587	19.2678	20.8683	20.2671	19.5146	19.7257	19.745	19.7558	19.7675
UID64	A0M8Q6;B9A064;P0CF74;P0DOY3	P0CG04;A0M8Q6;P0DOY2;P0DOY3;B9A064;P0CF74	IGLC3_HUMAN;IGLC6_HUMAN;IGLC7_HUMAN;IGLL5_HUMAN	IGLC3;IGLC6;IGLC7;IGLL5	Immunoglobulin lambda constant 7	25.7481	25.8056	25.8676	25.8763	25.8897	25.8109	26.0086	25.954	25.876	25.8003	25.8843	25.8595	25.8741	25.8183	25.2549	25.5219	25.255	25.4167	25.2426	25.1564	26.2808	26.25	25.8725	26.3732	26.3189	26.1745	26.2707	26.0578	26.0685	25.4052	25.3699	24.7538	25.1472	25.5716	25.6964	26.1796	25.8982	25.6078	25.5621	25.8209	26.016	26.179	26.2331	26.3655
UID65	A0M8Q6;P0CF74;P0DOY3	A0M8Q6;P0DOY2;P0DOY3;P0CF74	IGLC3_HUMAN;IGLC6_HUMAN;IGLC7_HUMAN	IGLC3;IGLC6;IGLC7	Immunoglobulin lambda constant 7	27.4285	27.4981	27.2825	27.2418	27.2945	27.1881	27.4836	27.1824	27.3484	27.3187	27.4185	27.4168	27.3963	27.3344	26.8633	27.1868	26.8462	27.0354	26.8725	26.7544	27.9517	28.0808	27.7176	27.9525	28.1165	27.9541	27.9416	27.7612	27.6315	26.7009	26.738	26.4934	26.7071	26.9511	27.018	26.8046	27.3701	26.7875	27.2592	27.2573	27.5727	27.6127	27.6808	27.928
UID66	A1L4H1	A1L4H1	SRCRL_HUMAN	SSC5D	Soluble scavenger receptor cysteine-rich domain-containing protein SSC5D	13.9775	13.9621	14.1947	14.2575	14.4039	13.8804	NA	NA	14.0949	NA	14.2706	13.8658	13.7877	NA	14.4737	14.2944	13.8429	14.2893	14.5532	14.4336	14.9711	15.4507	15.2143	15.0894	15.1157	15.4257	15.2717	15.4653	15.1241	14.9754	NA	NA	13.9218	14.5407	15.1517	15.0903	NA	15.3547	15.1918	15.2135	14.8085	14.8501	14.7938	14.4115
UID68	B9A064	B9A064	IGLL5_HUMAN	IGLL5	Immunoglobulin lambda-like polypeptide 5	26.3823	26.4431	26.3465	26.3813	26.3714	26.3875	26.3825	26.2015	26.6068	26.3589	26.4518	26.5272	26.4692	26.3558	24.6569	24.9555	24.9359	25.18	25.1949	24.9903	26.4229	26.6324	26.6735	26.9256	26.9694	26.72	26.5666	26.5742	26.5958	26.0252	26.4538	26.1433	26.4206	26.5594	26.6276	27.0258	26.4076	25.9258	26.0573	26.1329	26.8689	26.8039	26.9066	26.8837
UID69	B9A064;P0CF74;P0DOY3	P0CG04;P0DOY2;P0DOY3;B9A064;P0CF74	IGLC3_HUMAN;IGLC6_HUMAN;IGLL5_HUMAN	IGLC3;IGLC6;IGLL5	Immunoglobulin lambda-like polypeptide 5	23.7029	23.5836	23.4914	23.4084	23.2085	23.7049	23.2929	23.5012	23.3872	23.2332	23.8663	23.3417	23.3112	23.5976	22.6578	22.4136	22.7203	23.1542	22.6311	22.6679	23.897	23.767	24.1864	22.895	24.4655	24.1822	23.7683	23.8891	23.6448	22.9511	23.1478	22.8825	21.7891	23.0841	23.2657	23.4861	23.6175	23.4184	23.1591	23.2369	23.7443	22.5153	22.5346	23.9377
UID70	B9A064;P0DOY3	P0CG04;P0DOY2;P0DOY3;B9A064	IGLC3_HUMAN;IGLL5_HUMAN	IGLC3;IGLL5	Immunoglobulin lambda-like polypeptide 5	24.4496	24.8764	24.6644	24.781	24.8458	24.1528	24.861	25.0924	24.6745	24.7436	24.5767	25.0207	24.8555	24.972	24.622	24.208	24.4688	23.8003	24.2672	24.1136	25.6723	25.4938	25.2111	25.3221	25.6715	25.76	25.4993	25.9352	25.1468	24.5476	24.3832	24.4051	24.7623	24.8423	24.9657	25.2821	25.0262	25.4174	24.957	25.1668	24.7404	25.8092	25.092	25.8973
UID71	O00151	O00151	PDLI1_HUMAN	PDLIM1	PDZ and LIM domain protein 1	NA	NA	NA	NA	NA	NA	NA	NA	NA	NA	NA	NA	NA	NA	NA	NA	NA	NA	NA	NA	NA	NA	NA	NA	NA	NA	NA	NA	NA	NA	NA	NA	NA	NA	NA	NA	NA	NA	NA	NA	NA	NA	NA	NA
UID72	O00187	O00187	MASP2_HUMAN	MASP2	Mannan-binding lectin serine protease 2	19.7682	19.7677	19.6918	19.7665	19.879	19.7421	19.6485	19.7272	19.7249	19.6638	19.7808	19.7669	19.6034	19.7653	20.4613	20.5164	20.538	20.4215	20.2545	20.1593	20.6372	20.4448	20.4956	20.6657	20.5799	20.5745	20.6778	20.5349	20.5963	20.7925	20.4293	20.3175	20.2504	20.4736	20.5707	20.579	20.6847	20.1036	20.4887	20.3931	20.8311	20.497	20.377	20.5436
UID74	O00391	O00391	QSOX1_HUMAN	QSOX1	Sulfhydryl oxidase 1	18.8598	18.8025	18.8355	18.8774	18.828	18.8486	18.8728	18.7428	18.8157	18.7633	18.931	18.8042	18.8119	18.8676	18.9034	18.8703	18.8654	18.8429	19.0207	18.903	18.5059	18.5906	19.0122	18.8719	19.0255	18.83	18.7433	18.6412	18.6798	19.326	19.0066	19.0918	18.8169	19.1015	19.2117	19.1056	18.8172	20.3465	19.9963	19.7984	19.8292	19.7713	19.9267	19.9284
UID76	O00533	O00533	NCHL1_HUMAN	CHL1	Neural cell adhesion molecule L1-like protein	16.7071	16.8877	16.777	16.8549	16.6993	16.8195	16.8048	16.7881	16.9397	16.8712	16.7445	16.8505	16.9319	16.8389	16.22	16.5832	16.5206	16.5969	16.7954	16.8722	15.9694	16.1521	16.0384	16.2889	16.262	16.2303	16.5125	16.4403	16.4088	16.6226	16.1049	15.6676	15.2975	15.734	15.9251	16.3059	16.8414	16.3901	15.9114	16.0914	16.16	16.7487	16.4177	16.7873
UID77	O14786	O14786	NRP1_HUMAN	NRP1	Neuropilin-1	16.801	16.9165	16.9165	16.8719	16.7985	16.8291	16.798	16.9384	16.8859	16.8574	16.8746	16.8465	16.751	16.7049	17.2331	17.0995	17.0662	16.9318	17.2068	17.0053	17.4333	17.4386	17.2	17.337	17.1043	17.3286	17.0578	16.9423	16.7135	16.9526	16.9071	17.1095	17.4196	17.4369	17.2726	17.7527	16.5396	18.0619	18.0384	18.0678	18.192	18.1888	18.3228	18.2541
UID78	O14791	O14791	APOL1_HUMAN	APOL1	Apolipoprotein L1	22.8384	22.6979	22.7566	22.7351	22.828	22.7068	22.7344	22.8407	22.7159	22.8347	22.7925	22.7446	22.7605	22.7855	22.0816	22.1813	22.0278	22.1515	22.2864	22.3536	21.6551	21.8288	21.787	21.8807	21.8527	21.9415	22.024	21.8672	21.9722	22.6977	22.5398	22.0287	21.4848	22.0341	22.0846	21.8265	22.8135	21.3874	20.6554	20.3656	21.6457	21.4732	21.2766	20.9608
UID80	O14950;P19105	P19105;O14950	ML12A_HUMAN;ML12B_HUMAN	MYL12A;MYL12B	Myosin regulatory light chain 12B	NA	NA	NA	NA	NA	NA	NA	NA	NA	NA	NA	NA	NA	NA	NA	NA	NA	14.5181	NA	NA	NA	NA	NA	NA	NA	NA	NA	NA	NA	NA	NA	NA	NA	NA	NA	NA	NA	NA	NA	NA	NA	NA	NA	NA
UID83	O15204	O15204	ADEC1_HUMAN	ADAMDEC1	ADAM DEC1	14.866	NA	NA	14.4635	14.9231	NA	14.2144	NA	14.9787	15.3139	NA	NA	14.2147	NA	15.4302	15.1242	15.4952	15.7656	15.8748	15.8468	15.6074	15.2192	15.2767	15.2168	NA	NA	15.5976	15.2789	15.2199	NA	NA	15.2879	15.2629	14.3467	NA	15.683	15.0666	NA	15.7777	15.7416	15.0486	15.3377	15.494	15.0173
UID85	O43707;P12814	O43707;P12814	ACTN1_HUMAN;ACTN4_HUMAN	ACTN1;ACTN4	Alpha-actinin-4	NA	NA	NA	NA	NA	NA	NA	NA	NA	NA	NA	NA	NA	NA	NA	NA	NA	14.6032	NA	NA	NA	NA	14.2834	NA	NA	NA	NA	NA	NA	NA	NA	NA	NA	NA	NA	NA	NA	NA	NA	NA	NA	NA	NA	NA
UID86	O43866	O43866	CD5L_HUMAN	CD5L	CD5 antigen-like	23.6287	23.6475	23.486	23.5338	23.5825	23.6082	23.5852	23.6473	23.4781	23.5504	23.5329	23.529	23.645	23.5264	23.9607	23.9426	23.2563	23.192	22.927	22.6855	23.3002	23.0902	22.81	22.8402	22.7978	22.9177	22.7678	22.5248	22.6016	23.4325	23.4727	23.4238	23.711	23.8282	23.9159	24.4022	22.3352	22.0462	21.8222	22.0179	22.198	22.0837	22.4197	22.8311
UID87	O75015;P08637	O75015;P08637	FCG3A_HUMAN;FCG3B_HUMAN	FCGR3A;FCGR3B	Low affinity immunoglobulin gamma Fc region receptor III-B	17.0628	17.265	17.3119	17.164	17.2381	16.9751	17.118	17.1588	17.149	16.9819	NA	16.9345	17.156	17.3523	17.1615	17.4017	17.3575	17.4112	17.1104	17.1403	18.0218	17.8861	17.8359	18.1343	17.9749	18.04	18.1201	17.8591	17.8811	18.287	17.3369	17.3537	17.8402	18.1864	18.1465	19.102	18.6733	18.6632	18.002	18.4517	18.6871	18.579	18.8289	18.9019
UID88	O75083	O75083	WDR1_HUMAN	WDR1	WD repeat-containing protein 1	NA	NA	NA	NA	NA	NA	NA	NA	NA	NA	NA	NA	NA	NA	NA	NA	NA	NA	NA	NA	NA	NA	NA	NA	NA	NA	NA	NA	NA	NA	NA	NA	NA	NA	NA	15.4451	NA	14.1206	NA	NA	14.6916	NA	NA	14.9236
UID89	O75144	O75144	ICOSL_HUMAN	ICOSLG	ICOS ligand	16.5017	16.5503	16.6	16.4366	16.6343	16.6702	16.1762	16.3847	16.4162	16.206	16.7218	16.3992	15.794	16.3254	16.554	16.1119	16.3649	16.419	16.3981	16.3486	15.9695	15.6145	16.2537	16.665	16.4582	16.3683	16.3273	16.2313	16.2045	15.4081	14.8037	15.0028	16.1185	16.1646	16.0533	16.9495	15.6899	16.2386	15.1954	15.2414	15.5553	16.1359	16.3109	16.327
UID90	O75369;P21333;Q14315	O75369;Q14315;P21333	FLNA_HUMAN;FLNB_HUMAN;FLNC_HUMAN	FLNA;FLNB;FLNC	Filamin-B	NA	NA	NA	NA	NA	NA	NA	NA	14.0243	NA	NA	NA	NA	NA	NA	NA	NA	NA	NA	NA	NA	NA	NA	NA	NA	NA	NA	NA	NA	NA	NA	NA	NA	NA	NA	NA	NA	NA	15.3695	NA	NA	NA	NA	NA
UID91	O75594	O75594	PGRP1_HUMAN	PGLYRP1	Peptidoglycan recognition protein 1	NA	NA	NA	NA	NA	NA	NA	NA	NA	NA	NA	NA	NA	NA	NA	15.9068	16.3063	16.4147	16.4823	15.9811	NA	NA	NA	NA	NA	NA	NA	NA	NA	14.9374	15.0677	15.2773	14.933	15.7434	15.5617	15.7372	NA	15.0498	14.8811	14.6588	15.5094	15.3828	15.9454	16.1643
UID92	O75636	O75636	FCN3_HUMAN	FCN3	Ficolin-3	21.2257	21.1461	21.2489	21.2437	21.2022	21.1197	21.1374	21.3157	21.2051	21.3138	21.1991	21.2334	21.1866	21.2177	21.1461	20.9513	21.1082	21.1021	20.9957	21.0472	20.9071	20.8095	20.7417	20.8422	20.809	21.0663	20.9769	20.9674	21.2279	21.4125	20.9304	20.82	20.7477	21.0241	21.0786	20.8518	21.6252	20.9051	20.8559	20.769	21.1804	20.7742	20.7753	20.7649
UID94	O75882	O75882	ATRN_HUMAN	ATRN	Attractin	20.1776	20.2364	20.1797	20.2334	20.3005	20.1055	20.2051	20.2732	20.0927	20.1507	20.191	20.1397	20.1471	20.182	19.2589	19.2056	19.2423	19.3111	19.5051	19.5073	19.3421	19.3433	19.439	19.5668	19.6254	19.8734	19.7735	19.7084	19.6078	19.5253	19.4656	19.2472	18.8529	19.3563	19.6731	18.3544	19.5021	18.3831	18.8862	19.113	19.8139	19.8189	20.0123	19.9131
UID95	O95445	O95445	APOM_HUMAN	APOM	Apolipoprotein M	23.5251	23.5599	23.5414	23.4863	23.5612	23.5618	23.5273	23.549	23.5309	23.4975	23.5179	23.5148	23.641	23.4669	22.4365	22.7282	22.3965	22.663	22.735	22.9444	22.2138	22.3714	21.6765	21.8643	22.0494	22.3166	22.4401	22.341	22.6286	23.3353	22.859	22.291	22.0015	22.3554	22.8291	22.2569	22.8765	21.9402	21.8187	21.548	22.3429	22.359	21.9787	21.5834
UID96	O95479	O95479	G6PE_HUMAN	H6PD	GDH/6PGL endoplasmic bifunctional protein	14.8819	14.7604	14.9074	15.0643	14.925	15.0754	15.118	15.0018	14.8403	14.5951	14.6903	NA	15.1031	13.7176	NA	NA	NA	14.8157	14.8002	13.588	NA	14.0107	14.1975	15.569	NA	NA	NA	NA	NA	15.2064	14.4527	14.5313	13.9919	NA	14.1542	NA	14.2105	14.9573	13.7848	NA	14.6576	14.2248	14.9633	15.411
UID97	O95497	O95497	VNN1_HUMAN	VNN1	Pantetheinase	17.1275	16.8891	17.0044	16.8502	17.2689	17.0855	17.1259	16.9393	17.3448	16.5091	17.2741	17.1459	16.9521	17.127	NA	NA	NA	NA	NA	NA	17.4365	17.782	17.5001	17.8985	17.3342	18.0135	18.2185	17.5695	17.1593	15.0789	16.377	16.8117	17.5839	17.6403	17.9448	18.7344	18.1616	18.1275	18.9666	19.1446	18.9717	18.512	19.2828	18.9515
UID98	O95810	O95810	CAVN2_HUMAN	CAVIN2	Caveolae-associated protein 2	NA	NA	NA	NA	NA	NA	NA	NA	NA	NA	NA	NA	NA	NA	NA	NA	NA	NA	NA	NA	NA	NA	NA	NA	NA	NA	NA	NA	NA	NA	NA	NA	NA	NA	NA	NA	NA	NA	NA	NA	NA	NA	NA	NA
UID99	O95967	O95967	FBLN4_HUMAN	EFEMP2	EGF-containing fibulin-like extracellular matrix protein 2	NA	NA	NA	NA	NA	NA	14.9823	NA	NA	NA	NA	NA	NA	NA	16.1707	16.0692	15.9211	15.4212	15.7677	15.2657	15.5599	15.5542	16.4017	15.7865	15.8685	15.8834	15.6791	NA	15.1633	14.653	15.241	15.9269	16.1612	15.9437	15.9339	16.6772	15.3734	16.4875	16.4707	17.1155	16.0684	16.6518	16.3769	16.2016
UID100	P00338	P00338	LDHA_HUMAN	LDHA	L-lactate dehydrogenase A chain	15.9407	15.557	15.5256	15.7658	15.9091	15.8988	16.0102	15.8966	15.9948	16.1619	15.9938	15.7746	16.2633	NA	15.5147	15.0818	15.2731	15.2052	16.0147	16.0214	16.0992	16.4692	16.3123	15.8606	15.9575	16.0817	15.9821	16.1916	15.9447	17.4915	16.0614	16.6271	16.4842	16.884	16.6002	18.7071	16.5411	18.9298	18.6473	17.9029	16.6456	16.5316	16.3726	16.8831
UID101	P00390	P00390	GSHR_HUMAN	GSR	Glutathione reductase, mitochondrial	15.0838	15.6721	15.5744	15.2204	15.6747	15.7441	15.3277	15.672	15.6134	15.6105	15.3302	15.249	15.6814	15.6598	15.7268	15.5712	15.5841	15.7561	15.9899	15.9265	15.4983	15.6639	16.1518	16.0554	16.1932	16.0576	16.1527	15.426	15.4843	16.7756	15.9824	15.9403	15.8458	15.9179	15.8313	17.3863	15.7859	17.4762	17.1334	16.5448	16.82	16.7084	16.7284	16.5984
UID102	P00450	P00450	CERU_HUMAN	CP	Ceruloplasmin	23.8771	23.848	23.875	23.8925	23.8742	23.8815	23.9146	23.885	23.9116	23.8973	23.9404	23.9501	23.9012	23.8504	24.2202	24.1864	24.077	24.1655	23.9564	23.9669	24.0376	23.8667	23.8712	23.9784	23.843	23.8232	23.7049	23.6551	23.6831	24.1373	24.2482	24.061	23.9526	23.7296	23.7202	23.5141	24.3379	23.3936	23.1391	22.8449	23.119	23.1022	22.6919	22.5633
UID103	P00451	P00451	FA8_HUMAN	F8	Coagulation factor VIII	NA	NA	NA	NA	NA	NA	NA	NA	NA	NA	NA	NA	NA	NA	15.1911	15.2769	15.2984	15.0349	14.5137	14.2986	14.6832	14.6664	NA	15.1234	14.905	14.9237	15.1949	14.6717	14.4587	15.2445	14.6912	NA	13.8399	NA	NA	15.433	NA	15.6907	15.6216	14.7313	15.5816	15.4124	15.0965	15.0954
UID104	P00488	P00488	F13A_HUMAN	F13A1	Coagulation factor XIII A chain	19.9221	19.9847	19.9491	20.0107	19.9876	19.8638	19.9466	20.0074	19.9625	19.9084	19.9832	19.8629	19.9005	19.9128	19.0424	19.0465	18.9202	19.1067	19.2581	19.3784	18.6264	18.4809	18.8281	18.7924	18.9224	19.0069	19.109	19.2538	19.5191	19.3766	18.374	18.2587	17.5599	17.8303	18.1741	18.7848	19.0556	17.5817	17.7208	17.7877	19.6803	19.3287	18.9787	18.079
UID105	P00558	P00558	PGK1_HUMAN	PGK1	Phosphoglycerate kinase 1	NA	13.2105	NA	NA	NA	NA	NA	NA	NA	NA	NA	NA	NA	NA	NA	NA	14.2689	14.3714	NA	14.5507	NA	NA	NA	NA	NA	NA	NA	NA	13.5738	NA	NA	NA	NA	15.2058	15.05	16.7997	14.738	16.0509	15.7586	15.3012	15.0128	14.7397	15.1463	15.4621
UID106	P00734	P00734	THRB_HUMAN	F2	Prothrombin	24.4138	24.3256	24.4573	24.4472	24.3774	24.4211	24.4798	24.4172	24.4312	24.4073	24.4363	24.409	24.4187	24.4586	24.0417	24.2693	24.2748	24.4339	24.4348	24.4876	24.1431	24.1467	23.8725	23.9085	24.0206	24.1108	24.1361	24.1243	24.2612	24.4836	24.2487	24.0444	23.6987	23.7847	23.8605	23.4174	24.1224	23.5565	23.6558	23.5246	23.7305	23.5092	23.3303	23.2435
UID107	P00736	P00736	C1R_HUMAN	C1R	Complement C1r subcomponent	21.32	21.3342	21.3576	21.3368	21.2458	21.3448	21.4016	21.3542	21.2782	21.3275	21.4127	21.3678	21.4127	21.3509	21.4284	21.4006	21.4821	21.4215	21.5354	21.3344	21.7422	21.6485	21.7802	21.7101	21.6775	21.6078	21.6146	21.7268	21.6325	21.1791	21.8827	22.0957	21.9315	21.6094	21.6426	21.1926	21.4684	21.4752	21.6126	21.6737	21.5145	21.3395	21.567	21.4306
UID108	P00738	P00738	HPT_HUMAN	HP	Haptoglobin	27.3289	27.3218	27.4143	27.2734	27.3455	27.4617	27.3753	27.317	27.4423	27.3608	27.3809	27.5423	27.4815	27.5143	28.0476	28.1597	28.4128	28.2628	28.1148	27.7815	28.8913	29.0637	28.8783	28.8977	28.8868	28.599	28.584	28.6851	28.9096	29.2796	29.0839	28.8333	28.7944	28.3908	27.6111	28.1817	29.1479	27.3807	27.2677	27.7649	27.7154	26.1719	26.9226	26.3258
UID109	P00738;P00739	P00738;P00739	HPTR_HUMAN;HPT_HUMAN	HP;HPR	Haptoglobin	26.649	26.6845	26.6786	26.6458	26.5748	26.792	26.6587	26.6765	26.7833	26.7183	26.768	26.718	26.7191	26.7814	27.2604	27.2566	27.4839	27.3839	27.2734	27.0153	27.6706	27.5976	27.9818	27.8451	27.9707	27.671	27.6268	27.8626	28.0321	28.5005	28.2983	28.1379	27.866	27.2681	26.6427	26.4153	27.9799	25.7505	26.0406	26.3424	26.6843	24.768	25.7477	24.9665
UID110	P00739	P00739	HPTR_HUMAN	HPR	Haptoglobin-related protein	22.8516	22.8737	23.0139	22.77	22.8716	23.0251	23.0489	22.834	22.8423	22.8565	22.8833	22.9118	22.9173	22.7932	21.745	21.9782	21.9227	22.0153	21.8623	22.001	21.8741	21.8478	21.6017	21.615	21.7266	21.699	21.6277	21.5374	21.9651	23.0449	22.9443	22.4045	22.1871	22.2511	22.3866	22.2692	23.4881	20.8766	20.9644	20.4391	21.1531	20.9754	21.5436	21.5518
UID111	P00740	P00740	FA9_HUMAN	F9	Coagulation factor IX	20.681	20.6431	20.5518	20.6589	20.6994	20.7094	20.7243	20.7268	20.593	20.7427	20.7229	20.6602	20.7638	20.8045	20.5892	20.5972	20.8473	20.7302	20.812	20.9556	20.8743	20.8293	20.7271	20.6625	20.6926	20.688	20.6189	20.8823	20.8499	21.3355	21.4188	21.4014	20.5525	20.3869	20.3895	19.3475	21.3357	20.7083	20.9551	20.4107	20.6094	20.218	20.2174	20.0743
UID112	P00742	P00742	FA10_HUMAN	F10	Coagulation factor X	21.2235	21.1926	21.1176	21.1732	21.1682	21.2097	21.097	21.2069	21.1663	21.2314	21.1796	21.145	21.2931	21.2831	21.3833	21.413	21.4315	21.3972	21.4268	21.3855	21.0816	21.0589	20.9459	20.9401	20.8459	20.9443	20.8433	20.9694	21.0107	21.6815	21.2628	21.1262	21.2151	21.147	20.9169	20.3798	21.3445	21.4385	21.4703	21.2047	21.4466	21.4153	21.1499	21.1806
UID113	P00746	P00746	CFAD_HUMAN	CFD	Complement factor D	19.9351	20.0095	19.9562	19.9994	19.9114	19.7266	19.9975	19.9094	20.0089	19.9278	19.8625	19.8357	20.0693	19.9475	21.365	21.2101	21.5472	21.6802	21.8747	21.6629	19.8545	19.816	19.8108	19.9361	19.5484	19.9106	19.8971	19.5589	19.9279	19.6728	19.3292	19.5927	19.7212	19.7135	19.3638	21.0939	19.9781	21.3182	21.283	20.8917	21.1097	20.9689	20.9781	20.9909
UID114	P00747	P00747	PLMN_HUMAN	PLG	Plasminogen	24.3175	24.3335	24.3636	24.3799	24.3435	24.3668	24.3973	24.3678	24.3599	24.3419	24.3819	24.3738	24.3771	24.4148	24.0145	24.0373	24.0032	24.0849	24.1638	24.0953	23.9739	23.9426	23.8722	23.8325	24.0609	24.034	23.9856	24.0739	24.2217	24.7033	24.5761	24.3899	24.0645	24.0584	24.1034	23.7244	24.3882	23.3345	23.9383	23.7846	23.9724	23.5289	23.5031	23.2313
UID115	P00747;P08519	P00747;P08519	APOA_HUMAN;PLMN_HUMAN	LPA;PLG	Plasminogen	20.0775	19.9427	20.0031	20.1869	19.9827	20.2464	20.1245	19.9372	20.0944	20.0593	20.0178	19.8652	19.6793	20.0046	19.1263	18.5612	18.901	19.2963	19.799	19.4492	18.4181	17.6997	18.8578	18.543	19.4031	19.2274	19.017	19.7563	19.6468	19.9449	20.1172	19.2289	17.3256	17.4333	18.7694	NA	19.2946	17.125	19.0423	17.5433	18.4216	17.2696	17.9525	17.3061
UID116	P00748	P00748	FA12_HUMAN	F12	Coagulation factor XII	22.4412	22.4223	22.3767	22.363	22.4794	22.2762	22.3643	22.3274	22.351	22.35	22.369	22.3794	22.3663	22.4389	22.3801	22.3203	22.0582	22.3552	22.3713	22.4257	22.3989	22.3244	22.1939	22.251	22.2873	22.3655	22.3203	22.1608	22.4912	22.9738	22.7588	22.4182	22.2458	22.3682	22.4696	22.3764	22.7827	21.4469	21.3949	21.6669	22.3979	22.3038	22.0484	21.7607
UID117	P00751	P00751	CFAB_HUMAN	CFB	Complement factor B	23.8948	23.8994	23.8904	23.9391	23.9336	23.8818	23.8801	23.9615	23.8689	23.9177	23.923	23.8969	23.959	23.9069	24.2745	24.4029	24.3923	24.2095	24.0263	23.827	24.4594	24.4298	24.4727	24.5196	24.3301	24.1826	24.1693	24.023	23.9229	24.6012	24.3334	24.5669	24.9577	24.9312	24.7735	24.6405	24.5316	23.7735	24.0162	24.17	24.4235	24.4738	24.4483	24.4004
UID118	P00915	P00915	CAH1_HUMAN	CA1	Carbonic anhydrase 1	18.1098	18.1657	18.078	18.0666	18.0815	18.1909	18.0028	18.1293	18.0531	18.234	18.2562	18.1785	18.0509	18.1693	16.8486	16.1932	16.6004	17.6373	18.8654	16.8742	16.9832	16.8572	16.9651	16.5718	18.4811	16.645	18.3231	16.0736	16.8987	17.0976	17.1518	16.9839	17.6377	18.3081	18.7701	18.3965	17.9209	20.0662	20.2312	19.1825	19.3315	18.3041	18.5499	19.2594
UID119	P00918	P00918	CAH2_HUMAN	CA2	Carbonic anhydrase 2	NA	15.5792	15.4937	15.9393	NA	16.0249	15.5494	16.1381	16.25	16.1531	NA	15.868	NA	NA	NA	NA	NA	NA	15.8113	NA	NA	NA	NA	NA	16.2842	NA	15.6207	NA	NA	NA	NA	NA	NA	15.5028	15.6038	NA	NA	NA	NA	NA	16.192	15.47	NA	15.7043
UID120	P00995	P00995	ISK1_HUMAN	SPINK1	Serine protease inhibitor Kazal-type 1	NA	NA	NA	NA	NA	NA	NA	NA	NA	NA	NA	NA	NA	NA	17.2937	16.8993	17.7935	17.3059	17.5568	16.4562	NA	15.2943	15.0836	14.7021	NA	NA	NA	NA	NA	NA	NA	NA	16.7587	15.9139	14.5494	17.8599	16.5737	18.8109	18.7937	20.2041	17.5704	17.7995	18.529	19.1775
UID121	P01008	P01008	ANT3_HUMAN	SERPINC1	Antithrombin-III	25.2344	25.1491	25.1831	25.1122	25.1072	25.1987	25.2512	25.1882	25.2085	25.1812	25.1739	25.1313	25.1547	25.1804	24.3706	24.4788	24.4901	24.7128	24.9186	25.14	24.8655	24.8136	24.6515	24.7772	24.8543	24.8747	24.7668	24.8044	24.9228	25.1532	25.3323	24.8857	24.2983	24.0999	24.3265	23.193	24.7008	24.3752	24.48	24.1548	24.4273	24.0891	24.0436	23.9751
UID122	P01009	P01009	A1AT_HUMAN	SERPINA1	Alpha-1-antitrypsin	27.4064	27.5746	27.5212	27.4274	27.4016	27.6705	27.5383	27.5383	27.6444	27.5869	27.5992	27.5963	27.6271	27.6381	28.0736	28.2532	28.2444	28.2319	28.0692	27.958	28.0571	28.1232	28.0523	28.1092	27.9626	27.7529	27.6999	27.7467	27.7562	28.5902	28.6301	28.4993	28.6543	28.328	28.1107	28.1473	28.5524	28.0444	27.83	27.8001	28.0487	27.752	27.6203	27.6888
UID123	P01011	P01011	AACT_HUMAN	SERPINA3	Alpha-1-antichymotrypsin	24.4075	24.2273	24.5035	24.4435	24.4183	24.5101	24.4675	24.5296	24.4666	24.5241	24.4383	24.4831	24.4493	24.5295	25.648	25.7145	25.9062	25.81	25.6239	25.4544	25.5738	25.7343	25.9148	25.6559	25.5064	25.1033	25.0049	25.375	25.2471	26.638	26.6314	26.4496	26.0329	25.5586	25.3203	24.4577	26.3345	25.4741	25.8318	25.727	25.7554	25.3389	25.3729	25.2787
UID124	P01019	P01019	ANGT_HUMAN	AGT	Angiotensinogen	22.8936	22.8096	22.8647	22.875	22.8594	22.9648	22.9611	22.9542	22.9128	22.9731	22.992	22.9254	22.927	22.9258	22.7026	23.0264	23.1835	23.3849	23.3657	23.3899	22.8884	22.7454	23.0196	23.1487	23.3342	23.207	23.1211	23.244	23.1204	23.607	23.2482	23.2605	22.4892	22.3334	22.3531	21.817	24.5224	23.4435	23.253	22.4514	23.0868	22.8332	22.8013	22.6914
UID125	P01023	P01023	A2MG_HUMAN	A2M	Alpha-2-macroglobulin	27.0405	27.0355	27.0804	27.0555	27.0187	27.0645	27.0657	27.0343	27.0893	27.07	27.0315	27.0753	27.0803	27.0832	25.4746	25.5827	25.6975	26.0157	26.1096	26.2074	26.8212	26.8104	26.8727	27.01	27.3105	27.356	27.3062	27.3729	27.4607	26.4864	26.3523	25.8707	25.652	25.8056	26.0449	25.5444	26.5471	25.648	25.8438	25.7632	26.2628	26.0516	26.2776	26.0661
UID126	P01023;P20742	P20742;P01023	A2MG_HUMAN;PZP_HUMAN	A2M;PZP	Alpha-2-macroglobulin	25.908	25.8335	25.8908	25.8618	25.9857	26.0216	25.9155	25.8755	25.9022	25.9795	25.9012	25.865	25.8768	25.8894	24.2451	24.3132	24.465	24.6849	25.03	25.0742	25.5711	25.8337	25.6041	25.7308	26.1211	26.0506	26.1373	26.0798	26.1523	25.2697	25.0531	24.7155	24.3354	24.2933	24.5636	23.2826	25.4968	24.2254	24.5316	24.2956	25.0142	24.7769	24.876	24.8763
UID127	P01024	P01024	CO3_HUMAN	C3	Complement C3	26.0305	26.0086	26.075	26.0401	26.0552	26.0631	26.1001	26.0659	26.0702	26.0657	26.0806	26.0872	26.0985	26.079	26.364	26.4494	26.5554	26.5316	26.4353	26.3773	26.3856	26.3935	26.5439	26.5671	26.6374	26.5564	26.4804	26.4924	26.5231	25.3035	26.0169	26.1339	26.0123	26.1754	26.3598	24.9081	25.9849	24.8282	25.6914	25.7086	26.0022	25.6587	26.1304	25.9608
UID128	P01031	P01031	CO5_HUMAN	C5	Complement C5	22.1755	22.0766	22.1178	22.1188	22.1444	22.1631	22.086	22.1512	22.1247	22.1446	22.1471	22.1215	22.1407	22.1033	22.3461	22.2859	22.3443	22.4079	22.5362	22.6407	22.6325	22.6775	22.7056	22.5913	22.7427	22.7038	22.6146	22.7475	22.8169	22.3826	22.786	22.746	22.1333	22.2225	22.4849	21.0802	22.4827	21.8155	22.4848	22.2402	22.525	21.9308	22.3686	22.2238
UID129	P01033	P01033	TIMP1_HUMAN	TIMP1	Metalloproteinase inhibitor 1	15.5015	15.3426	15.2877	15.481	15.2325	15.5195	14.8656	14.9805	14.9185	15.5022	15.5041	15.3167	15.1993	15.4039	16.4652	16.2316	16.6214	16.2295	16.8926	16.4421	17.3864	17.0545	17.4596	17.7117	17.123	17.2826	17.1594	16.9752	16.3357	17.0603	17.0046	17.8401	17.8284	17.5114	17.2727	19.467	17.14	19.0657	18.7222	18.7732	18.8897	18.8771	18.4822	18.7104
UID130	P01034	P01034	CYTC_HUMAN	CST3	Cystatin-C	19.4731	19.555	19.6005	19.5962	19.4211	19.4819	19.6538	19.5536	19.6341	19.4759	19.5797	19.578	19.5771	19.7182	20.9864	20.9709	21.6481	21.7614	21.863	21.5452	20.3335	20.2265	20.3171	20.4293	20.0977	20.5383	20.4268	20.3744	20.3567	20.2074	20.1531	20.2893	20.2735	20.2871	20.0596	21.9607	20.0709	21.6473	21.3657	21.3156	20.5143	20.7458	20.7683	20.7739
UID131	P01042	P01042	KNG1_HUMAN	KNG1	Kininogen-1	24.7754	24.7222	24.7078	24.7343	24.7383	24.7172	24.8423	24.8359	24.684	24.6535	24.6608	24.6871	24.7897	24.7012	24.5451	24.6831	24.6381	24.5687	24.5085	24.5759	24.8053	24.8428	24.6896	24.6661	24.7591	24.6529	24.6685	24.5793	24.6362	24.7654	24.7665	24.8664	25.1255	25.1305	25.0547	25.1	24.7615	24.811	24.876	24.9703	25.0973	24.9357	24.7744	24.7538
UID132	P01344	P01344	IGF2_HUMAN	IGF2	Insulin-like growth factor II	19.2636	19.2271	19.0904	19.0191	19.0715	19.0568	19.0108	19.0917	19.0483	18.9738	19.1656	19.2447	19.1419	19.0775	18.8174	18.7246	18.6228	18.8371	18.9909	19.0901	18.0224	17.7952	18.2336	18.1139	17.9612	17.9428	17.8871	18.048	17.947	18.3737	18.7429	18.9655	18.6353	18.6038	18.8403	18.1553	18.1135	17.7575	17.9318	17.9462	16.8952	17.0421	17.3369	17.4329
UID133	P01591	P01591	IGJ_HUMAN	JCHAIN	Immunoglobulin J chain	23.1341	23.2859	23.1853	23.0603	23.1082	23.1825	23.3708	23.3588	23.2725	23.1372	23.3402	23.2274	23.2388	23.2638	23.3102	23.1823	22.6423	22.592	22.6437	22.1962	24.3127	24.1839	24.2678	24.3101	24.2388	23.9839	23.6733	23.3966	23.3503	23.8482	24.5079	24.8178	24.7064	24.9523	25.0254	24.9292	22.618	23.7802	23.7901	23.7794	23.9542	23.6821	23.9092	24.1613
UID134	P01593;P01594	P01593;P01594	KV133_HUMAN;KVD33_HUMAN	IGKV1-33;IGKV1D-33	Immunoglobulin kappa variable 1D-33	21.8743	22.0755	21.8669	21.7333	21.9113	21.637	21.8298	22.2139	21.8258	21.7791	21.9427	21.7915	21.9097	21.6822	20.399	20.6175	20.2248	20.2708	20.3101	20.6192	21.498	21.2742	21.312	21.9808	21.5922	21.915	21.3421	21.6494	21.8939	21.5982	21.6379	21.5215	21.6163	21.9711	22.0882	22.3037	21.9833	21.9544	22.2767	22.604	22.6516	22.5832	22.747	22.5749
UID135	P01597;P04432	P01597;P04432	KV139_HUMAN;KVD39_HUMAN	IGKV1-39;IGKV1D-39	Immunoglobulin kappa variable 1-39	NA	NA	19.683	19.6931	19.5992	19.5377	19.468	NA	19.6972	19.7092	19.5078	19.4296	19.0674	19.2306	17.4677	17.7103	18.0697	18.019	17.922	17.9109	20.0408	19.862	19.8098	19.6474	19.6078	19.7808	19.471	19.5045	19.4514	19.4826	20.1242	19.7525	20.0417	20.4308	20.4563	20.421	19.2422	19.4113	19.3984	19.8174	20.1207	19.9729	19.8597	20.0757
UID136	P01599	P01599	KV117_HUMAN	IGKV1-17	Immunoglobulin kappa variable 1-17	20.5105	20.5513	20.5143	20.4573	20.5936	20.3422	20.5445	20.3385	20.4754	20.5516	20.505	20.4605	20.5251	20.5437	18.5375	18.5858	18.5394	18.9645	18.7609	18.8486	20.5645	20.3197	20.1626	20.3509	20.3884	20.3219	20.2408	20.1969	20.0332	20.985	20.848	20.3453	20.1144	20.8232	20.6833	20.2628	20.4963	20.2142	20.24	20.1783	20.5256	20.4103	20.6058	20.5159
UID137	P01601	P01601	KVD16_HUMAN	IGKV1D-16	Immunoglobulin kappa variable 1D-16	19.478	19.3759	19.5206	19.3599	19.1336	19.2808	19.5238	19.3656	19.2969	19.2504	19.4011	19.3887	19.2386	19.2284	17.3218	18.0933	17.5744	17.9657	NA	17.896	18.5466	18.1304	NA	18.3694	18.4523	18.5756	18.2044	18.3418	18.0629	18.5718	18.3383	18.3089	18.2872	18.4112	18.4638	19.2098	19.7525	19.548	19.5218	19.6181	19.9169	19.6861	20.1133	19.7861
UID138	P01602	P01602	KV105_HUMAN	IGKV1-5	Immunoglobulin kappa variable 1-5	22.8256	22.8538	22.8941	23.0406	22.9854	22.9409	22.9077	22.8671	22.9054	22.7307	22.8034	22.9394	22.7063	22.9223	23.9667	24.1031	24.0068	23.9628	24.0453	23.7683	23.0544	23.1478	23.0351	22.9458	23.0409	23.5294	23.0985	23.5819	23.0866	22.7078	23.2905	22.8851	23.123	23.4325	23.6448	23.5881	22.5527	23.3743	23.0464	23.1188	23.6189	23.3073	23.3694	23.52
UID139	P01619	P01619	KV320_HUMAN	IGKV3-20	Immunoglobulin kappa variable 3-20	25.1641	25.1878	25.2304	25.1557	25.1908	25.0868	25.0157	25.0428	24.9511	25.0036	25.0869	24.9291	24.8572	24.9276	24.0406	24.1651	24.0506	24.2336	24.6249	24.6948	24.457	24.3274	24.0025	23.876	24.0542	24.0654	23.7573	23.9882	23.5254	25.0491	25.0957	25.0926	25.3721	25.7966	25.9829	26.1387	24.43	24.4951	24.7711	25.036	25.0902	25.0808	25.1518	25.1875
UID140	P01699;P01700	P01699;P01700	LV144_HUMAN;LV147_HUMAN	IGLV1-44;IGLV1-47	Immunoglobulin lambda variable 1-44	22.7818	22.9664	22.7981	22.7695	22.7357	22.8194	22.5296	22.5862	22.7867	22.7682	22.7006	22.8242	22.8384	22.6152	20.4264	21.1046	20.4773	21.1047	21.0811	20.7585	23.9674	24.163	24.1893	24.4018	24.4323	24.2613	23.8403	23.8188	23.9999	21.9378	22.3984	22.0572	22.3738	23.0841	23.0583	22.1709	22.7742	22.0101	22.0049	22.4455	22.8395	22.5041	22.7291	22.452
UID141	P01700	P01700	LV147_HUMAN	IGLV1-47	Immunoglobulin lambda variable 1-47	23.2252	23.5167	23.4585	23.3878	23.3317	23.3618	23.4532	23.3607	23.4206	23.3203	23.323	23.4883	23.3286	23.4803	22.2347	21.6554	21.7932	22.3338	NA	21.9176	24.1529	23.7251	23.8594	23.9394	24.1199	23.903	23.7636	23.7539	23.746	22.3811	22.5671	21.4579	22.1226	22.4574	22.8696	23.395	23.8919	23.3188	23.4111	24.1098	24.6719	24.5686	24.8309	24.537
UID142	P01701	P01701	LV151_HUMAN	IGLV1-51	Immunoglobulin lambda variable 1-51	22.6968	22.8274	22.769	22.6177	22.6855	22.6791	22.7872	22.7754	22.6472	22.6798	22.3282	22.6047	22.6068	22.6892	20.8168	20.5301	20.7531	20.9609	21.2625	21.3156	22.3936	22.1175	22.5905	21.9866	22.1491	22.9821	22.6905	22.5728	22.6735	22.1068	21.9796	22.3558	21.4999	22.0348	22.484	21.1052	21.9928	21.6512	22.0867	21.9761	22.2909	22.1749	22.3943	22.5449
UID143	P01703	P01703	LV140_HUMAN	IGLV1-40	Immunoglobulin lambda variable 1-40	22.0292	22.3133	22.0151	22.1196	21.943	22.1792	22.2458	22.006	22.2547	22.0325	22.0922	22.1533	22.0573	21.9399	22.0434	22.168	21.8213	21.8385	22.6064	22.6408	22.7244	22.6514	22.5989	23.0138	22.793	22.8142	22.549	22.2638	22.3963	21.9752	22.0497	22.0723	22.2928	23.141	23.0897	22.5963	22.0743	21.731	21.8713	22.075	22.1999	22.4096	22.269	22.2094
UID144	P01705	P01705	LV223_HUMAN	IGLV2-23	Immunoglobulin lambda variable 2-23	20.1393	20.3592	20.627	20.6003	20.5673	20.3901	20.6525	20.5294	20.2152	20.4339	20.2386	20.4064	20.7245	20.4913	17.785	17.984	NA	17.7768	17.8305	17.7631	NA	NA	NA	NA	NA	NA	NA	NA	NA	NA	NA	NA	NA	NA	NA	NA	19.9327	20.0592	19.573	19.2438	19.3187	19.2743	19.2003	19.7631
UID145	P01706	P01706	LV211_HUMAN	IGLV2-11	Immunoglobulin lambda variable 2-11	21.4107	21.2205	21.5081	21.445	21.5082	21.5882	21.5665	21.5511	21.539	21.599	21.3879	21.627	21.5711	21.5124	18.7891	18.9073	18.6129	18.3836	18.7929	18.784	20.6806	20.7549	20.0613	20.2998	20.4287	20.4087	20.6023	20.2246	20.2062	21.6308	21.8487	21.8689	22.2736	22.4746	22.4218	22.4578	20.3079	20.8409	20.5393	20.5888	21.1794	20.8368	20.7377	21.621
UID146	P01709	P01709	LV208_HUMAN	IGLV2-8	Immunoglobulin lambda variable 2-8	21.4657	21.2575	21.1609	21.1074	21.228	21.1444	21.327	21.246	21.196	21.2638	21.015	21.135	21.4324	21.3312	18.2091	17.8772	18.0466	17.9554	18.2961	18.1967	21.4463	21.2969	20.8902	20.976	21.1226	21.0593	21.0561	20.9571	20.5927	22.0658	21.9659	21.689	22.1128	22.6781	22.5339	22.7462	21.3009	21.3337	21.2671	20.8518	21.5508	21.3333	21.4835	22.7719
UID147	P01714	P01714	LV319_HUMAN	IGLV3-19	Immunoglobulin lambda variable 3-19	21.8897	21.8157	22.0498	21.9956	22.0302	21.8861	21.7888	21.9563	22.1663	22.0338	22.0963	21.7325	21.9386	21.9454	18.8468	18.8449	18.9095	19.0452	18.9189	19.1863	22.3012	22.2264	22.4959	22.1506	22.5043	22.4997	22.3575	22.2418	22.2391	21.686	23.3898	23.8606	23.9062	24.1432	24.3302	23.9268	21.6677	22.4777	22.4908	22.9046	23.2275	22.4823	22.7508	23.0556
UID148	P01715	P01715	LV301_HUMAN	IGLV3-1	Immunoglobulin lambda variable 3-1	18.8852	18.5998	18.6458	18.8776	18.7505	18.8682	18.7734	18.9156	18.6303	18.9177	18.4423	18.5588	18.6292	18.474	18.6431	18.9193	18.4962	18.09	18.8043	18.9035	19.9883	19.7711	19.6819	19.4808	19.6544	19.5811	19.5463	19.4313	19.0934	18.2733	19.9161	19.8278	19.2563	19.6565	19.7188	18.1487	18.0268	18.7771	19.6759	19.2994	19.5421	18.8821	18.9477	18.8405
UID149	P01717	P01717	LV325_HUMAN	IGLV3-25	Immunoglobulin lambda variable 3-25	19.6758	19.7394	19.4658	19.4117	19.7185	19.6252	19.6017	19.8011	19.3281	19.477	19.6306	19.4697	19.6649	19.6304	19.9296	19.9921	19.5404	19.5489	19.2027	18.9712	21.0441	20.9658	21.0818	21.0455	21.0636	21.0691	20.9822	20.7161	20.6762	18.9434	20.3552	20.531	20.3478	20.8769	21.002	20.8007	19.3571	20.6509	20.9739	21.1037	20.8705	20.4778	20.3854	20.4113
UID150	P01718	P01718	LV327_HUMAN	IGLV3-27	Immunoglobulin lambda variable 3-27	19.4216	19.4228	19.6437	19.7007	19.612	19.3888	19.6836	19.6875	19.8347	19.3327	19.8135	19.765	19.6693	19.8035	NA	16.284	NA	16.5433	16.1836	16.3376	20.1626	20.0535	19.9234	19.9285	20.0686	20.1189	20.041	19.5131	19.6136	19.4254	19.4177	19.5253	19.1197	19.6186	19.9188	19.7277	19.5139	19.1364	18.936	18.9444	18.8322	18.7059	18.9832	18.8523
UID151	P01721	P01721	LV657_HUMAN	IGLV6-57	Immunoglobulin lambda variable 6-57	19.2808	19.3644	19.4486	19.5947	19.4095	19.3569	19.5359	19.174	19.3761	19.3531	19.3922	19.2386	19.1407	19.2966	17.3878	17.2153	17.0128	17.482	17.8772	17.4802	19.1038	18.7454	19.4027	19.5484	19.6404	19.6246	19.2094	19.4843	19.1884	18.7923	18.8549	19.0744	18.1547	18.7551	19.2307	17.5216	18.9898	18.0066	19.1586	18.7559	19.0467	18.7546	19.6134	18.8707
UID152	P01742	P01742	HV169_HUMAN	IGHV1-69	Immunoglobulin heavy variable 1-69	19.6878	19.3116	19.6751	19.5415	19.2895	19.5784	19.7613	19.4894	19.5412	19.7079	19.4007	19.6647	19.4025	19.4886	18.6074	18.3147	18.8496	19.5271	20.674	21.0539	19.7013	19.5104	19.3672	19.6085	19.8179	19.7385	19.8437	19.8597	19.7563	NA	NA	NA	NA	NA	NA	NA	17.3744	NA	NA	NA	19.1045	17.9179	18.0354	18.1218
UID153	P01743	P01743	HV146_HUMAN	IGHV1-46	Immunoglobulin heavy variable 1-46	18.3842	18.3174	18.2389	18.2195	18.2129	18.233	18.3395	18.6534	18.0817	18.2679	18.0771	18.3967	18.448	18.3867	18.41	18.0857	17.9641	18.2148	18.1634	18.0825	19.7241	19.3517	19.4119	19.7938	19.8377	19.8696	19.6531	19.8846	19.4641	18.2251	19.3911	19.0914	19.3204	20.2814	20.7245	19.0373	19.0632	19.4049	20.3837	20.4758	20.5567	20.287	20.536	20.5016
UID154	P01763	P01763	HV348_HUMAN	IGHV3-48	Immunoglobulin heavy variable 3-48	NA	NA	NA	NA	NA	NA	NA	NA	NA	NA	NA	NA	NA	NA	15.6286	NA	15.623	16.0374	NA	NA	15.6928	NA	NA	15.6354	15.8995	NA	16.3078	15.7756	NA	NA	NA	NA	NA	NA	NA	NA	NA	NA	NA	NA	NA	NA	14.725	NA
UID155	P01764	P01764	HV323_HUMAN	IGHV3-23	Immunoglobulin heavy variable 3-23	21.9227	22.0174	21.7289	21.9329	21.9134	21.6958	21.8745	22.1329	21.7545	21.9635	21.8028	21.8441	21.8516	21.9519	20.7492	20.5636	21.2425	21.5772	21.4109	21.8769	21.3729	21.0344	20.4485	20.6054	21.0862	21.2541	20.9131	20.7872	20.5082	21.479	22.3605	21.4168	22.0892	22.3209	22.913	21.153	21.6632	21.3379	21.6292	21.0787	20.9699	21.6092	21.8922	21.7919
UID156	P01764;P01767;P01772	P01764;P01768;P01772;P01767;A0A0C4DH42;P0DP03;P0DP02	HV323_HUMAN;HV333_HUMAN;HV353_HUMAN	IGHV3-23;IGHV3-33;IGHV3-53	Immunoglobulin heavy variable 3-23	17.7587	18.1289	18.0799	17.7154	17.965	17.3913	17.5084	16.7677	17.7682	17.5638	17.5042	17.5683	17.6663	17.7514	17.9361	19.0003	17.8524	17.6723	16.8965	NA	19.0412	19.6075	17.669	18.6212	17.6813	17.3752	17.2781	17.1418	16.8792	18.718	19.2656	19.464	21.6939	21.7067	20.9549	21.9441	19.0041	20.2771	18.2253	NA	18.7876	20.32	19.0004	19.5233
UID157	P01766	P01766	HV313_HUMAN	IGHV3-13	Immunoglobulin heavy variable 3-13	20.2349	20.3266	20.4465	20.2056	20.3276	20.4651	20.4947	20.3965	20.4858	20.3641	20.5574	20.4623	20.1731	20.4811	18.2289	18.6445	18.4893	NA	NA	19.0401	20.7116	20.6823	20.4357	19.9456	20.0723	20.4028	20.162	20.2559	20.0425	18.7531	19.9332	19.5045	19.9515	20.3338	20.4321	19.6932	20.2676	19.9435	20.0936	19.9205	19.9113	20.1609	20.1837	20.5348
UID159	P01768;P0DP03	P01768;P0DP03;P0DP02	HV330_HUMAN;HVC05_HUMAN	IGHV3-30;IGHV3-30-5	Immunoglobulin heavy variable 3-30	NA	NA	NA	17.9451	NA	17.9865	NA	18.8359	18.0006	18.0408	17.8333	18.0081	17.8955	18.0114	18.1179	17.8933	17.8648	17.9492	18.5982	18.7769	17.9449	17.9801	NA	17.5143	NA	NA	16.9802	NA	NA	18.5691	19.6525	19.2885	18.548	18.8671	19.1495	17.5028	NA	17.5537	17.9663	17.7712	NA	NA	17.5044	17.5469
UID160	P01772	P01768;P01772;P0DP03;P0DP02	HV333_HUMAN	IGHV3-33	Immunoglobulin heavy variable 3-33	21.8497	21.8408	21.6956	21.7376	21.8516	21.78	21.7808	22.0416	21.6276	21.849	21.7746	21.7292	21.8131	21.8694	21.2771	21.4106	21.6541	21.6788	21.7536	21.6417	22.1153	21.7846	21.9068	21.9122	22.136	22.0587	21.8597	22.0431	21.7261	21.2227	22.2503	21.7399	21.1062	21.6923	22.0767	21.0374	21.4645	21.5765	22.2836	21.9739	22.1687	21.7737	22.1206	21.9031
UID161	P01780	P01780	HV307_HUMAN	IGHV3-7	Immunoglobulin heavy variable 3-7	23.563	23.5207	23.5611	23.4352	23.5623	23.6215	23.4727	23.4294	23.6657	23.3863	23.5692	23.5396	23.6343	23.5567	21.5889	21.5828	21.8163	22.0857	22.2289	22.1414	22.8042	22.5699	22.8134	22.7884	22.8954	22.5837	22.4721	22.3483	22.1121	23.1677	23.2148	22.5951	22.2773	22.5391	22.7114	22.0526	23.4467	22.7265	22.8517	22.9719	23.245	23.1083	23.5258	23.3042
UID162	P01782	P01782	HV309_HUMAN	IGHV3-9	Immunoglobulin heavy variable 3-9	21.168	20.6868	21.3104	21.0198	21.2874	21.3131	21.3818	21.4882	21.1612	21.4748	21.128	21.3494	21.3812	21.3799	21.022	20.8636	20.6869	21.3656	21.0124	21.1734	21.1408	21.2515	20.6465	20.666	20.694	21.022	20.7683	20.6732	20.5333	22.8199	22.1573	21.9697	21.7436	21.6987	21.9735	21.4078	21.3453	21.5053	21.369	21.2017	21.4831	21.5339	21.7092	22.2043
UID163	P01817	P01817	HV205_HUMAN	IGHV2-5	Immunoglobulin heavy variable 2-5	20.89	20.7443	20.3477	20.5844	20.8366	20.6451	20.5826	20.4522	20.3628	20.4546	20.7068	20.1202	20.2404	20.3044	18.5553	18.9022	18.6057	19.3962	19.533	19.4865	20.3174	19.6102	20.1623	20.2016	20.5954	20.664	20.453	20.8118	20.5148	18.3434	19.3003	17.9873	17.7962	18.7746	19.0039	17.0964	20.0246	18.7717	19.165	18.8364	19.4546	19.1961	19.6537	19.4119
UID164	P01824;P06331;P0DP08	P06331;P01824;P01825;A0A0C4DH41;P0DP06;P0DP08	HV434_HUMAN;HV439_HUMAN;HVD82_HUMAN	IGHV4-34;IGHV4-38-2;IGHV4-39	Immunoglobulin heavy variable 4-39	21.6471	21.8306	21.8909	21.9028	21.4543	21.9534	21.5927	21.8627	21.8149	21.5997	22.1843	21.6251	21.8285	21.7542	21.3173	21.4424	21.0773	21.9271	21.6894	21.7615	22.6868	21.7858	22.6422	22.7587	23.129	22.8524	22.6501	22.518	22.5305	21.3708	22.2459	21.8102	21.7465	22.6475	23.5045	21.8174	21.7411	21.4508	21.8805	21.8168	22.1853	21.6584	22.3624	22.0099
UID165	P01833	P01833	PIGR_HUMAN	PIGR	Polymeric immunoglobulin receptor	18.4165	18.4486	18.3798	18.3885	18.4784	18.4708	18.4658	18.4338	18.3869	18.5184	18.4378	18.3639	18.4925	18.4315	20.3604	20.3072	20.4226	20.5	20.6249	20.5942	20.3142	20.1914	21.5109	21.7586	21.6716	21.7713	21.9146	21.7573	21.0139	19.0855	19.2322	20.1694	20.7116	21.2277	21.4281	20.7044	18.774	21.6948	22.3182	22.8773	22.9903	22.6383	22.6369	22.4245
UID166	P01834	P01834	IGKC_HUMAN	IGKC	Immunoglobulin kappa constant	28.407	28.5549	28.341	28.3972	28.2948	28.3308	28.5193	28.4155	28.3923	28.3563	28.4054	28.3985	28.3891	28.367	27.6457	28.1399	27.8857	28.1329	28.1027	28.2792	28.203	28.3142	28.0155	28.0423	28.2632	28.1961	28.2468	28.1188	28.0543	28.1645	28.0272	27.785	27.8656	27.8622	28.2347	28.9269	28.4964	28.3837	28.2146	28.4234	28.6995	29.1472	28.8695	29.2972
UID167	P01854	P01854	IGHE_HUMAN	IGHE	Immunoglobulin heavy constant epsilon	15.6134	15.3812	15.5889	15.8259	15.9132	15.5775	15.6804	15.4677	15.7065	15.5833	15.5313	15.5767	15.4781	15.7203	NA	NA	NA	NA	NA	NA	NA	NA	NA	NA	NA	NA	NA	NA	NA	13.5587	NA	NA	NA	NA	NA	NA	14.9832	14.6	14.8069	NA	NA	NA	15.3626	16.3127
UID168	P01857	P01857	IGHG1_HUMAN	IGHG1	Immunoglobulin heavy constant gamma 1	28.295	28.4922	28.338	28.348	28.3176	28.2905	28.4041	28.4164	28.3709	28.3712	28.3634	28.2402	28.4225	28.4047	28.0838	28.2466	28.2583	28.4157	28.3596	28.4058	28.5698	28.3866	28.3199	28.5007	28.7351	28.7409	28.5995	28.6083	28.558	27.8854	28.0221	27.5475	27.5204	28.0337	28.1854	27.5381	27.7062	27.1361	27.4126	27.5909	27.9332	28.1261	28.2626	28.1121
UID169	P01857;P01859	P01857;P01859	IGHG1_HUMAN;IGHG2_HUMAN	IGHG1;IGHG2	Immunoglobulin heavy constant gamma 1	24.2907	24.6411	24.5593	24.5364	24.4357	24.5168	24.6554	24.4463	24.4498	24.2735	24.4675	24.5582	24.4797	24.3528	23.2065	23.3643	23.2904	23.5597	23.5924	23.7879	24.3861	24.3153	24.1684	24.4431	24.2148	24.6525	24.5568	24.5168	24.6353	24.024	23.9016	23.5976	23.6467	23.5918	23.9108	23.7411	23.9456	23.4591	23.6524	23.8678	24.6263	24.309	24.5661	24.8533
UID170	P01857;P01859;P01860	P01857;P01860;P01859	IGHG1_HUMAN;IGHG2_HUMAN;IGHG3_HUMAN	IGHG1;IGHG2;IGHG3	Immunoglobulin heavy constant gamma 1	27.8501	27.7809	27.6865	27.7952	27.6118	27.6406	27.7656	27.9861	27.8005	27.9537	27.8494	27.7447	27.8138	27.7742	26.3333	26.1333	26.4036	26.6077	27.3032	27.4999	26.8666	26.3248	26.9088	26.6577	27.254	27.3349	27.3023	27.4425	27.2003	27.2605	26.9047	26.6189	25.0076	25.7693	26.4479	24.3421	26.5613	25.3837	26.4872	25.9477	26.8111	26.3401	26.8009	27.0451
UID171	P01857;P01859;P01860;P01861	P01857;P01861;P01860;P01859	IGHG1_HUMAN;IGHG2_HUMAN;IGHG3_HUMAN;IGHG4_HUMAN	IGHG1;IGHG2;IGHG3;IGHG4	Immunoglobulin heavy constant gamma 1	29.9945	30.0179	30.0038	29.9816	29.9345	30.0456	29.8727	30.0031	29.9928	30.0034	30.0077	29.9132	30.1092	29.9833	29.2077	29.4987	29.4577	29.5942	29.7684	29.6633	29.8362	30.0121	29.8608	30.0019	30.0982	30.0936	29.9435	29.8539	29.8449	29.6538	29.5306	29.005	29.3008	29.4707	29.7031	29.6999	29.5981	29.378	29.1962	29.3672	30.0089	30.0693	30.226	30.1652
UID172	P01857;P01860	P01857;P01860	IGHG1_HUMAN;IGHG3_HUMAN	IGHG1;IGHG3	Immunoglobulin heavy constant gamma 1	29.2326	29.3465	29.0184	29.2147	29.2749	29.595	29.3303	29.2682	29.5184	29.2841	29.4299	29.3517	29.458	29.2837	29.1525	29.1617	29.2361	29.3255	29.6412	29.5855	29.5147	29.5495	29.5598	29.7891	29.8516	29.7074	29.6686	29.5462	29.4612	29.0434	29.1932	29.0205	28.8899	29.158	29.3618	30.3649	28.6141	29.0317	28.7274	29.0641	29.4143	29.3798	29.4862	29.5275
UID173	P01857;P01860;P01861	P01857;P01861;P01860	IGHG1_HUMAN;IGHG3_HUMAN;IGHG4_HUMAN	IGHG1;IGHG3;IGHG4	Immunoglobulin heavy constant gamma 1	23.1802	23.83	23.4851	23.2349	23.5274	23.4482	23.5155	23.3264	23.4275	23.3103	23.4162	23.1385	23.7463	23.6803	23.4807	25.2018	23.8878	23.9307	23.6135	23.383	24.1907	25.3839	23.949	24.2331	23.8913	23.9005	23.9277	23.7189	23.5219	23.4321	23.3739	23.3467	24.5504	24.7821	24.3449	25.6003	23.4163	24.4992	23.5402	24.3077	24.1286	26.1244	24.0967	24.3811
UID174	P01857;P01861	P01857;P01861	IGHG1_HUMAN;IGHG4_HUMAN	IGHG1;IGHG4	Immunoglobulin heavy constant gamma 1	25.1915	25.324	25.2586	25.4065	25.56	25.7028	25.7463	25.7484	25.5502	25.5559	25.7808	25.6771	25.8074	25.562	25.1979	25.4351	25.451	25.4937	25.7519	25.4388	25.767	26.1891	25.7272	25.5861	25.8192	25.7597	25.5455	25.7855	25.3907	25.3459	25.0005	24.7239	25.1516	25.4635	25.6277	25.6303	25.3974	25.5736	25.0367	25.6613	25.8903	25.8698	25.9178	26.4234
UID175	P01859	P01859	IGHG2_HUMAN	IGHG2	Immunoglobulin heavy constant gamma 2	26.6192	26.7223	26.5153	26.6349	26.574	26.6291	26.7084	26.8565	26.6165	26.5474	26.6446	26.4809	26.815	26.7907	24.9931	25.3213	25.1919	25.3519	25.4807	25.407	26.4784	26.587	26.3501	26.5196	26.527	26.5831	26.5374	26.3367	26.3089	26.2775	25.8303	25.159	25.2496	25.4057	25.7867	26.167	26.6699	26.1023	26.0181	26.2562	26.663	26.7415	26.7742	27.0262
UID176	P01859;P01860	P01860;P01859	IGHG2_HUMAN;IGHG3_HUMAN	IGHG2;IGHG3	Immunoglobulin heavy constant gamma 2	26.8003	26.7103	26.7967	26.6272	26.7372	27.1938	26.8417	26.3695	26.7411	26.7109	26.6646	26.8289	27.0067	26.8873	26.1621	26.7202	26.4441	26.5105	26.4821	26.3901	26.7848	27.1198	26.4949	26.8752	26.7414	26.5306	26.8644	26.2174	26.5419	26.9092	26.8591	26.4457	27.3391	27.2041	27.4155	27.4535	27.1331	27.2952	26.5809	27.082	27.3924	27.6516	27.4753	27.823
UID177	P01859;P01860;P01861	P01861;P01860;P01859	IGHG2_HUMAN;IGHG3_HUMAN;IGHG4_HUMAN	IGHG2;IGHG3;IGHG4	Immunoglobulin heavy constant gamma 2	27.5001	27.6571	27.4662	27.661	27.5345	27.8005	27.8167	27.8087	27.8151	27.8435	27.8158	27.7282	27.9233	27.8781	26.2314	26.1974	26.4171	26.2434	26.6916	26.7802	27.5068	27.6747	27.0053	27.4624	27.5045	27.3087	27.4924	27.291	27.0322	27.3897	26.7888	26.6699	26.8336	27.1331	27.0669	27.614	28.1091	27.5299	27.0005	27.5181	27.9811	28.179	27.908	28.2378
UID178	P01859;P01861	P01861;P01859	IGHG2_HUMAN;IGHG4_HUMAN	IGHG2;IGHG4	Immunoglobulin heavy constant gamma 2	26.0891	26.3551	26.3905	26.247	26.3213	26.3625	26.5009	26.3446	26.5016	26.397	26.4351	26.3819	26.5293	26.3895	24.4531	24.4176	24.7495	24.8034	25.1071	25.0458	25.9106	26.056	25.9142	26.0672	26.1476	25.834	25.9795	25.8905	25.7217	26.05	25.4002	25.0795	24.4881	25.1207	25.0534	26.0401	27.0735	26.0562	25.4983	25.9197	26.2873	26.6835	26.6835	26.76
UID179	P01860	P01860	IGHG3_HUMAN	IGHG3	Immunoglobulin heavy constant gamma 3	25.533	25.6544	25.6255	25.6676	25.7351	25.7028	25.7083	25.7818	25.5611	25.6614	25.7343	25.5484	25.6513	25.6959	25.2445	25.3916	25.1825	25.2345	25.1849	25.1336	25.3683	25.3407	25.3695	25.4976	25.6978	25.6879	25.7847	25.5381	25.4844	25.5732	25.9095	26.1373	26.4408	26.575	26.7803	26.5361	24.5211	24.9927	25.4183	25.4323	25.445	25.2742	25.2076	25.2797
UID180	P01861	P01861	IGHG4_HUMAN	IGHG4	Immunoglobulin heavy constant gamma 4	25.9023	25.9093	25.9409	25.9289	25.8274	26.0035	25.9169	25.8163	25.8827	25.7446	25.8164	25.8622	25.7671	25.8449	24.1005	24.4506	24.475	24.6188	24.7176	24.7801	23.5428	23.6285	23.3057	23.4952	23.5388	23.7348	23.6579	23.5202	23.484	25.145	24.6816	24.1405	23.9877	23.9643	24.3074	24.4245	27.0921	26.3651	26.3953	26.6155	27.2809	27.4465	27.6592	27.8003
UID181	P01871	P01871	IGHM_HUMAN	IGHM	Immunoglobulin heavy constant mu	26.1452	26.1529	26.1518	26.1455	26.0467	26.1051	26.2206	26.0554	26.2264	26.1488	26.1701	26.159	26.246	26.1715	26.4496	26.4389	25.8727	25.8479	25.694	25.4076	24.7743	24.842	24.6652	24.9498	25.0461	24.9113	24.9378	24.7803	24.7319	26.074	25.7136	25.0959	24.829	25.0529	25.0318	24.7796	25.206	24.8555	24.5824	24.516	24.703	24.5014	24.5904	24.8952
UID182	P01876	P01876	IGHA1_HUMAN	IGHA1	Immunoglobulin heavy constant alpha 1	27.5087	27.5205	27.4819	27.5114	27.4839	27.4953	27.5979	27.6063	27.5127	27.4921	27.5593	27.4518	27.4977	27.5925	25.946	26.0518	26.0581	26.2659	26.4481	26.3698	27.8599	27.8283	27.7339	27.868	27.9399	27.8161	27.6257	27.5131	27.5795	26.9415	27.4177	27.3367	27.4908	27.7144	27.8379	27.9451	28.2795	28.2534	28.3389	28.436	28.8478	28.724	28.8688	28.9367
UID183	P01876;P01877	P01876;P01877	IGHA1_HUMAN;IGHA2_HUMAN	IGHA1;IGHA2	Immunoglobulin heavy constant alpha 1	27.0323	27.1007	27.0748	27.1811	27.0403	27.0179	27.0896	27.2063	27.1605	27.209	27.0639	27.1736	27.2775	27.1578	25.691	25.8349	25.7422	25.8336	26.0056	25.9884	27.7752	27.8059	27.5337	27.5788	27.5839	27.4209	27.3601	27.1482	27.2045	26.7772	26.9494	27.1462	27.325	27.597	27.5033	27.7408	28.1529	28.3891	27.997	28.3322	28.4946	28.7594	28.4616	28.7318
UID184	P01877	P01877	IGHA2_HUMAN	IGHA2	Immunoglobulin heavy constant alpha 2	24.2543	24.0325	24.0325	24.1903	23.9734	24.1592	23.9773	24.4386	23.7374	24.2784	23.9534	23.8993	24.2636	24.15	22.8147	22.6789	22.8291	22.7964	22.677	23.0864	24.5479	24.7682	24.5898	24.5369	24.781	24.4954	24.1884	24.2571	23.9285	23.4968	23.7378	23.7218	23.6601	24.0515	24.1664	24.0487	24.4826	24.3644	24.134	24.7227	24.3454	24.7402	25.1335	24.8934
UID185	P01880	P01880	IGHD_HUMAN	IGHD	Immunoglobulin heavy constant delta	22.0612	22.0636	22.014	22.0379	22.0569	22.0183	22.0354	22.0579	22.0016	22.0643	22.0076	22.019	22.0701	21.9859	19.371	19.2808	19.285	19.3165	19.5325	19.5534	21.5576	21.4588	21.1789	21.2255	21.0892	21.0622	20.8916	20.5776	20.6531	17.334	17.2058	17.1092	17.0246	17.4323	17.3101	17.5681	19.1864	18.1272	17.9339	18.2766	19.0605	18.9226	18.9096	19.0834
UID187	P02042	P02042	HBD_HUMAN	HBD	Hemoglobin subunit delta	18.4137	18.3558	18.2411	18.359	18.3063	18.4298	18.1587	18.2015	18.3585	18.4953	18.3362	18.361	18.2242	18.2247	16.41	15.8958	15.9209	17.0912	18.2282	16.5693	17.0891	15.8397	16.786	16.3965	18.0523	16.5662	18.3234	15.7809	16.6368	17.0594	17.1361	16.4691	17.2353	17.6809	18.5076	18.5709	17.3018	18.3758	17.5039	17.9841	18.8848	17.1379	17.7609	18.3104
UID188	P02042;P68871	P02042;P68871	HBB_HUMAN;HBD_HUMAN	HBB;HBD	Hemoglobin subunit delta	21.4632	21.5129	21.5524	21.5112	21.4404	21.5731	21.6817	21.6224	21.5112	21.4077	21.492	21.4931	21.3314	21.4718	19.8371	19.3429	19.3952	20.6882	21.5101	19.4739	20.0334	18.854	19.8739	19.7913	21.5183	19.8183	21.5826	19.2132	20.0078	20.1961	20.5331	19.6704	20.2297	20.7012	21.6332	19.6792	20.6092	20.994	20.5657	20.8897	22.1643	20.3838	20.8197	21.5575
UID189	P02042;P68871;P69891;P69892	P02042;P68871;P69891;P69892;P02100	HBB_HUMAN;HBD_HUMAN;HBG1_HUMAN;HBG2_HUMAN	HBB;HBD;HBG1;HBG2	Hemoglobin subunit delta	24.1169	24.2596	24.1264	24.0616	24.0754	24.3481	24.2937	24.1649	24.3365	24.4126	24.4872	24.3755	24.4171	24.2265	22.6008	22.2479	22.2533	23.5862	24.348	22.1054	23.0132	22.5813	22.6843	22.5928	24.4735	22.5849	24.33	22.1043	22.618	23.3145	23.2459	22.5023	23.4792	24.1569	24.4646	24.4972	23.4617	24.159	23.3501	23.9847	24.7969	23.5251	23.5585	24.8014
UID190	P02647	P02647	APOA1_HUMAN	APOA1	Apolipoprotein A-I	27.3351	27.4434	27.4229	27.3915	27.3642	27.3496	27.5117	27.3836	27.4126	27.3239	27.3375	27.4354	27.4449	27.4173	26.4464	26.6311	26.3623	26.66	26.9002	26.9342	26.641	26.5295	26.3079	26.3639	26.4688	26.4751	26.5171	26.4026	26.7356	26.3381	26.6325	26.4582	26.175	26.3835	26.5484	26.4518	27.1051	25.2639	25.2001	24.0528	25.242	24.7956	24.8505	24.7483
UID191	P02649	P02649	APOE_HUMAN	APOE	Apolipoprotein E	22.8392	22.7355	22.8373	22.8599	22.8299	22.8397	22.8901	22.8955	22.8643	22.8945	22.8596	22.8401	22.8852	22.9353	22.8624	22.9299	23.1617	23.3178	23.7171	23.6393	22.5928	22.495	22.4062	22.7198	23.1974	23.2033	23.6702	23.5976	23.7904	23.6137	23.3764	23.1825	22.5455	22.9217	23.4651	23.0011	22.2333	25.1154	25.5227	25.1829	25.0781	24.6065	24.4115	24.3246
UID192	P02652	P02652	APOA2_HUMAN	APOA2	Apolipoprotein A-II	25.7074	25.6684	25.7749	25.6616	25.6239	25.5367	25.6714	25.6257	25.5509	25.5276	25.6268	25.6411	25.7174	25.7508	24.027	24.1465	23.9186	24.3955	24.7938	24.8724	23.9526	24.1481	24.2875	24.591	24.7959	24.8997	25.073	24.5975	24.6905	24.3535	24.0252	23.6741	23.2939	23.935	23.9839	23.5847	24.7735	23.357	22.7701	21.9016	22.5236	22.1759	22.2717	21.7303
UID193	P02654	P02654	APOC1_HUMAN	APOC1	Apolipoprotein C-I	24.6213	24.575	24.6058	24.6082	24.5388	24.6247	24.6403	24.4794	24.59	24.6405	24.5076	24.7053	24.7539	24.7016	23.9316	24.1604	23.6055	24.0657	24.4354	24.4369	23.5501	23.261	22.8631	23.0918	23.147	23.6091	23.895	23.5233	24.2277	23.4808	24.0906	23.5537	22.8811	23.2711	23.9895	23.0309	23.1158	23.8934	24.415	24.0382	25.0535	24.1119	23.7079	23.5838
UID194	P02655	P02655	APOC2_HUMAN	APOC2	Apolipoprotein C-II	24.06	24.1463	24.0398	24.0527	23.989	24.0903	23.9646	24.1056	24.2105	23.9762	24.1303	24.1008	24.11	24.1217	23.7451	23.8445	23.7197	24.3311	24.2737	24.0388	23.8874	23.8227	23.5184	23.5373	23.8442	24.0302	24.3792	23.9196	24.4626	24.4031	23.7597	23.3696	23.3876	24.4093	24.3843	24.4755	24.3246	25.8301	25.5033	25.7749	26.0046	24.964	24.0245	23.8927
UID195	P02656	P02656	APOC3_HUMAN	APOC3	Apolipoprotein C-III	24.5759	24.7205	24.6223	24.5841	24.5475	24.6581	24.5591	24.5262	24.4838	24.5859	24.6102	24.5781	24.6418	24.6722	24.6998	24.9439	24.7793	25.5306	25.7329	25.182	23.7713	23.6033	23.4242	23.6026	24.0731	24.0418	24.4285	24.4641	25.157	25.4922	24.8481	24.0799	22.9744	23.9456	24.208	23.6529	24.7974	24.7883	25.084	24.5655	25.4205	23.6816	22.9208	22.7732
UID196	P02671	P02671	FIBA_HUMAN	FGA	Fibrinogen alpha chain	26.6574	26.6262	26.7797	26.6247	26.655	26.7126	26.7013	26.661	26.766	26.6611	26.7487	26.7121	26.763	26.7216	27.7403	27.9251	27.7917	27.6014	27.389	27.0596	27.8872	28.0775	27.7582	27.6561	27.5047	27.2881	27.3336	27.4521	27.4988	27.5842	27.7517	27.8154	27.9035	27.5839	27.328	27.7699	27.7887	27.5747	27.8448	28.0312	27.6239	27.4817	27.251	26.996
UID197	P02675	P02675	FIBB_HUMAN	FGB	Fibrinogen beta chain	26.6759	26.5375	26.7302	26.6769	26.6106	26.7593	26.758	26.7505	26.6748	26.7336	26.7131	26.6712	26.7874	26.6779	27.5387	27.5575	27.4564	27.3719	27.2791	27.074	27.6948	27.7297	27.5102	27.4283	27.3249	27.1979	27.2311	27.353	27.3762	27.4604	27.5303	27.5878	27.4714	27.0546	27.1115	27.1146	27.5135	27.1177	27.5468	27.515	27.3886	27.0451	26.9243	26.595
UID198	P02679	P02679	FIBG_HUMAN	FGG	Fibrinogen gamma chain	26.2588	26.1396	26.2896	26.2498	26.2472	26.3636	26.3062	26.412	26.34	26.3601	26.3485	26.2925	26.3534	26.3584	27.2642	27.1777	27.2168	27.054	26.9139	26.7403	27.2748	27.3551	27.2246	27.051	26.976	26.8687	26.7884	27.0052	26.9707	27.1611	27.2253	27.3253	27.1745	26.8927	26.6932	26.634	27.127	26.8325	27.2556	27.3067	26.844	26.6537	26.5287	26.2785
UID199	P02741	P02741	CRP_HUMAN	CRP	C-reactive protein	18.3774	18.5596	18.5706	18.5591	18.9248	18.653	18.6106	18.7961	18.6508	18.7007	18.9013	18.5565	18.6908	18.9713	24.1959	23.9546	23.2041	22.528	21.9754	22.0395	24.9322	24.4764	24.5687	23.9268	23.2237	23.1418	22.9618	24.245	22.941	22.9164	24.6927	24.9777	24.4397	23.8825	24.0759	23.4046	24.9324	24.1321	24.8721	24.9	24.329	24.4461	24.9437	25.0669
UID200	P02743	P02743	SAMP_HUMAN	APCS	Serum amyloid P-component	22.4704	22.4238	22.304	22.3649	22.4435	22.3754	22.3762	22.5127	22.3973	22.4701	22.2993	22.4121	22.3931	22.4245	23.1589	23.3062	23.4079	23.2253	23.1089	23.255	23.0937	23.0809	23.031	22.8712	23.1376	23.0039	22.9068	23.0759	23.1105	23.0227	22.9683	22.4013	22.2926	22.3173	22.5229	21.4299	22.8271	21.3505	21.167	21.6749	22.2183	22.1575	21.9138	21.7518
UID201	P02745	P02745	C1QA_HUMAN	C1QA	Complement C1q subcomponent subunit A	21.7884	21.9222	21.8592	21.8562	21.8373	21.8503	21.8372	22.0582	21.9652	22.0306	21.9292	22.0246	22.0459	22.0598	22.0577	21.6157	21.9087	22.0307	22.2375	21.937	22.1684	22.1625	22.2727	22.2054	22.2185	22.2463	22.1788	22.2177	22.05	21.0132	21.9262	22.098	21.9104	22.1475	22.178	21.7687	21.4297	21.7171	21.8233	22.0399	21.8274	21.6361	22.1677	22.0738
UID202	P02746	P02746	C1QB_HUMAN	C1QB	Complement C1q subcomponent subunit B	22.4185	22.4204	22.5101	22.4835	22.4032	22.5137	22.4512	22.3707	22.545	22.5411	22.5068	22.4873	22.5466	22.4854	22.2778	22.1003	22.3356	22.3208	22.5991	22.4478	22.5273	22.4595	22.5913	22.5426	22.724	22.707	22.6785	22.6545	22.6628	21.5343	22.3955	22.3551	22.2766	22.2898	22.5051	21.3229	21.963	21.8707	22.2005	22.0841	22.1899	22.0587	22.5566	22.3761
UID203	P02747	P02747	C1QC_HUMAN	C1QC	Complement C1q subcomponent subunit C	23.7122	23.7257	23.579	23.6501	23.7338	23.6535	23.7014	23.636	23.6284	23.6827	23.79	23.6554	23.6778	23.7173	23.6541	23.483	23.7665	23.8341	23.8843	23.6762	23.9606	23.7467	23.8694	23.8106	24.0629	24.0362	23.9745	23.9845	23.7722	22.8062	23.7964	23.728	23.4455	23.7548	23.8136	23.4262	23.396	23.0298	23.5694	23.4479	23.6755	23.45	23.9355	23.7828
UID204	P02748	P02748	CO9_HUMAN	C9	Complement component C9	22.6158	22.6154	22.6411	22.6248	22.6387	22.5974	22.6541	22.5924	22.5916	22.6	22.6444	22.5524	22.6455	22.6696	23.9107	24.0447	23.8643	23.799	23.511	23.4204	23.8822	23.8962	23.8883	23.8142	23.6677	23.4833	23.3473	23.5148	23.5862	23.0287	23.5059	23.7129	23.6365	23.5143	23.452	23.1369	23.2757	22.5043	23.0721	23.3929	23.2917	23.256	23.2304	23.2237
UID205	P02749	P02749	APOH_HUMAN	APOH	Beta-2-glycoprotein 1	24.5746	24.4959	24.5693	24.3992	24.571	24.4956	24.5692	24.4901	24.5031	24.4346	24.6063	24.4686	24.5124	24.6145	24.6701	24.9466	24.8798	24.9334	24.7748	24.9442	24.89	24.9909	24.7261	24.929	24.9428	25.0025	25.0143	24.876	24.9062	24.0477	24.8168	24.9899	25.0649	25.0573	24.9576	24.9823	24.2557	24.7091	24.6944	24.7947	24.4242	24.4848	24.4107	24.2589
UID206	P02750	P02750	A2GL_HUMAN	LRG1	Leucine-rich alpha-2-glycoprotein	23.1602	23.1932	23.0793	23.1724	23.1501	23.1615	23.2395	23.2301	23.1714	23.2021	23.1145	23.0698	23.203	23.233	25.194	25.419	25.0837	24.7464	24.5953	24.4459	25.0877	25.0781	24.8424	24.6983	24.3636	24.2306	24.088	24.6261	24.0693	24.5265	25.3477	25.5188	25.8905	25.5683	25.3202	26.2411	24.9094	25.1326	24.7165	25.0644	24.4638	24.8729	24.6158	24.7596
UID207	P02751	P02751	FINC_HUMAN	FN1	Fibronectin	23.6674	23.7391	23.6744	23.6753	23.685	23.6566	23.6958	23.6483	23.6789	23.6731	23.6958	23.7022	23.7508	23.6882	23.6975	23.7353	23.6854	23.7071	23.8509	23.9475	23.6092	23.2747	23.3554	23.4769	23.5188	23.8095	23.8175	23.6529	23.828	23.1453	23.5024	23.5234	23.5298	23.597	23.5465	22.9943	22.712	24.156	23.6693	23.2443	23.284	22.9917	22.9088	22.8138
UID208	P02753	P02753	RET4_HUMAN	RBP4	Retinol-binding protein 4	23.9401	23.9527	24.0146	23.9676	23.9935	24.0389	23.9954	24.0823	24.0085	24.0495	24.0415	23.9892	24.1009	24.1023	24.767	24.8702	24.809	25.0631	25.0205	25.0351	23.4779	23.7973	23.5739	23.7235	23.8398	24.1308	24.0872	23.9536	24.2525	23.7311	24.331	24.2367	23.4067	23.5722	23.6776	23.4985	22.0252	24.3747	24.3086	23.86	24.6986	24.0685	23.7844	23.685
UID209	P02760	P02760	AMBP_HUMAN	AMBP	Protein AMBP	24.9426	24.9562	24.9108	25.0777	24.996	25.016	25.1635	25.1414	25.0547	25.0008	25.0805	25.0518	25.0636	25.0445	26.2877	26.2548	26.2169	26.2348	26.3087	26.3484	25.25	25.2268	25.0026	25.0995	25.2559	25.3018	25.3684	25.2584	25.3158	24.567	25.1627	25.1698	25.1687	25.3257	25.5342	25.2142	24.8761	25.6641	25.7918	25.619	25.7679	25.7357	25.6941	25.837
UID210	P02763	P02763	A1AG1_HUMAN	ORM1	Alpha-1-acid glycoprotein 1	26.0024	26.0469	25.8041	25.8714	25.8927	25.9796	26.0978	26.0916	25.9607	25.7511	25.7051	25.8802	25.7239	25.9813	27.6335	27.5263	27.6686	27.7003	27.4566	27.3657	26.6625	26.483	26.5611	26.4307	26.5706	26.243	26.2792	26.3278	26.7027	27.4067	27.2727	27.3535	26.8149	26.9482	26.9579	26.0502	26.8291	25.7343	26.0127	26.0547	26.4355	26.2211	26.4371	26.4142
UID211	P02763;P19652	P19652;P02763	A1AG1_HUMAN;A1AG2_HUMAN	ORM1;ORM2	Alpha-1-acid glycoprotein 1	25.8116	26.1034	25.9156	26.0264	25.8719	25.7713	25.9219	26.039	25.8452	25.9449	25.7917	25.6823	25.596	25.9566	26.7717	27.3315	27.0704	27.002	27.0827	26.6622	26.087	25.9731	26.2179	26.2989	26.2379	25.9892	25.6106	26.1549	26.3737	26.8988	26.8002	26.6795	26.5019	26.708	26.3132	25.5751	26.4671	25.511	25.8303	25.8076	25.7628	26.0954	26.2088	26.0851
UID212	P02765	P02765	FETUA_HUMAN	AHSG	Alpha-2-HS-glycoprotein	24.397	24.4626	24.5475	24.5002	24.5571	24.5181	24.4979	24.3727	24.3689	24.4073	24.4182	24.4166	24.5606	24.5283	23.5862	23.6762	23.4086	23.8206	23.8652	23.809	23.1894	23.1857	23	23.2438	23.396	23.6064	23.5993	23.2582	23.5248	22.8405	22.8298	22.6831	23.2915	23.7522	23.751	23.7344	23.3305	23.3666	22.9069	23.0962	23.3643	23.6648	23.6156	23.1629
UID213	P02766	P02766	TTHY_HUMAN	TTR	Transthyretin	22.853	23.4317	23.034	22.9604	23.0028	23.1652	23.1935	23.2776	23.2152	23.2092	23.2286	23.2422	23.3109	23.3495	22.7907	22.8253	22.6361	22.925	22.8697	23.0098	22.4406	22.2762	22.2006	22.4568	22.3897	22.7725	22.4513	22.4642	22.8884	22.5393	23.0572	23.0133	22.0573	21.8997	22.4773	22.3355	21.154	21.9119	21.8285	21.9812	23.2352	22.4503	21.7371	21.2041
UID214	P02768	P02768	ALBU_HUMAN	ALB	Albumin	31.7662	31.7953	31.805	31.7771	31.7929	31.8321	31.8119	31.791	31.8587	31.8255	31.876	31.8015	31.8549	31.8378	30.3675	30.5635	30.6246	31.0153	31.0889	31.235	30.4332	30.3664	30.3782	30.5382	30.7889	30.8163	30.8585	30.8457	30.9882	30.9597	30.7312	30.42	29.9499	30.0361	30.0198	29.8122	30.9945	30.1844	30.0404	29.8306	30.1699	30.1269	30.1088	30.0391
UID215	P02774	P02774	VTDB_HUMAN	GC	Vitamin D-binding protein	25.166	25.1729	25.1879	25.1386	25.1708	25.1834	25.2131	25.1812	25.1824	25.1465	25.1683	25.2396	25.2268	25.1722	25.0509	25.0979	25.1895	25.149	25.1478	25.1689	25.1582	25.1336	25.008	25.0288	25.106	25.1098	25.0204	25.0514	25.0842	25.1117	24.9885	24.977	25.1848	25.3057	25.1425	24.8899	25.1283	24.4174	24.5728	24.4473	24.5075	24.5061	24.682	24.5772
UID216	P02775	P02775	CXCL7_HUMAN	PPBP	Platelet basic protein	18.9272	19.0218	18.973	19.0287	18.9543	19.0184	18.9416	19.0091	18.9173	18.9699	18.8884	18.8902	18.9783	18.9649	19.3219	19.0225	18.6677	18.6759	19.1593	19.0448	19.6569	19.855	20.0633	20.4138	20.1003	20.1064	19.4785	19.4641	19.7573	19.7432	20.0782	19.9445	18.7416	18.9025	19.2875	19.246	19.3939	18.2044	18.2236	18.172	17.9839	18.8241	18.8347	18.208
UID217	P02776	P02776	PLF4_HUMAN	PF4	Platelet factor 4	16.3015	16.3124	16.4205	16.6682	16.447	16.3332	16.3558	15.9573	16.5198	16.2338	16.2162	16.4274	16.0889	16.2538	17.3926	16.4842	16.8969	16.821	17.3108	17.191	17.9001	17.937	18.1924	18.6933	18.3973	18.357	17.5816	17.443	18.0672	18.2491	18.4519	17.8886	16.2218	16.4393	17.2786	14.8868	17.3438	15.2358	15.478	15.6282	NA	15.9794	16.293	NA
UID218	P02776;P10720	P10720;P02776	PF4V_HUMAN;PLF4_HUMAN	PF4;PF4V1	Platelet factor 4	17.2828	17.109	17.427	17.2481	17.1754	17.0259	17.2324	16.9657	16.9743	16.8127	16.5724	16.8054	16.7562	17.1886	18.2875	17.8628	17.6551	17.5949	18.1743	18.0386	18.8751	19.1297	19.1691	19.5077	19.2333	19.1695	18.4903	18.4764	18.7312	18.9487	19.2408	19.0405	17.7873	17.7536	18.16	17.2002	18.5865	16.8322	15.8074	16.3342	15.6076	17.0001	17.0006	16.5944
UID219	P02786	P02786	TFR1_HUMAN	TFRC	Transferrin receptor protein 1	17.9235	17.9654	17.9278	17.9768	18.007	17.9534	17.8771	17.9717	17.8	17.9049	17.9304	17.8911	17.92	17.9058	17.9546	17.8841	17.9816	18.0642	18.1774	17.9887	17.8621	17.9152	17.7042	17.6977	17.9164	17.9019	17.9078	17.8183	17.8989	18.2173	18.0248	17.839	17.6443	17.923	18.3259	17.317	17.1764	17.2018	17.6835	17.5138	17.6584	18.3422	18.2651	18.2155
UID220	P02787	P02787	TRFE_HUMAN	TF	Serotransferrin	27.4123	27.4503	27.4772	27.4381	27.4702	27.4921	27.5297	27.4356	27.5594	27.5237	27.5584	27.5519	27.5893	27.5135	26.7236	26.8158	26.6848	26.988	27.0671	27.0398	26.4106	26.4002	26.2761	26.3881	26.4612	26.484	26.5863	26.3787	26.7289	26.8948	26.9974	26.7578	26.3262	26.6549	26.7037	26.2816	27.0644	26.5349	26.4748	26.1984	26.9233	26.64	26.4993	26.2312
UID221	P02788	P02788	TRFL_HUMAN	LTF	Lactotransferrin	15.1373	15.5243	15.5388	15.7665	15.9117	NA	NA	NA	16.9847	NA	15.7018	17.3082	NA	16.317	17.9899	18.7141	18.9775	18.8689	18.9082	18.812	17.4948	16.7578	16.7327	16.8679	16.8803	17.266	16.9271	17.0111	16.8809	16.1168	17.1664	18.0889	18.5347	19.5904	19.5312	19.2181	17.4119	18.158	17.1203	17.6704	17.7932	17.101	17.5873	18.1467
UID222	P02790	P02790	HEMO_HUMAN	HPX	Hemopexin	26.3353	26.3536	26.2822	26.335	26.3163	26.3611	26.3654	26.3305	26.312	26.2644	26.3602	26.3486	26.2965	26.3245	25.3965	25.5807	25.7107	25.6629	25.5952	25.5349	26.1355	26.131	26.1822	26.1786	26.2844	26.194	26.2338	26.1917	26.4857	26.6081	26.674	26.5405	25.6931	25.5359	25.5922	24.5593	26.4093	23.9507	23.4561	22.9467	23.266	22.8215	20.0152	21.2103
UID224	P03950	P03950	ANGI_HUMAN	ANG	Angiogenin	17.2243	17.484	17.6742	17.3663	17.482	17.202	17.349	17.3292	17.3153	17.2172	17.2429	17.1398	17.3724	17.2635	17.5687	17.435	17.9574	17.6295	18.2276	18.3167	17.859	17.6355	17.2521	17.1666	17.2188	17.7708	17.725	17.5649	17.3984	17.8862	17.8164	17.4481	17.4243	17.3758	17.2757	17.3902	17.0018	18.7599	18.109	17.4051	16.4425	16.7322	16.6622	16.3731
UID225	P03951	P03951	FA11_HUMAN	F11	Coagulation factor XI	19.2692	19.3544	19.338	19.3009	19.3242	19.2788	19.2849	19.2715	19.3192	19.3117	19.3024	19.3214	19.3875	19.2864	18.7336	18.709	18.9763	19.1203	19.1393	19.034	18.9091	18.8467	19.0274	19.099	19.1404	19.0398	18.9981	19.215	19.1855	19.707	19.4669	19.135	18.9186	18.9203	18.8585	18.9935	18.8088	18.459	18.4897	18.2771	17.7478	17.7363	17.8985	18.1675
UID226	P03952	P03952	KLKB1_HUMAN	KLKB1	Plasma kallikrein	21.8477	21.8747	21.7881	21.8355	21.9066	21.7694	21.8308	21.8244	21.7094	21.774	21.7666	21.8434	21.8575	21.8596	21.0458	21.0816	21.2589	21.3321	21.2044	21.2262	20.6788	20.6714	20.4818	20.6238	20.868	20.8899	20.8413	20.8424	20.9811	21.8286	21.4443	21.1872	20.6915	20.8846	20.9164	20.5363	21.4929	19.7161	19.8165	19.6774	20.8721	20.7289	20.438	20.3634
UID228	P04003	P04003	C4BPA_HUMAN	C4BPA	C4b-binding protein alpha chain	24.9075	24.9287	24.9612	24.9046	24.9475	24.899	24.898	24.9294	24.8646	24.9269	24.9509	24.881	24.9317	24.9347	25.2299	25.3759	25.5398	25.6385	25.5415	25.5027	25.2925	25.3061	25.3681	25.3471	25.4062	25.4825	25.4214	25.3361	25.4896	25.1545	25.0291	24.9552	24.8135	25.0586	25.2522	24.7925	24.795	23.3938	24.0457	24.4083	24.821	24.7117	24.8076	24.6452
UID229	P04004	P04004	VTNC_HUMAN	VTN	Vitronectin	24.1285	24.0911	24.1501	24.1212	24.1028	24.1591	24.1909	24.217	24.1019	24.1192	24.153	24.1393	24.1936	24.2112	24.3314	24.3577	24.0622	23.8607	23.9701	23.9691	24.2048	24.0501	23.664	23.5395	23.8531	23.8443	23.8404	23.6187	23.8583	24.4293	24.5482	24.5627	24.7379	24.5549	24.4676	24.118	24.892	23.6893	23.5144	23.5667	24.2459	24.3616	23.744	23.777
UID230	P04040	P04040	CATA_HUMAN	CAT	Catalase	16.7991	17.3616	17.6034	17.5583	17.3752	17.5341	17.474	17.6375	17.6516	17.6707	17.7377	17.5884	17.4271	17.4322	16.8676	17.3782	NA	17.4107	17.2326	NA	NA	17.0353	17.5305	16.7744	17.1396	17.9745	17.1384	17.2039	17.346	19.0035	17.8932	17.88	17.4185	18.0975	18.1166	19.9262	19.1706	21.6014	20.69	19.0169	18.1672	17.1701	17.6695	17.9511
UID231	P04070	P04070	PROC_HUMAN	PROC	Vitamin K-dependent protein C	19.9936	20.02	20.0629	20.0535	20.1301	20.063	20.0946	20.0568	19.9451	20.009	20.0616	20.0386	20.0863	20.1141	19.4633	19.5423	19.6428	19.7404	20.0041	20.0592	19.833	19.983	19.654	19.8136	19.8434	19.9706	19.9898	19.8195	20.0627	20.4129	20.4277	20.4335	19.9611	20.0025	19.962	19.3274	19.7355	19.4637	19.6622	19.71	20.2874	20.0056	19.6079	19.5676
UID232	P04075	P04075	ALDOA_HUMAN	ALDOA	Fructose-bisphosphate aldolase A	16.1987	15.8381	15.8274	15.9411	16.0753	15.9964	15.8441	16.2689	15.7881	15.842	16.4512	15.7959	NA	16.3184	15.6145	16.1922	15.8856	15.6715	15.3032	NA	16.204	16.4092	16.2136	16.0505	16.0353	15.7347	15.837	15.2014	15.3521	16.7657	15.8774	16.475	16.4533	16.5533	16.5026	17.952	16.0665	17.6844	18.1667	17.2533	17.2155	17.4602	17.3599	17.5685
UID233	P04114	P04114	APOB_HUMAN	APOB	Apolipoprotein B-100	24.6825	24.6508	24.6844	24.6574	24.6656	24.6791	24.6726	24.6771	24.6818	24.6816	24.6861	24.6771	24.6845	24.6557	24.6908	24.5531	24.5194	24.6322	24.7249	24.7551	24.3537	24.2122	24.0532	24.1881	24.5252	24.6822	24.8428	24.952	24.7971	24.6982	24.43	24.1105	23.7389	24.0873	24.4156	23.6318	23.8042	24.9921	25.4786	25.3592	25.9726	25.3777	25.1335	24.7731
UID234	P04180	P04180	LCAT_HUMAN	LCAT	Phosphatidylcholine-sterol acyltransferase	19.8123	19.679	19.7929	19.8941	20.0147	19.7999	19.7714	19.8776	19.8016	19.8575	20.0062	19.9079	19.9323	19.8767	19.9039	19.7657	19.5952	19.5721	19.6535	19.5552	19.628	19.7628	19.4754	19.3378	19.2802	19.2968	19.3814	19.3505	19.6999	19.2117	19.5602	19.4608	19.3932	19.5943	19.6295	19.1142	19.8075	18.4672	18.4488	18.4716	18.4569	18.6032	18.3412	18.3357
UID235	P04196	P04196	HRG_HUMAN	HRG	Histidine-rich glycoprotein	23.1629	23.1063	23.1453	23.0813	23.1153	23.1794	23.1784	23.0595	23.0871	23.0787	23.1369	23.1403	23.1132	23.0866	21.9834	22.1778	22.0843	22.1127	22.2578	22.398	23.0335	23.0472	22.7589	22.9403	22.8596	23.0069	23.0325	22.7518	22.8582	20.7689	21.5243	21.756	22.3622	22.6098	22.6371	21.9426	21.5597	22.3927	22.8288	23.0514	22.8879	22.6845	22.4589	22.3091
UID236	P04217	P04217	A1BG_HUMAN	A1BG	Alpha-1B-glycoprotein	24.0139	24.1296	24.0863	24.0509	24.1105	24.0656	24.0901	24.0079	24.1109	24.1063	24.1042	24.0537	24.1827	24.1875	24.1239	24.225	23.9548	24.1465	24.0068	23.911	24.1002	24.0785	23.9086	24.1761	24.1306	24.0677	23.9603	23.9375	24.0282	24.3399	24.3526	24.1637	24.4958	24.6827	24.5563	24.524	24.5753	23.9408	23.8526	24.1464	24.3227	24.3671	24.3938	24.271
UID238	P04275	P04275	VWF_HUMAN	VWF	von Willebrand factor	19.9445	19.9175	19.9239	19.9282	19.8637	19.9587	19.9571	19.9265	19.8973	19.9483	19.9432	19.9462	19.9539	19.8933	22.1392	22.0385	21.9217	22.0172	21.8705	21.8612	21.5697	21.2816	21.421	21.478	21.1559	21.3062	21.2093	21.3826	21.2123	20.8934	21.2153	21.3083	20.9474	21.0738	21.1533	21.5415	21.5943	22.1342	21.8238	21.6958	22.5292	22.314	22.2614	22.2691
UID239	P04278	P04278	SHBG_HUMAN	SHBG	Sex hormone-binding globulin	20.5328	20.6206	20.5361	20.4915	20.5341	20.558	20.5899	20.5038	20.5534	20.5678	20.5643	20.5829	20.4283	20.4576	19.3954	19.4492	19.523	19.8229	19.9774	20.0242	20.2974	20.0401	20.1593	20.5213	20.6096	20.774	20.9173	20.7534	20.5687	18.5656	18.5414	18.0449	18.5054	18.9025	18.9895	18.352	21.9262	21.5126	21.3057	20.6516	21.1067	21.032	21.1815	20.999
UID240	P04406	P04406	G3P_HUMAN	GAPDH	Glyceraldehyde-3-phosphate dehydrogenase	16.1767	16.579	16.4476	15.8943	15.9697	16.2974	15.8879	16.1483	16.4051	16.4743	16.2455	16.0686	16.453	16.5147	16.0146	NA	16.5263	16.5692	16.5521	15.3935	16.9219	16.8881	NA	NA	16.9177	16.0623	16.729	NA	NA	17.4463	16.5048	16.6325	17.2886	17.4731	17.4206	19.259	17.296	18.8687	18.2958	17.0732	17.3647	16.702	16.6751	17.3605
UID241	P04430	P04430	KV116_HUMAN	IGKV1-16	Immunoglobulin kappa variable 1-16	19.3288	19.1716	18.9929	19.2067	19.5075	19.2197	19.0549	19.2428	19.0213	19.0621	19.4113	19.2248	19.0198	19.201	21.5426	21.9221	21.7175	21.9728	21.6646	21.6553	18.5722	18.3136	18.1453	18.217	18.2339	18.4511	18.3139	18.2542	18.1832	18.2581	18.5238	18.4492	18.8053	19.2167	19.4196	19.3387	18.6647	18.5306	18.4232	18.4664	19.195	19.1659	19.3046	19.2435
UID242	P04439	P04439	HLAA_HUMAN	HLA-A	HLA class I histocompatibility antigen, A alpha chain	14.7696	14.6303	14.8914	NA	NA	NA	NA	NA	14.8137	NA	14.6189	15.2651	NA	15.2677	NA	15.4001	14.1619	NA	14.4185	14.9682	NA	NA	NA	NA	NA	NA	NA	NA	NA	NA	NA	NA	NA	NA	NA	NA	17.0072	16.8228	16.0807	15.6893	15.682	16.1281	16.9092	16.1234
UID243	P04632	P04632	CPNS1_HUMAN	CAPNS1	Calpain small subunit 1	NA	NA	NA	NA	NA	NA	NA	NA	NA	NA	NA	NA	NA	NA	NA	NA	NA	NA	NA	NA	NA	NA	NA	NA	NA	NA	NA	NA	NA	15.6452	NA	NA	NA	NA	NA	14.8466	NA	15.4595	15.5977	NA	NA	15.0303	NA	15.3682
UID244	P04746	P04746;P0DUB6;P19961;P0DTE7;P0DTE8	AMYP_HUMAN	AMY2A	Pancreatic alpha-amylase	NA	14.7366	14.6256	14.8571	15.1439	NA	NA	14.8691	NA	NA	14.0481	15.1191	14.5843	NA	NA	14.7201	NA	15.2977	15.9699	14.9532	14.1868	NA	NA	NA	NA	NA	NA	NA	15.0883	14.1491	14.6177	NA	NA	NA	NA	NA	16.7059	NA	NA	NA	NA	NA	NA	NA
UID245	P04792	P04792	HSPB1_HUMAN	HSPB1	Heat shock protein beta-1	NA	NA	NA	NA	NA	NA	NA	NA	NA	NA	NA	NA	NA	NA	NA	NA	NA	NA	NA	NA	NA	NA	NA	NA	NA	NA	NA	NA	NA	NA	NA	NA	NA	NA	NA	NA	NA	14.8471	NA	14.7772	NA	NA	NA	NA
UID246	P05019	P05019	IGF1_HUMAN	IGF1	Insulin-like growth factor I	17.2277	17.2358	17.1984	17.1797	17.1195	17.1916	17.039	17.1406	17.0497	17.0604	17.0698	17.0139	16.9828	17.0143	15.9639	15.9539	15.6584	15.757	16.445	16.3006	16.067	15.8826	15.4937	15.6249	15.1252	15.8411	15.1068	15.7476	15.7534	16.29	16.7987	16.7647	17.2152	17.6211	17.0811	17.3932	16.5322	16.6233	15.9002	15.9632	14.6436	15.1092	14.8413	15.0498
UID247	P05062	P05062	ALDOB_HUMAN	ALDOB	Fructose-bisphosphate aldolase B	22.8104	22.9904	22.7917	22.3935	22.7256	22.7924	22.4801	22.658	22.8664	22.9489	22.7432	22.8123	21.8602	22.2991	NA	21.6793	22.7492	22.1098	21.154	22.5486	23.0201	NA	24.581	24.0117	24.1371	24.2531	24.4691	23.7102	23.6733	23.8135	24.1499	24.3016	23.4883	23.8983	23.2678	26.8187	23.6857	28.2642	26.5821	25.0281	23.9929	23.4011	23.3351	23.1442
UID249	P05090	P05090	APOD_HUMAN	APOD	Apolipoprotein D	23.8161	23.7324	23.7249	23.9141	23.9187	23.9241	23.9613	23.947	23.8489	23.8229	24.0144	23.7843	23.9706	23.9346	22.6239	22.5909	22.6581	23.0559	23.7341	23.8982	22.4981	22.5373	23.0046	22.903	23.0401	23.0497	23.1795	23.1302	23.2593	23.2481	22.9066	22.9284	22.3505	22.5775	22.6115	22.5861	23.1343	22.9495	23.0285	22.899	22.7888	22.8196	22.5794	22.2365
UID250	P05106	P05106	ITB3_HUMAN	ITGB3	Integrin beta-3	NA	NA	NA	NA	NA	NA	NA	NA	NA	NA	NA	NA	NA	NA	NA	NA	NA	NA	NA	NA	NA	NA	NA	NA	NA	NA	NA	NA	NA	13.8172	NA	NA	NA	NA	NA	NA	NA	NA	NA	NA	NA	NA	NA	NA
UID251	P05109	P05109	S10A8_HUMAN	S100A8	Protein S100-A8	16.2052	16.2513	16.2634	16.4929	16.3872	16.3571	16.3225	16.3078	16.232	16.2672	16.2314	16.1701	16.2022	16.6923	20.9275	21.2793	21.5578	20.6016	19.6648	19.1389	19.1767	19.0151	18.8861	18.7872	18.512	18.2134	18.2478	18.245	18.642	20.9384	19.658	19.5144	20.0115	19.9656	19.9359	20.663	19.8786	20.7572	20.5574	20.2668	19.9374	19.4076	20.415	20.4862
UID253	P05154	P05154	IPSP_HUMAN	SERPINA5	Plasma serine protease inhibitor	19.3722	19.3559	19.2969	19.3123	19.3434	19.4317	19.372	19.4523	19.4107	19.3558	19.4857	19.2678	19.3353	19.3395	18.4462	18.6399	19.2524	19.2162	19.1051	19.2749	17.6745	18.2111	18.1457	18.348	18.8526	18.6517	18.6367	18.511	18.6604	18.6627	18.4108	17.7838	18.2428	18.4645	17.8878	16.8474	17.6373	18.3665	18.1468	17.6906	18.0405	17.5552	17.5283	17.0052
UID254	P05155	P05155	IC1_HUMAN	SERPING1	Plasma protease C1 inhibitor	23.7713	23.6304	23.8084	23.8154	23.7544	23.788	23.8256	23.7643	23.8105	23.7679	23.7467	23.7983	23.7701	23.8022	23.6285	23.8046	23.89	24.087	24.2026	24.2058	23.9417	23.9648	23.9217	24.0069	24.1031	23.9582	24.0293	23.9138	24.0646	24.8643	24.5388	23.9434	23.4948	23.5298	23.4237	22.5103	24.1792	23.0132	23.3336	23.5156	23.9858	23.8782	23.8315	23.8469
UID255	P05156	P05156	CFAI_HUMAN	CFI	Complement factor I	22.1705	22.0988	22.1255	22.1942	22.1907	22.1614	22.1397	22.1806	22.1797	22.1075	22.1945	22.1765	22.1612	22.1962	22.779	22.8186	22.7833	22.609	22.5566	22.5626	22.8006	22.9359	22.7833	22.7032	22.7114	22.6233	22.6079	22.4924	22.6728	22.6912	22.7654	22.9236	23.0391	23.0918	23.0115	22.721	22.3253	21.9197	22.1095	22.3308	22.6587	22.5749	22.5196	22.7212
UID256	P05160	P05160	F13B_HUMAN	F13B	Coagulation factor XIII B chain	20.3794	20.4199	20.3804	20.3838	20.4976	20.4206	20.3318	20.3886	20.3016	20.3875	20.4168	20.3416	20.3414	20.4435	20.1685	20.2175	20.1775	20.0963	20.0425	20.2895	20.561	20.4816	20.3551	20.4126	20.4642	20.5682	20.528	20.3475	20.5143	20.458	20.3452	20.2464	20.1301	20.4491	20.559	19.9967	19.7404	20.2165	20.1553	19.9867	20.0954	19.9549	19.8814	19.5837
UID257	P05164	P05164	PERM_HUMAN	MPO	Myeloperoxidase	NA	NA	NA	NA	NA	NA	NA	NA	14.0176	NA	NA	NA	NA	NA	16.9556	17.3508	17.7371	17.1205	17.1386	17.0561	16.4681	16.5284	16.1567	15.9369	15.6037	16.1794	15.6562	15.9027	15.3759	16.1914	16.5585	17.7307	17.8187	17.9656	17.8106	18.663	17.2614	17.0054	15.8981	15.8645	16.0509	16.4653	17.6279	17.6962
UID258	P05164;P11678	P05164;P11678	PERE_HUMAN;PERM_HUMAN	EPX;MPO	Myeloperoxidase	NA	NA	NA	NA	NA	NA	NA	NA	NA	NA	NA	NA	NA	NA	14.7941	15.6956	16.1974	16.3291	16.5995	NA	NA	NA	NA	NA	NA	NA	NA	NA	NA	14.5587	NA	16.0487	15.9719	16.2976	15.8419	16.7624	15.3434	NA	NA	NA	NA	14.7249	15.9062	16.0024
UID259	P05362	P05362	ICAM1_HUMAN	ICAM1	Intercellular adhesion molecule 1	16.6839	16.7888	16.6216	16.5351	16.6689	16.5595	16.7454	16.1684	16.6953	16.6084	16.4791	16.6643	16.8965	16.624	17.6893	17.8876	17.7454	17.8358	18.0543	17.7203	17.5714	17.8337	18.1827	18.3537	18.2635	18.325	18.3206	18.0453	17.4642	17.4357	17.5909	17.8404	18.2394	18.6873	18.5263	18.6813	17.2928	19.1149	19.4513	19.6834	20.0441	19.9602	20.0231	20.0456
UID260	P05452	P05452	TETN_HUMAN	CLEC3B	Tetranectin	20.8387	20.7254	20.6927	20.7907	20.8274	20.7608	20.8682	21.0267	20.7158	20.6566	20.9198	20.8049	20.7639	20.8902	18.8597	18.9511	18.9663	19.0602	19.4579	19.4404	19.0899	19.0692	19.4534	19.2912	19.4026	19.2385	19.2343	19.4138	19.2181	20.1244	19.4489	19.4458	18.8183	18.7286	18.5296	18.394	19.4122	18.7438	18.9407	18.8453	18.7938	18.8086	18.6842	18.4819
UID261	P05543	P05543	THBG_HUMAN	SERPINA7	Thyroxine-binding globulin	21.0239	20.8706	20.9981	21.0554	20.9993	20.9646	20.9473	20.9993	21.0316	21.045	20.9651	20.9992	20.9709	21.006	20.6606	20.6771	20.7006	20.6758	20.6505	20.8504	20.8132	20.7751	20.7034	20.7118	20.6565	20.6595	20.6189	20.4595	20.4535	21.2845	20.7423	20.4698	21.1728	21.098	20.9016	20.2827	21.3537	20.9509	20.9851	21.1262	21.1129	21.0632	21.0709	21.111
UID262	P05546	P05546	HEP2_HUMAN	SERPIND1	Heparin cofactor 2	23.6412	23.5637	23.6421	23.7182	23.7173	23.6797	23.622	23.7292	23.6961	23.7028	23.6759	23.669	23.7334	23.6803	23.1916	23.0143	23.3207	23.3398	23.5196	23.5816	23.46	23.5297	23.3828	23.3163	23.5324	23.6264	23.6238	23.5124	23.8641	23.5812	23.7673	23.5303	23.0938	23.1663	22.97	21.5059	23.3133	22.4455	22.5633	22.3202	22.683	21.9146	21.7131	21.5293
UID263	P05556	P05556	ITB1_HUMAN	ITGB1	Integrin beta-1	18.5115	18.5492	18.5041	18.438	18.61	18.552	18.4363	18.5937	18.5178	18.5431	18.3072	18.307	18.5072	18.5854	17.6515	17.9413	18.0917	17.5946	18.0819	18.1467	18.0423	17.9903	17.8886	18.1552	18.0655	18.3706	18.3258	18.3497	18.1204	17.9468	17.3734	17.1431	17.1512	17.824	17.5477	18.4044	18.2502	18.7587	18.4431	18.5029	18.5426	18.3155	18.3616	18.6224
UID264	P06276	P06276	CHLE_HUMAN	BCHE	Cholinesterase	20.4468	20.4782	20.3148	20.4733	20.4974	20.3648	20.4327	20.523	20.3858	20.4575	20.4509	20.3311	20.4007	20.4926	19.0685	19.2522	19.2137	19.3101	19.3614	19.5789	19.089	19.2324	19.2019	19.098	19.2572	19.4794	19.4868	19.4497	19.7412	19.8175	19.4867	19.1447	18.5404	19.0249	19.0816	17.1777	19.2004	17.2504	17.684	17.498	18.3829	18.3135	18.3187	18.1076
UID265	P06312	P06312	KV401_HUMAN	IGKV4-1	Immunoglobulin kappa variable 4-1	24.1064	24.0474	24.0171	24.1591	24.2055	23.9285	23.8941	24.0577	23.9173	24.0709	24.0366	23.8653	23.9167	23.9522	23.2174	23.3019	23.3128	23.8766	24.1982	24.4507	23.2651	23.0035	23.1319	23.0994	23.3162	23.4856	23.3398	23.4361	23.3313	23.4863	23.5938	23.4216	23.0222	23.3673	23.9329	22.9175	23.5773	23.2449	23.3218	23.2879	23.8104	23.4615	23.8444	23.8089
UID266	P06396	P06396	GELS_HUMAN	GSN	Gelsolin	22.7718	22.73	22.7763	22.7175	22.756	22.77	22.7851	22.7308	22.7366	22.7195	22.7895	22.8158	22.8297	22.8307	20.4498	20.5296	20.8919	20.9962	21.4893	21.3851	20.7983	20.931	21.2294	21.3173	21.5254	21.3885	21.3199	21.2718	21.5559	21.8789	21.1801	21.0615	20.7318	20.6267	20.6198	20.7688	21.3736	20.8563	21.0754	20.7165	20.2942	20.3997	20.392	20.3775
UID267	P06681	P06681	CO2_HUMAN	C2	Complement C2	20.8478	20.8621	20.8373	20.833	20.8872	20.8876	20.9163	20.8625	20.8595	20.8401	20.8596	20.826	20.8221	20.8849	20.9928	21.1859	21.3416	21.4084	21.3212	21.2582	21.5355	21.4319	21.4549	21.4711	21.4722	21.3556	21.3346	21.2931	21.2216	20.5787	20.9695	21.1864	21.3567	21.4449	21.372	20.6278	21.7052	20.6331	20.9942	21.1642	21.2495	21.3479	21.4748	21.4808
UID268	P06702	P06702	S10A9_HUMAN	S100A9	Protein S100-A9	15.7041	16.0088	15.9565	15.8446	15.6314	15.9878	15.9509	NA	16.0419	15.4022	15.9487	16.0337	16.0344	16.1976	20.1758	20.7592	20.8988	19.8648	18.9522	18.7359	18.6123	18.2932	18.2469	17.8756	17.8579	17.6807	17.6525	17.6502	17.9552	20.2552	18.9378	18.8144	19.1815	19.4358	19.4531	19.8309	19.1	20.1063	19.9734	19.7245	19.2108	18.9593	19.7007	19.9397
UID269	P06727	P06727	APOA4_HUMAN	APOA4	Apolipoprotein A-IV	23.5014	23.482	23.5098	23.5197	23.4743	23.5346	23.5275	23.5188	23.4765	23.4717	23.4688	23.4446	23.5539	23.5137	22.5674	22.8508	22.8617	23.3837	23.4818	23.4723	23.1678	23.0396	23.1945	23.2083	23.3479	23.3283	23.1336	23.1849	22.9293	22.2844	22.6932	23.0118	22.817	23.0718	22.7786	22.8362	22.9333	23.4395	23.2472	22.7004	22.7161	22.9779	22.8766	23.0556
UID270	P06733	P06733	ENOA_HUMAN	ENO1	Alpha-enolase	NA	NA	NA	15.3397	NA	NA	NA	NA	14.8863	NA	NA	NA	NA	15.2899	NA	NA	NA	14.5265	NA	NA	14.8582	NA	NA	14.6995	14.6789	14.93	NA	13.8251	14.7039	14.9176	NA	NA	15.4967	16.2207	15.3291	17.7232	14.7578	16.9609	16.7014	15.6747	15.7681	15.3266	15.1373	16.2886
UID271	P06744	P06744	G6PI_HUMAN	GPI	Glucose-6-phosphate isomerase	NA	NA	NA	NA	NA	NA	NA	NA	NA	NA	NA	NA	NA	NA	NA	NA	NA	NA	NA	NA	NA	NA	NA	NA	NA	NA	NA	NA	NA	15.8039	NA	NA	NA	NA	14.891	16.9058	15.3691	17.7784	16.9539	NA	NA	NA	NA	NA
UID272	P06753	P06753	TPM3_HUMAN	TPM3	Tropomyosin alpha-3 chain	NA	NA	NA	NA	NA	NA	NA	NA	NA	NA	NA	NA	NA	NA	NA	NA	NA	NA	NA	NA	NA	NA	NA	NA	NA	NA	NA	NA	NA	NA	NA	NA	NA	NA	NA	NA	NA	NA	NA	NA	NA	NA	NA	NA
UID274	P07195	P07195	LDHB_HUMAN	LDHB	L-lactate dehydrogenase B chain	17.0704	17.0455	16.9817	17.2349	17.3053	17.0288	16.9218	17.1872	17.0225	17.0862	16.994	17.11	17.2753	17.1504	17.1572	16.8319	16.7616	16.7719	17.4266	17.5191	17.1539	17.0913	16.995	16.6947	16.8367	16.8686	16.961	16.8893	16.8513	18.3508	17.3883	17.1595	16.5156	17.1039	17.3773	17.4479	17.5709	18.6477	18.96	18.3587	17.4013	17.6527	17.5048	17.5806
UID275	P07225	P07225	PROS_HUMAN	PROS1	Vitamin K-dependent protein S	21.2785	21.1275	21.3197	21.2615	21.2356	21.2658	21.173	21.203	21.183	21.1694	21.3133	21.2381	21.3204	21.3302	21.393	21.4822	21.5989	21.6946	21.6507	21.6361	21.3606	21.4569	21.5619	21.551	21.5078	21.5333	21.4758	21.451	21.5547	21.3281	21.199	21.2282	21.0781	21.175	21.4338	20.6294	20.9785	20.3953	20.8569	20.8426	21.2285	20.8201	21.0545	21.0185
UID276	P07237	P07237	PDIA1_HUMAN	P4HB	Protein disulfide-isomerase	15.2154	14.9674	14.7587	15.4583	NA	14.6921	14.9273	15.3252	14.9729	15.1285	15.0696	14.6188	14.9322	15.0617	15.3476	15.5266	14.7359	14.3032	15.2288	14.9747	15.4952	15.1374	15.8229	15.3185	15.4386	15.364	15.4394	14.7762	14.9734	15.1548	15.3215	15.8018	15.7035	15.7697	15.3436	17.5458	15.1911	17.3171	17.0228	16.6632	15.7603	15.9512	15.3695	15.82
UID277	P07307	P07307	ASGR2_HUMAN	ASGR2	Asialoglycoprotein receptor 2	16.7466	NA	16.2701	NA	NA	NA	16.7788	NA	NA	17.928	NA	NA	NA	NA	17.7337	17.7474	18.2329	18.2728	18.2013	18.2139	17.7766	17.383	17.2013	17.6146	16.7758	17.8289	17.3316	16.3263	16.7655	17.6822	16.9312	18.1313	18.3515	18.3245	17.7152	18.0579	16.9504	18.7675	18.4396	18.4257	18.2614	18.3082	18.1428	18.1732
UID278	P07333	P07333	CSF1R_HUMAN	CSF1R	Macrophage colony-stimulating factor 1 receptor	16.1541	16.1604	15.831	15.909	15.9417	15.3358	16.0141	15.4717	16.4249	16.0167	16.061	15.8222	15.9773	15.6269	15.3706	16.0092	15.694	16.0831	16.0528	15.8716	NA	16.1802	16.1182	16.6827	16.3814	16.11	16.0684	16.0148	15.9919	15.392	15.546	16.0264	16.1387	16.4511	16.5626	16.8846	15.7573	15.1368	16.2065	16.4324	16.6174	17.0311	17.5106	17.3751
UID279	P07339	P07339	CATD_HUMAN	CTSD	Cathepsin D	15.6262	15.8514	15.8579	15.8075	15.7417	16.0217	15.6539	15.9968	15.9688	15.8899	15.9681	16.0318	15.8292	15.8955	16.0812	16.2035	16.0886	15.7503	15.5466	15.7903	18.369	18.4511	18.4749	19.107	18.9767	19.0551	19.2939	18.6498	18.5697	16.0825	16.1853	16.9401	18.3409	18.4273	18.2133	19.4274	17.6849	19.5047	18.6438	18.576	19.5558	20.3004	19.9089	19.8931
UID280	P07357	P07357	CO8A_HUMAN	C8A	Complement component C8 alpha chain	21.3625	21.4373	21.4154	21.435	21.4738	21.4585	21.3976	21.4403	21.4937	21.4358	21.488	21.503	21.5511	21.4658	21.564	21.634	21.616	21.4012	21.259	21.1161	21.329	21.2125	21.1654	21.0771	21.0195	20.7956	20.8793	20.9116	20.9009	21.6323	21.6962	21.6447	21.8268	21.7108	21.6187	21.457	21.2522	20.51	20.7846	20.8827	20.8709	20.9299	20.9232	21.0059
UID281	P07358	P07358	CO8B_HUMAN	C8B	Complement component C8 beta chain	20.8808	20.8306	20.8379	20.8777	20.8164	20.7417	20.8238	20.8953	20.8003	20.7515	20.7911	20.7267	20.7845	20.7913	21.1825	21.097	21.0931	20.9298	20.6788	20.6435	20.4913	20.1673	20.2893	20.2439	20.1677	20.1395	20.0058	20.1507	20.0407	21.0366	21.0452	21.034	20.9456	20.976	21.039	20.3821	20.663	19.2787	19.7739	20.0343	19.9093	20.2063	20.0643	19.9928
UID282	P07359	P07359	GP1BA_HUMAN	GP1BA	Platelet glycoprotein Ib alpha chain	18.8154	18.7489	18.7581	18.6847	18.8281	18.917	18.7583	18.7776	18.8802	18.8365	18.9748	18.8242	18.7175	18.8709	19.3324	19.4887	19.3111	19.3678	19.2983	19.3704	19.2117	19.5498	19.4787	19.5378	19.5287	19.5407	19.5517	19.4938	19.2957	19.1075	19.4163	19.2034	18.8736	19.0709	19.2436	19.2534	19.1604	19.331	18.7681	18.7858	18.9169	19.1794	19.2577	19.5758
UID283	P07360	P07360	CO8G_HUMAN	C8G	Complement component C8 gamma chain	20.3157	20.4173	20.4101	20.3322	20.414	20.3824	20.3745	20.3754	20.397	20.3179	20.3971	20.3492	20.3772	20.4026	20.5684	20.5745	20.6587	20.5159	20.1243	20.0801	20.2155	20.1158	20.0176	20.0126	19.9036	19.7839	19.8149	19.8475	19.8577	20.5174	20.5697	20.473	20.6667	20.5258	20.474	20.1248	20.4138	19.4846	19.5984	19.8878	19.8894	19.8988	19.8211	19.9522
UID286	P07437;P68371	P68371;P07437;P04350	TBB4B_HUMAN;TBB5_HUMAN	TUBB;TUBB4B	Tubulin beta chain	NA	NA	NA	16.7281	NA	NA	NA	NA	NA	NA	NA	NA	NA	NA	NA	NA	NA	NA	16.5093	NA	NA	NA	NA	NA	NA	NA	NA	NA	NA	NA	NA	NA	NA	NA	16.4481	NA	NA	15.4461	NA	NA	NA	14.2611	NA	NA
UID287	P07437;P68371;Q9H4B7	Q9H4B7;Q3ZCM7;P68371;Q13509;Q9BVA1;Q9BUF5;P07437;A6NNZ2;Q13885;P04350	TBB1_HUMAN;TBB4B_HUMAN;TBB5_HUMAN	TUBB;TUBB1;TUBB4B	Tubulin beta chain	NA	NA	NA	NA	NA	NA	NA	NA	NA	NA	NA	NA	NA	NA	NA	NA	NA	NA	NA	NA	NA	NA	NA	NA	NA	NA	NA	NA	NA	NA	NA	NA	NA	NA	NA	14.3282	NA	NA	NA	NA	NA	NA	NA	NA
UID288	P07602	P07602	SAP_HUMAN	PSAP	Prosaposin	15.5554	16.0889	NA	15.5279	NA	16.0373	NA	NA	NA	NA	NA	NA	NA	16.1888	16.5611	16.8559	17.1112	16.8966	17.2282	16.9059	15.8956	16.2659	15.4795	16.1854	16.1336	16.5186	16.3241	16.0057	16.3756	15.2249	NA	15.7642	15.6668	16.4727	16.5072	16.734	16.1276	16.6656	17.1108	16.741	17.6605	17.5847	17.6463	17.4798
UID289	P07737	P07737	PROF1_HUMAN	PFN1	Profilin-1	15.4686	15.5293	15.446	14.3707	NA	15.3245	15.599	14.4506	14.7925	NA	14.981	15.6574	NA	15.2802	16.5668	16.4249	17.1759	17.1325	17.1352	17.181	15.4981	15.675	16.1831	15.6016	15.0508	NA	15.8018	14.4366	15.6546	16.3781	15.6626	16.2352	16.1012	16.5649	16.672	17.9533	15.9065	17.6306	17.7345	17.4719	16.8894	15.9982	16.5429	17.1421
UID290	P07858	P07858	CATB_HUMAN	CTSB	Cathepsin B	14.5291	14.5591	14.6637	NA	14.746	14.5361	NA	NA	14.7808	NA	14.7216	NA	15.1465	NA	14.919	14.6135	14.9047	15.0375	15.3008	NA	NA	NA	15.8507	15.4998	15.6133	NA	15.9463	15.7452	15.6916	NA	15.2499	16.0646	16.439	16.7879	16.8288	17.4918	NA	18.0386	18.4167	18.4685	18.4367	18.5683	18.5719	18.3696
UID291	P07900	P07900	HS90A_HUMAN	HSP90AA1	Heat shock protein HSP 90-alpha	NA	NA	NA	NA	NA	NA	NA	NA	NA	NA	NA	NA	NA	NA	NA	NA	NA	NA	NA	NA	NA	NA	13.9714	NA	NA	NA	NA	NA	NA	NA	NA	NA	NA	14.4933	NA	16.911	NA	17.8356	16.5473	15.0063	15.0427	14.5722	NA	14.7541
UID292	P07900;P08238	Q58FF8;P07900;P08238;Q14568	HS90A_HUMAN;HS90B_HUMAN	HSP90AA1;HSP90AB1	Heat shock protein HSP 90-alpha	NA	NA	NA	NA	NA	NA	NA	NA	NA	NA	NA	NA	NA	NA	NA	NA	NA	NA	NA	NA	NA	NA	NA	NA	NA	NA	NA	NA	NA	NA	NA	NA	NA	NA	NA	18.0718	NA	18.4018	17.1121	15.6666	15.9247	15.2425	15.4136	15.5228
UID293	P07951;P67936	P67936;P07951	TPM2_HUMAN;TPM4_HUMAN	TPM2;TPM4	Tropomyosin beta chain	NA	NA	NA	NA	NA	NA	NA	NA	NA	NA	NA	NA	NA	NA	NA	NA	NA	NA	NA	NA	NA	NA	NA	NA	NA	NA	NA	NA	NA	NA	NA	NA	NA	NA	NA	NA	NA	NA	NA	NA	NA	NA	NA	NA
UID294	P07988	P07988	PSPB_HUMAN	SFTPB	Pulmonary surfactant-associated protein B	16.0749	16.1366	16.3397	15.4218	16.7594	16.5156	16.1698	16.5611	16.2346	16.202	16.0707	16.1475	NA	16.3049	18.9612	18.9341	18.5744	18.3005	19.2196	19.2162	18.9	19.0672	19.1709	19.2426	19.2386	19.1772	19.3243	19.3058	18.7609	18.6865	18.7453	19.2674	19.0168	19.4559	19.4522	18.9282	18.9914	16.6713	16.8202	16.7768	17.151	17.5019	17.0288	16.9702
UID295	P07996	P07996	TSP1_HUMAN	THBS1	Thrombospondin-1	16.3949	16.3344	16.2345	16.2474	16.1447	16.1872	16.2648	16.2217	16.1998	16.2012	16.1991	16.2142	16.3078	16.362	17.4452	16.984	16.8305	16.681	17.0622	16.69	17.731	18.1723	18.1049	18.3034	18.073	18.1394	17.5014	17.5	17.7356	18.1669	18.2702	18.207	17.2414	17.536	17.8103	17.404	17.5557	17.5025	16.9891	16.7742	16.737	17.6226	17.3296	17.0176
UID296	P07996;P35442	P07996;P35442	TSP1_HUMAN;TSP2_HUMAN	THBS1;THBS2	Thrombospondin-1	14.9461	NA	14.2711	14.7968	14.6732	NA	NA	NA	NA	NA	NA	NA	NA	NA	16.2669	NA	15.132	15.2835	15.9566	15.1832	16.4658	16.7013	16.8042	17.065	16.6702	16.5818	16.0482	16.1339	16.0467	16.8203	16.8132	16.4877	NA	NA	16.1592	NA	16.1131	16.2872	16.1522	16.3713	15.525	16.0562	16.0972	NA
UID297	P07998	P07998	RNAS1_HUMAN	RNASE1	Ribonuclease pancreatic	15.8635	15.808	16.0857	16.057	15.8114	15.7665	15.6535	15.6864	15.1589	16.2161	15.5052	14.9243	15.4578	16.3209	18.6983	18.8721	19.0239	19.233	19.3769	18.9205	16.9707	16.7296	17.0451	17.2419	16.6854	17.0271	16.7801	16.4577	16.4802	17.0752	16.2884	17.148	16.8673	16.8079	16.7508	18.4708	16.4689	18.5942	18.8523	19.153	18.7851	18.8724	18.6294	18.4593
UID299	P08174	P08174	DAF_HUMAN	CD55	Complement decay-accelerating factor	NA	15.0372	15.1453	14.9437	15.3514	14.3003	NA	14.9436	15.4511	NA	NA	NA	14.8306	NA	16.2027	16.3853	16.7334	16.9237	17.2484	16.893	16.0774	16.0576	15.8333	16.2973	15.9054	15.9322	16.116	15.5954	15.7973	15.2627	NA	NA	15.1745	15.9787	15.5579	16.1876	15.5393	16.8296	16.6374	16.5603	16.2881	16.8278	16.898	17.2393
UID300	P08185	P08185	CBG_HUMAN	SERPINA6	Corticosteroid-binding globulin	22.3132	22.2297	22.3771	22.3319	22.289	22.3343	22.277	22.3148	22.2578	22.3323	22.2942	22.3047	22.3138	22.2907	22.1932	22.1016	22.139	22.1887	22.0905	22.1671	21.9065	21.6086	22.1764	22.0358	22.1865	21.9856	21.9377	21.9384	21.9131	22.2954	22.0855	21.9484	21.7678	21.9388	21.8539	20.3153	22.7368	21.6621	21.7597	21.7525	22.0769	21.9447	22.0259	21.7738
UID301	P08195	P08195	4F2_HUMAN	SLC3A2	4F2 cell-surface antigen heavy chain	NA	15.257	15.0964	NA	NA	15.1261	NA	NA	NA	15.6864	NA	15.5975	15.1757	NA	NA	NA	14.3418	NA	NA	NA	15.674	NA	NA	NA	15.0905	NA	14.9617	NA	15.2389	14.803	NA	NA	NA	14.615	NA	NA	15.3937	15.3657	NA	NA	NA	15.385	NA	14.4217
UID303	P08238	P08238	HS90B_HUMAN	HSP90AB1	Heat shock protein HSP 90-beta	NA	NA	NA	NA	NA	NA	NA	NA	NA	NA	NA	NA	NA	NA	NA	NA	NA	NA	NA	NA	NA	NA	NA	NA	NA	NA	NA	NA	NA	13.9538	NA	NA	NA	NA	NA	17.1332	NA	17.3539	16.4545	NA	14.6702	14.8982	15.0902	NA
UID304	P08253	P08253	MMP2_HUMAN	MMP2	72 kDa type IV collagenase	16.417	16.834	16.7715	16.7511	16.7521	16.9665	16.8788	16.8075	16.9943	17.1289	16.8894	16.9769	16.8253	17.2576	16.1168	16.7589	17.0263	15.7121	16.8521	17.0192	16.7006	17.156	17.3753	17.0546	17.266	16.9035	16.7586	16.8543	16.657	16.5629	16.0541	16.6466	16.8329	17.0652	16.5782	17.2698	16.8557	18.1748	18.3394	18.0926	16.6362	17.3258	16.868	17.3104
UID305	P08294	P08294	SODE_HUMAN	SOD3	Extracellular superoxide dismutase [Cu-Zn]	17.7076	17.7836	17.6359	17.6941	17.5921	17.382	17.6243	17.4813	17.5092	17.4206	17.6556	17.4815	17.4999	17.5233	16.5907	16.2567	15.864	16.6649	17.7232	17.4066	17.1202	17.4119	17.4835	17.3192	16.9774	17.7587	16.9667	17.1978	16.7479	15.6334	17.5817	16.2179	16.227	16.5301	16.5646	16.9311	17.8748	19.8763	19.9107	19.857	18.1478	18.4941	18.292	17.9686
UID306	P08311	P08311	CATG_HUMAN	CTSG	Cathepsin G	NA	NA	NA	NA	NA	NA	NA	NA	NA	NA	NA	NA	NA	NA	16.0551	16.7359	17.389	16.5805	16.643	16.5117	NA	15.1799	14.4293	14.4991	NA	NA	NA	13.9054	NA	NA	15.11	16.1042	16.96	17.3253	16.9559	18.6163	16.991	16.4066	NA	16.1797	16.2014	16.1201	17.2206	17.4565
UID307	P08493	P08493	MGP_HUMAN	MGP	Matrix Gla protein	16.4841	16.3869	16.8417	16.5104	16.2196	16.4101	16.8549	NA	16.1998	16.6263	NA	NA	16.1242	16.1813	16.7812	17.3541	17.3239	17.5596	17.4358	NA	16.8788	NA	17.3587	17.0449	16.8924	17.1988	17.2033	17.0455	17.2572	16.9362	17.3843	17.0781	16.7769	16.9602	16.7023	18.1323	NA	17.1115	17.614	17.4982	NA	16.4643	17.0889	17.0107
UID308	P08514	P08514	ITA2B_HUMAN	ITGA2B	Integrin alpha-IIb	14.5036	14.6538	NA	NA	14.345	NA	NA	14.7919	NA	15.5212	14.6133	NA	NA	NA	NA	NA	NA	NA	NA	NA	NA	NA	NA	NA	NA	NA	NA	NA	NA	NA	NA	NA	NA	NA	NA	NA	NA	NA	NA	NA	NA	NA	15.4929	NA
UID309	P08519	P08519	APOA_HUMAN	LPA	Apolipoprotein(a)	21.8513	21.825	21.8099	21.8366	21.8224	21.7353	21.781	21.6597	21.7878	21.8283	21.8425	21.8836	21.8297	21.7763	23.294	23.6663	23.1457	23.0343	22.9756	22.8933	19.4645	19.5009	18.3932	18.0601	18.0559	18.3941	18.4816	17.5317	19.1155	20.0239	20.3727	20.4139	20.6134	20.5571	21.2706	21.7751	20.3867	17.84	17.6341	17.4343	18.4628	18.6494	18.5158	18.2847
UID310	P08567	P08567	PLEK_HUMAN	PLEK	Pleckstrin	NA	NA	NA	NA	NA	NA	NA	NA	NA	NA	NA	NA	NA	NA	NA	NA	NA	NA	NA	NA	NA	NA	NA	NA	NA	NA	NA	NA	NA	NA	NA	NA	NA	NA	NA	NA	NA	NA	NA	NA	NA	NA	NA	NA
UID311	P08571	P08571	CD14_HUMAN	CD14	Monocyte differentiation antigen CD14	19.2855	19.1491	19.2669	19.1112	19.1229	19.1971	19.1661	19.2158	19.2143	19.1666	19.1127	19.1944	19.1616	19.2239	20.1814	20.4212	20.3182	20.1903	20.2734	20.2194	20.6384	20.4724	20.53	20.5455	20.2298	20.3537	20.3628	20.3988	20.108	19.4944	19.6641	20.2871	20.9369	20.9045	20.5695	20.7485	20.6321	20.6954	20.5318	20.5376	19.8563	20.3633	20.8564	20.8787
UID312	P08603	P08603	CFAH_HUMAN	CFH	Complement factor H	24.6753	24.692	24.6654	24.6803	24.7036	24.7524	24.7108	24.6961	24.7322	24.673	24.7808	24.7136	24.7646	24.7913	24.9353	25.0259	25.0408	25.001	24.8949	24.8362	24.8859	25.0439	24.9745	25.0291	25.0278	24.8764	24.889	24.8463	24.7974	25.0211	25.0496	25.0317	25.2785	25.368	25.2968	25.1624	24.5819	24.2107	24.463	24.719	24.798	24.6849	24.6468	24.5029
UID313	P08603;Q02985	Q02985;P08603	CFAH_HUMAN;FHR3_HUMAN	CFH;CFHR3	Complement factor H	21.108	20.9238	20.8987	20.8657	20.7576	21.3422	21.12	20.6982	21.0457	21.0663	21.0552	21.0441	21.117	20.817	21.622	22.0592	21.8668	21.637	21.3637	21.2943	21.7603	22.0258	21.7809	21.8829	21.708	21.365	21.4746	21.4365	21.493	21.9303	22.0732	22.1703	22.4039	22.5486	22.5484	22.4833	21.2203	20.761	21.1345	21.5462	21.7719	21.6511	21.5196	21.714
UID314	P08603;Q03591	Q03591;P08603	CFAH_HUMAN;FHR1_HUMAN	CFH;CFHR1	Complement factor H	22.4949	22.4956	22.6142	22.4551	22.3565	22.3735	22.4905	22.4141	22.5693	22.4104	22.5385	22.4294	22.4207	22.4155	22.1555	22.0561	22.0833	22.3743	22.4182	22.4511	22.3947	22.0571	22.6105	22.6505	22.7508	22.6453	22.4561	22.6563	22.8163	22.3049	22.7475	22.6105	22.0114	22.0074	22.3376	21.0829	22.108	21.7829	22.4045	21.9133	22.3115	21.8341	22.2747	21.8624
UID315	P08697	P08697	A2AP_HUMAN	SERPINF2	Alpha-2-antiplasmin	23.1975	23.1105	23.1717	23.193	23.1602	23.2241	23.2329	23.1727	23.2436	23.2659	23.2075	23.3075	23.3116	23.2802	23.0739	22.9114	23.0458	23.0465	23.1317	23.0742	22.9339	23.0441	22.8246	22.8725	22.7012	22.6714	22.6026	22.7422	22.7414	23.4143	23.3543	23.3957	23.1428	23.0084	22.7536	22.5683	23.2778	22.9294	22.8711	22.571	22.9246	22.6989	22.6232	22.252
UID316	P08709	P08709	FA7_HUMAN	F7	Coagulation factor VII	18.0073	17.9173	17.9697	17.8855	17.8043	17.9749	18.0951	17.9023	17.7651	17.8499	18.1342	17.8891	17.8393	18.0239	18.2171	18.1224	18.2631	18.3513	18.1812	18.369	18.1147	17.6433	17.6524	17.8693	17.9863	18.1984	18.2195	18.1667	18.4457	17.8	18.0811	17.9305	18.0348	18.0182	18.1557	16.9049	18.0185	18.4476	18.6221	18.3445	18.4299	18.1455	18.1586	18.0195
UID317	P09172	P09172	DOPO_HUMAN	DBH	Dopamine beta-hydroxylase	19.7925	19.6673	19.6597	19.5487	19.7039	19.6464	19.5288	19.7637	19.7082	19.6012	19.7453	19.7025	19.5895	19.6733	18.9864	18.8889	18.736	18.9216	18.7275	19.0329	18.1245	18.1339	18.0951	18.3132	18.3147	18.2616	18.1178	18.1107	18.1181	19.4346	18.9595	18.3113	18.1995	18.4221	18.0554	18.5063	NA	NA	NA	NA	NA	NA	NA	NA
UID318	P09382	P09382	LEG1_HUMAN	LGALS1	Galectin-1	NA	NA	NA	14.4393	14.2052	NA	14.2292	NA	NA	NA	NA	NA	NA	NA	15.538	15.1749	15.8857	15.2129	15.4242	15.5092	15.0679	15.5571	15.3017	15.0386	NA	14.7196	14.4644	14.5869	14.4502	14.4205	NA	NA	NA	14.8232	14.9672	16.2699	15.2443	17.6197	17.3319	17.186	16.2343	16.1626	16.0637	16.4766
UID319	P09486	P09486	SPRC_HUMAN	SPARC	SPARC	NA	15.0179	NA	NA	NA	NA	NA	NA	NA	NA	14.5915	NA	NA	14.6329	15.4242	NA	15.7371	15.1581	15.9902	NA	15.7345	15.9026	15.8738	16.0513	15.9755	15.846	15.4567	NA	15.1849	16.666	15.9608	16.1145	15.7851	15.6811	15.7329	16.1123	15.1565	15.6059	15.01	NA	15.1223	15.3018	15.1838	15.4396
UID320	P09871	P09871	C1S_HUMAN	C1S	Complement C1s subcomponent	22.1761	22.1445	22.2744	22.2204	22.2369	22.2037	22.194	22.2037	22.1706	22.179	22.2279	22.2461	22.2053	22.2236	22.473	22.3279	22.4111	22.2976	22.4676	22.3097	22.7478	22.7684	22.6969	22.5915	22.6348	22.5975	22.6332	22.6394	22.5481	22.1627	22.8011	23.032	22.8945	22.5864	22.5451	22.414	22.3501	22.8022	23.0572	23.0489	22.7495	22.5451	22.721	22.5565
UID321	P09960	P09960	LKHA4_HUMAN	LTA4H	Leukotriene A-4 hydrolase	NA	NA	NA	NA	NA	15.4589	NA	NA	NA	NA	NA	NA	15.0996	NA	15.7495	16.2308	15.6727	15.8125	16.3672	15.9321	15.7006	16.0301	15.9393	16.1687	16.18	15.4565	15.855	15.8703	15.7033	16.4897	15.8858	15.9183	15.7889	16.0589	16.4849	17.0406	16.7887	17.3194	17.0338	16.8382	16.0288	16.1277	16.5011	16.8441
UID322	P0C0L4	P0C0L4	CO4A_HUMAN	C4A	Complement C4-A	22.3807	22.4971	22.5341	22.3238	22.411	22.2035	22.3695	22.1887	22.0374	22.268	22.3655	22.1986	22.1346	22.2035	20.7289	21.3652	21.6594	21.7937	21.7899	21.6021	22.3924	22.3594	22.4842	22.5979	22.6564	22.6465	22.4456	22.6406	22.8753	21.167	22.2536	22.2132	22.0807	22.2889	22.5139	21.7125	23.3713	21.5112	22.0472	21.9816	22.4583	22.4467	22.8163	22.7685
UID323	P0C0L4;P0C0L5	P0C0L4;P0C0L5	CO4A_HUMAN;CO4B_HUMAN	C4A;C4B	Complement C4-A	24.3207	24.3266	24.3832	24.3077	24.3358	24.3406	24.3756	24.2857	24.3597	24.3622	24.3497	24.3679	24.3621	24.3582	23.1243	23.911	24.2396	24.5748	24.5831	24.549	24.3495	24.4661	24.4704	24.5182	24.57	24.528	24.538	24.5107	24.8345	22.606	24.1513	24.2889	24.2565	24.5365	24.6997	24.1432	25.14	23.2212	23.547	23.5964	24.0632	24.0917	24.4872	24.3399
UID324	P0C0L5	P0C0L5	CO4B_HUMAN	C4B	Complement C4-B	22.4506	22.5758	22.5081	22.5237	22.4081	22.5561	22.5856	22.3619	22.3821	22.3676	22.4328	22.3072	22.3935	22.3996	21.5705	22.3651	22.8078	23.166	22.9903	23.0074	22.4473	22.1292	22.1058	22.2987	22.739	22.5527	22.5921	22.6136	22.9181	21.0289	22.4302	22.0363	22.1139	22.3905	22.794	21.6619	23.154	20.5881	21.7139	21.2558	21.7996	21.7582	22.4662	22.3451
UID325	P0DJI8	P0DJI8	SAA1_HUMAN	SAA1	Serum amyloid A-1 protein	18.5297	18.5048	18.4059	18.7696	18.6197	18.667	18.6835	19.1689	18.3286	18.8545	18.3667	18.6461	18.4006	19.0075	25.3371	25.5106	23.7456	22.5024	21.9004	20.8977	24.6308	23.9327	25.2138	23.7812	22.9041	22.1792	21.3844	25.0352	22.8152	21.0903	25.0605	19.3141	23.6631	23.1624	24.4859	21.2663	25.6228	22.6861	24.6577	25.0652	23.4805	21.5562	22.8279	23.6333
UID326	P0DJI8;P0DJI9	P0DJI8;P0DJI9	SAA1_HUMAN;SAA2_HUMAN	SAA1;SAA2	Serum amyloid A-1 protein	18.3595	18.5913	18.0804	18.4494	18.3435	18.357	18.6423	18.746	17.9472	18.9626	18.0181	18.4735	18.5553	19.2071	25.7232	25.4035	23.7791	22.6553	22.0512	20.8462	23.7388	23.5679	24.74	23.65	22.5343	21.2512	20.8349	24.4266	22.0104	21.3772	25.5864	26.5164	24.6934	23.5129	24.2209	24.4447	25.2002	23.133	24.6568	24.6789	23.6297	21.8008	22.7689	23.3568
UID327	P0DJI9	P0DJI9	SAA2_HUMAN	SAA2	Serum amyloid A-2 protein	16.6814	NA	16.1332	NA	NA	16.1272	16.9682	18.3848	17.4276	18.0226	NA	NA	NA	NA	24.794	24.7468	22.7968	21.539	20.2749	19.2366	22.7028	21.7813	23.1729	21.7754	21.0649	19.9005	19.4597	23.1915	20.3138	20.4506	24.38	25.4138	24.0086	22.1534	23.4125	24.7665	25.1575	22.4642	24.5184	25.2385	23.2034	21.7419	22.5495	23.4445
UID328	P0DMV8;P0DMV9	P0DMV8;P0DMV9	HS71A_HUMAN;HS71B_HUMAN	HSPA1A;HSPA1B	Heat shock 70 kDa protein 1A	NA	NA	NA	NA	NA	NA	NA	NA	NA	NA	NA	NA	NA	NA	NA	NA	NA	NA	NA	NA	NA	NA	NA	NA	NA	NA	NA	NA	NA	NA	NA	NA	NA	NA	16.4836	16.8902	NA	17.3457	16.8032	17.3384	17.2361	18.1098	NA	NA
UID330	P0DOY3	P0DOY3	IGLC3_HUMAN	IGLC3	Immunoglobulin lambda constant 3	25.7832	26.0315	25.8984	25.6761	25.7245	25.8644	26.1271	25.7247	25.8981	25.5159	25.1643	25.6244	25.7592	25.8658	25.301	25.6291	25.3731	25.144	25.0901	24.662	26.3118	26.3365	25.9982	25.8413	25.8148	26.5056	26.4264	26.3664	26.3939	25.3754	24.6086	24.7834	25.4982	25.6014	25.6771	27.8179	25.7795	25.8268	25.4411	25.6529	26.6099	26.2496	25.7019	26.5869
UID331	P0DP01	P0DP01	HV108_HUMAN	IGHV1-8	Immunoglobulin heavy variable 1-8	17.8251	18	17.7139	18.1182	17.6759	17.7901	18.208	NA	NA	18.3834	17.4947	17.9809	18.177	NA	NA	NA	16.2747	15.8821	NA	NA	19.1586	19.5427	19.1755	19.397	19.7788	19.3101	19.2895	19.4108	19.2665	NA	NA	18.3357	19.0607	19.1332	19.6407	18.9839	18.1991	18.6029	18.3741	18.9601	18.5883	18.5107	18.7775	18.7706
UID332	P0DTE1	P0DTE1	HV383_HUMAN	IGHV3-38-3	Probable non-functional immunoglobulin heavy variable 3-38-3	19.2251	19.3284	19.2387	19.0692	19.0112	19.2338	18.9472	18.9506	19.133	19.1804	19.0225	18.8632	19.1646	18.9778	17.1852	17.5088	17.5641	17.6031	17.696	17.2899	18.0658	18.213	18.3604	18.362	18.3536	18.4768	18.5342	18.3129	18.3735	18.2682	17.9724	17.501	17.0108	17.4972	17.861	17.0939	18.8899	17.5608	17.978	18.1955	18.5947	18.5407	19.211	19.2675
UID334	P10153	P10153	RNAS2_HUMAN	RNASE2	Non-secretory ribonuclease	NA	NA	NA	NA	NA	NA	NA	NA	NA	NA	NA	NA	NA	NA	17.1056	16.7854	17.4812	18.0099	18.0155	17.2176	16.8204	16.821	16.1481	17.0386	NA	16.8704	16.6688	16.1434	NA	15.2798	NA	15.4138	15.8761	16.1062	16.2605	17.3223	16.4204	16.5963	16.7157	16.4192	17.3455	17.4477	17.9393	17.7726
UID335	P10321	P10321	HLAC_HUMAN	HLA-C	HLA class I histocompatibility antigen, C alpha chain	NA	NA	NA	NA	NA	NA	NA	NA	NA	NA	NA	NA	NA	NA	15.1329	15.1459	15.4899	15.8862	15.287	14.7175	16.2465	16.1963	16.457	16.0818	15.9009	16.4563	16.0717	15.3529	15.9493	14.8222	NA	NA	14.8252	14.2569	15.1578	15.003	15.4881	NA	15.5118	14.8247	14.6262	14.5488	15.6413	14.2703
UID336	P10586	P10586;P23468	PTPRF_HUMAN	PTPRF	Receptor-type tyrosine-protein phosphatase F	15.049	NA	14.8259	NA	NA	14.9883	NA	NA	14.9153	NA	NA	15.3997	15.4	NA	NA	14.3279	14.9645	15.2934	16.0591	15.7057	NA	15.123	15.183	14.9637	15.0687	15.2329	14.9653	NA	15.1334	15.6639	15.1328	15.282	15.9706	15.5384	15.1756	16.411	15.4389	16.6367	16.0266	15.8056	15.8436	16.2433	15.8915	15.6047
UID338	P10643	P10643	CO7_HUMAN	C7	Complement component C7	21.03	21.0175	21.0421	20.9602	21.0991	21.0317	21.0634	21.0349	21.0358	21.0207	20.9842	21.0465	21.06	21.0516	21.1366	21.2564	21.4457	21.4847	21.5806	21.441	21.7435	21.8405	21.8726	21.9234	22.0233	21.9386	21.827	21.9194	21.8786	21.6769	21.3319	21.3475	21.0304	20.9591	21.1494	21.0499	21.4281	22.0373	21.6966	21.4867	21.5461	21.4361	21.4512	21.5024
UID339	P10646	P10646	TFPI1_HUMAN	TFPI	Tissue factor pathway inhibitor	16.7288	16.5017	16.1358	16.5158	16.724	16.2478	16.702	16.8501	16.1332	16.508	NA	16.3712	NA	NA	16.7535	17.4107	17.2795	16.9276	17.1963	16.9486	NA	NA	16.1462	NA	16.5232	17.0118	17.1425	16.8584	16.4614	17.3605	17.5646	17.1387	17.3801	17.359	17.6756	18.3892	17.5717	17.748	17.4176	17.6209	17.6395	17.9325	17.3304	17.3278
UID341	P10909	P10909	CLUS_HUMAN	CLU	Clusterin	24.0023	24.0208	24.0642	24.0254	24.0017	24.0179	24.107	23.9665	23.9771	23.9551	24.0305	23.9608	24.0821	24.1109	23.9616	24.1338	24.0339	24.2695	24.2609	24.1437	24.393	24.3212	24.134	24.2509	24.3536	24.342	24.221	24.0701	24.2961	24.0878	24.2042	24.2347	24.0711	24.282	24.2514	23.5201	24.6328	23.8661	23.9591	23.9033	24.3749	24.0372	23.9444	23.8001
UID342	P11021	P11021	BIP_HUMAN	HSPA5	Endoplasmic reticulum chaperone BiP	17.313	17.2992	17.2816	17.152	17.2294	17.2924	17.1532	17.0845	17.2076	17.182	17.4608	17.1917	17.2064	17.1636	17.5235	17.6986	17.4307	17.3923	17.1108	17.1413	17.905	17.6158	17.3479	17.593	17.7291	17.6764	17.5988	17.19	17.5371	17.6158	17.7045	17.4921	17.6127	17.8337	17.5131	19.693	17.757	17.6411	17.6144	17.5832	18.2286	18.0614	17.5345	17.6418
UID343	P11142	P54652;P11142	HSP7C_HUMAN	HSPA8	Heat shock cognate 71 kDa protein	NA	NA	NA	NA	NA	NA	NA	NA	13.482	NA	NA	NA	NA	NA	NA	13.3545	NA	NA	NA	NA	NA	NA	14.5138	NA	14.8104	NA	13.9676	NA	NA	14.3728	13.9108	NA	14.4088	14.9594	NA	16.6855	14.3903	16.9163	16.4415	15.6859	15.6164	15.5948	15.0273	15.3954
UID346	P11226	P11226	MBL2_HUMAN	MBL2	Mannose-binding protein C	19.7827	19.716	19.7268	19.6725	19.5772	19.604	19.6799	19.8325	19.4528	19.655	19.7224	19.506	19.6	19.489	20.174	20.2923	19.8891	19.9188	20.4426	20.701	19.3132	19.1549	19.0218	19.0932	18.9025	19.3515	19.2458	18.8559	18.9384	21.1398	21.6561	21.617	21.388	21.5421	21.4758	21.6257	18.0985	20.0812	20.3372	19.9956	19.4973	19.0358	19.0855	19.488
UID347	P11279	P11279	LAMP1_HUMAN	LAMP1	Lysosome-associated membrane glycoprotein 1	16.613	17.0356	16.7051	16.8093	16.809	NA	16.8137	16.9682	16.812	17.0055	16.8218	16.9013	16.7752	16.8589	16.2715	NA	15.9095	16.1946	16.6589	16.5345	16.5395	16.7777	16.6609	16.8099	17.2693	17.1327	17.2616	17.0347	17.3048	17.031	15.743	15.8809	15.605	16.2229	16.0542	16.4509	17.3091	17.1136	16.346	16.432	16.4645	16.8207	16.6768	16.9549
UID348	P11597	P11597	CETP_HUMAN	CETP	Cholesteryl ester transfer protein	17.7682	17.6844	17.9412	17.8704	17.9537	17.8058	17.9798	17.9267	17.7927	17.9038	18.0373	17.7634	17.8632	17.8097	16.3109	16.1125	16.1862	15.8233	16.0014	16.0119	17.3865	17.3097	17.7625	17.5782	17.2896	17.3651	17.3719	17.1128	17.3176	16.3228	16.9938	17.4824	17.7144	18.5784	18.5318	17.8744	NA	NA	15.6396	16.7261	17.2655	16.8312	16.3297	16.3927
UID349	P11717	P11717	MPRI_HUMAN	IGF2R	Cation-independent mannose-6-phosphate receptor	19.5675	19.1709	19.547	NA	19.1221	19.567	19.4422	19.6998	19.4611	19.3768	19.5132	NA	NA	19.6634	18.9963	19.4393	19.4962	19.1821	19.877	19.7092	19.366	19.7485	19.0506	19.1917	19.6103	19.2246	19.5434	19.4861	19.2316	19.5419	18.903	18.9534	19.5421	19.5133	19.8198	20.4309	19.535	19.9781	19.4121	19.7457	19.7325	20.4362	19.5937	20.1598
UID350	P12111	P12111	CO6A3_HUMAN	COL6A3	Collagen alpha-3(VI) chain	16.7051	16.7889	16.771	16.5724	16.7734	16.5592	16.7042	16.6281	16.5626	16.7481	16.575	16.7005	16.783	16.7092	16.8951	16.9312	17.2202	17.1064	17.5715	17.3095	16.8233	16.9932	17.3715	17.2802	17.5039	17.236	17.2721	17.3723	16.9602	16.2518	16.3633	16.795	16.8832	16.9763	17.047	17.3839	17.0008	18.434	18.2672	18.2557	17.2173	17.8778	17.82	17.9597
UID351	P12259	P12259	FA5_HUMAN	F5	Coagulation factor V	19.2671	19.1885	19.2978	19.2345	19.2989	19.2291	19.2769	19.307	19.1166	19.2499	19.2993	19.207	19.2617	19.2425	19.6009	19.2929	19.4343	19.4782	19.7027	19.6343	19.2852	19.2834	19.2568	19.2241	19.2645	19.4849	19.4514	19.387	19.1685	19.5437	19.6083	19.6855	19.4473	19.4585	19.106	18.8257	19.5933	19.3525	19.3166	18.9727	18.9647	18.7282	18.8054	18.6357
UID352	P12318	P12318;P31994;P31995	FCG2A_HUMAN	FCGR2A	Low affinity immunoglobulin gamma Fc region receptor II-a	16.5157	16.7384	16.4346	16.7869	NA	15.9437	16.3196	16.6469	16.3788	16.6144	16.5903	15.8012	NA	NA	16.2443	16.4168	16.5916	16.2122	16.4574	16.1145	17.2914	17.2386	17.3543	17.1486	17.359	17.5253	17.327	17.3057	16.9905	16.9188	16.6716	16.845	17.107	17.139	17.5105	17.8748	16.3706	18.2896	18.2279	18.7229	18.6734	19.0274	19.1403	19.1823
UID353	P12814	P12814	ACTN1_HUMAN	ACTN1	Alpha-actinin-1	NA	NA	NA	NA	NA	NA	NA	NA	NA	NA	NA	NA	NA	NA	NA	NA	NA	NA	NA	NA	NA	NA	NA	NA	NA	NA	NA	NA	NA	NA	NA	NA	NA	NA	NA	NA	NA	NA	NA	NA	NA	NA	NA	NA
UID354	P12830	P12830	CADH1_HUMAN	CDH1	Cadherin-1	16.1573	16.1337	16.3198	16.206	16.1097	16.2243	16.2582	16.3234	16.453	16.1878	16.372	16.2766	16.4188	16.176	16.887	16.8203	16.7181	17.2616	17.2079	17.3115	16.6607	16.2722	16.62	16.5174	16.5761	16.6435	16.6688	16.2258	16.1972	16.0706	15.9859	16.7737	16.5165	16.1231	16.3739	18.0058	16.3309	18.0428	17.9133	17.51	17.8908	17.6197	17.6455	17.5102
UID356	P12955	P12955	PEPD_HUMAN	PEPD	Xaa-Pro dipeptidase	17.0064	16.7816	16.896	16.7528	16.9818	16.9073	16.7595	16.8167	16.8646	17.1016	16.8615	16.9423	16.876	16.7961	15.6258	15.8831	15.7133	15.7655	16.4646	16.5236	15.5369	15.7699	16.2052	16.1527	16.4222	16.4005	16.7462	16.413	16.4426	17.0548	16.054	15.8501	15.4002	15.6144	15.447	17.3085	16.1246	17.9411	17.1605	16.8468	16.9559	17.2659	16.773	16.7296
UID357	P13224	P13224	GP1BB_HUMAN	GP1BB	Platelet glycoprotein Ib beta chain	NA	NA	NA	NA	NA	NA	NA	NA	NA	NA	NA	NA	NA	NA	NA	NA	NA	NA	NA	NA	NA	NA	NA	NA	NA	NA	NA	NA	NA	NA	NA	NA	NA	NA	NA	NA	NA	NA	NA	NA	NA	NA	NA	NA
UID358	P13473	P13473	LAMP2_HUMAN	LAMP2	Lysosome-associated membrane glycoprotein 2	18.4074	18.366	18.4246	18.432	18.6829	18.058	18.4462	18.5117	18.2284	18.4968	18.3273	18.4329	18.3703	18.4736	17.7552	17.2176	17.5048	17.5809	18.082	17.8937	17.5095	NA	18.0384	18.1216	18.1375	18.5548	18.5725	18.4705	18.4668	18.2202	17.43	18.0086	NA	17.4205	17.5134	17.2857	18.3171	17.6322	17.3524	17.7186	17.6916	18.1791	18.1175	18.4343
UID359	P13591	P13591	NCAM1_HUMAN	NCAM1	Neural cell adhesion molecule 1	17.4423	17.2786	17.227	17.4216	17.3547	17.2032	17.404	17.2636	17.3121	17.3291	17.0255	17.2852	17.0401	17.2185	15.9288	16.142	16.0562	16.2997	16.8509	16.9097	16.0009	16.3619	16.7608	16.8736	17.0592	17.1299	17.1001	17.2664	16.8112	17.1394	16.2519	15.3814	15.1363	15.7352	16.0506	NA	16.7183	15.9261	15.791	15.9103	16.251	16.4341	16.3803	16.7473
UID360	P13598	P13598	ICAM2_HUMAN	ICAM2	Intercellular adhesion molecule 2	NA	18.2154	NA	17.7984	NA	16.8431	17.0399	NA	NA	NA	NA	NA	NA	NA	17.5333	17.5543	17.1364	17.4845	17.5898	17.428	NA	17.2178	17.8088	17.694	17.6899	17.7128	NA	17.6128	17.2918	17.4625	17.2549	17.1247	16.1017	16.3658	16.9286	NA	NA	17.0355	17.2698	17.1813	17.4066	16.971	17.4985	17.2514
UID361	P13611	P13611	CSPG2_HUMAN	VCAN	Versican core protein	NA	NA	17.1774	17.0156	NA	NA	NA	NA	NA	NA	NA	NA	NA	NA	15.4304	16.7037	16.5543	16.7158	NA	NA	16.2604	17.3032	NA	16.3582	15.8217	16.4052	16.0718	16.1422	NA	NA	NA	17.0914	16.8455	16.8032	16.723	18.7784	16.8612	17.7621	16.7176	16.4715	16.3851	15.9618	16.4699	16.4942
UID363	P13671	P13671	CO6_HUMAN	C6	Complement component C6	21.0845	21.124	21.098	21.0853	21.1597	21.0235	21.0632	21.0922	21.101	21.0878	21.0307	21.0275	21.18	21.1835	21.1008	21.2641	21.2533	21.1415	21.1133	20.9569	21.4858	21.5786	21.4146	21.3218	21.3541	21.2769	21.1162	21.3395	21.2337	21.87	21.7465	21.7579	21.5902	21.5151	21.5737	21.2484	21.2901	20.9624	21.1627	21.2092	20.8263	20.7724	20.7731	20.7695
UID364	P13727	P13727	PRG2_HUMAN	PRG2	Bone marrow proteoglycan	17.0478	16.7092	16.881	16.9019	17.2931	16.9624	17.1976	16.6591	17.0168	17.2858	17.3685	16.6793	17.197	17.2253	18.8121	18.6913	18.8964	18.7315	18.7563	18.6354	17.8824	17.9902	18.0942	17.8446	17.9861	18.1035	17.8984	17.9642	17.5774	16.1744	16.7579	17.2645	16.3777	16.793	17.0903	16.644	16.5428	18.6479	19.1269	18.0116	18.791	19.0275	19.2277	18.7559
UID365	P13796	P13796	PLSL_HUMAN	LCP1	Plastin-2	17.9953	17.9925	17.9533	17.9329	18.0689	17.9964	17.9077	17.9444	17.9005	17.8843	17.9262	17.9256	17.7791	17.9805	18.0338	18.2086	17.9815	17.9537	18.2691	18.0957	17.8904	18.1423	17.9703	17.9334	17.8611	17.9223	17.9017	17.8713	18.0377	19.1775	18.3812	18.2998	18.3024	18.6807	18.3276	19.3297	19.1315	19.1146	19.4213	19.341	18.6969	18.7939	18.995	19.2115
UID366	P13796;Q14651	Q14651;P13796	PLSI_HUMAN;PLSL_HUMAN	LCP1;PLS1	Plastin-2	17.4905	17.4579	NA	17.4922	NA	NA	17.5811	17.6141	17.7156	17.4548	17.4943	NA	17.3793	17.3361	16.9608	17.014	NA	16.595	NA	16.8331	17.2768	17.4415	NA	NA	NA	17.2158	17.3976	NA	17.3018	18.2477	16.5359	NA	16.857	15.9494	17.5851	17.8978	18.2263	17.8668	18.4758	18.3345	18.1152	18.1725	18.2293	18.4277
UID367	P13987	P13987	CD59_HUMAN	CD59	CD59 glycoprotein	NA	NA	14.5287	NA	13.5998	NA	14.5959	14.7552	NA	14.2262	NA	14.0387	NA	NA	17.6604	17.3465	18.0323	17.8121	18.1631	17.5931	15.5548	15.1684	15.3757	15.1679	NA	15.4084	15.4129	15.8203	15.424	15.5016	14.5501	14.8114	14.775	15.4845	15.3637	16.4148	14.9131	17.0581	17.411	17.4495	17.6701	17.9969	18.1652	18.2848
UID368	P14151	P14151	LYAM1_HUMAN	SELL	L-selectin	19.9725	19.9808	19.7429	19.8133	19.858	19.7999	19.7479	19.8371	19.6764	19.7863	19.8344	19.6837	19.6973	19.8293	19.6503	19.9389	19.9529	20.1115	20.2938	20.4132	19.6487	19.2778	19.3352	19.4095	19.2419	19.3903	19.3125	19.4352	19.342	19.5796	19.2841	18.9419	19.0048	19.0801	19.2806	18.7845	19.4759	19.4376	18.6043	18.4594	18.1322	19.0308	19.0587	18.9705
UID369	P14314	P14314	GLU2B_HUMAN	PRKCSH	Glucosidase 2 subunit beta	NA	NA	NA	NA	NA	NA	NA	NA	NA	NA	NA	NA	NA	NA	16.5766	16.3627	16.0744	16.2808	16.5368	16.3639	15.8027	16.0945	15.8101	15.7911	15.421	15.4571	15.5605	15.5856	14.7737	14.9736	15.201	15.9986	16.5306	16.4465	16.0402	18.1848	15.5215	17.901	17.206	17.001	16.6008	17.0393	16.7392	16.7768
UID370	P14543	P14543	NID1_HUMAN	NID1	Nidogen-1	14.5645	NA	14.7755	14.7453	14.9654	14.9754	14.7858	15.4721	NA	14.7278	15.3478	NA	NA	14.8328	15.77	15.5207	15.4175	14.9952	15.4898	15.3124	15.6691	15.8006	16.1981	16.2153	15.8542	15.9247	16.0888	15.8978	15.6694	15.6133	16.3024	16.3471	16.5102	16.0771	16.2489	17.1959	16.0711	17.7295	17.1968	16.9928	16.1255	16.425	16.6159	16.3491
UID371	P14618	P14618	KPYM_HUMAN	PKM	Pyruvate kinase PKM	15.202	15.4036	16.0348	NA	15.6225	15.4381	15.3892	15.4815	15.7412	15.5694	15.9195	15.2635	15.7663	15.7041	15.388	15.2566	15.458	15.2589	14.88	14.2453	15.6679	15.5182	15.1227	15.2227	15.5624	15.2776	15.5127	NA	15.342	16.0335	14.8455	15.7056	15.7703	15.8491	16.0049	15.8103	16.1964	16.4158	16.732	16.5177	17.0681	16.7185	16.416	16.8643
UID372	P14625	P14625	ENPL_HUMAN	HSP90B1	Endoplasmin	15.9464	15.9324	15.761	16.1308	15.9225	16.0886	16.0109	15.7322	16.0765	16.1008	15.8694	16.1332	15.992	15.7866	16.5447	16.5133	16.5013	16.6184	16.5635	16.4091	16.7714	16.8092	17.0546	17.001	16.7052	17.0689	16.7715	16.6535	16.2337	17.0738	17.016	17.3939	17.3259	17.5414	17.3656	18.7873	17.3736	19.4704	18.2372	17.435	17.4163	17.5482	17.8027	17.8388
UID373	P14770	P14770	GPIX_HUMAN	GP9	Platelet glycoprotein IX	NA	NA	NA	NA	NA	NA	NA	NA	NA	NA	NA	NA	NA	NA	NA	NA	NA	NA	NA	NA	NA	NA	NA	NA	NA	NA	NA	NA	NA	NA	NA	NA	NA	NA	NA	NA	NA	NA	NA	NA	NA	NA	NA	NA
UID374	P14780	P14780	MMP9_HUMAN	MMP9	Matrix metalloproteinase-9	NA	NA	NA	NA	NA	NA	NA	NA	NA	NA	NA	NA	NA	NA	16.7457	17.7934	18.3612	17.7752	18.0717	17.7448	17.1769	16.3389	NA	16.1244	16.8684	17.0849	16.8549	17.1	17.0414	15.8314	16.9894	17.3297	17.1886	17.6578	18.2208	16.7243	16.3748	18.2912	17.0164	17.2082	17.5913	16.8841	16.5958	17.218
UID375	P15090	P15090	FABP4_HUMAN	FABP4	Fatty acid-binding protein, adipocyte	NA	NA	NA	NA	NA	NA	NA	NA	NA	NA	NA	NA	NA	NA	18.143	18.1225	18.985	18.744	18.9283	19.0389	14.672	NA	NA	NA	NA	NA	NA	NA	16.4043	NA	NA	NA	NA	14.3765	NA	NA	17.3256	19.6559	19.731	19.0969	18.6581	18.5586	18.5899	18.6071
UID376	P15144	P15144	AMPN_HUMAN	ANPEP	Aminopeptidase N	16.762	16.6937	16.8064	16.8531	16.7025	16.7125	16.6794	16.663	16.5446	16.7505	16.708	16.6456	16.6189	16.6553	16.0303	16.0749	16.3032	16.2127	16.8725	16.9734	16.3596	16.2908	18.2692	18.3866	18.3706	18.5193	18.6855	18.6694	17.9595	16.9211	16.63	17.4578	16.9743	17.1732	17.6534	17.6232	16.1881	18.0718	18.6281	18.6942	19.1891	18.2943	18.7605	18.6947
UID377	P15151	P15151	PVR_HUMAN	PVR	Poliovirus receptor	17.3229	17.3271	17.3297	17.5725	17.3641	17.5419	17.2303	17.5157	17.3642	17.3492	17.503	17.3013	17.3399	17.3753	17.0344	17.1315	16.8917	17.2923	17.2106	17.6109	17.8827	17.865	18.0784	18.3104	18.5116	18.3596	18.4406	18.4452	18.0777	18.0957	17.7188	17.7386	17.7712	17.8838	17.7529	18.4614	18.9651	19.064	18.5082	18.5977	18.1649	18.3689	18.4865	18.3248
UID379	P15169	P15169	CBPN_HUMAN	CPN1	Carboxypeptidase N catalytic chain	20.1312	20.2269	20.1232	20.1266	20.1574	20.1719	20.1602	20.1449	20.1577	20.1149	20.2056	20.1375	20.132	20.1155	19.9408	19.9582	19.9499	19.8124	19.6262	19.5942	20.0329	19.995	19.942	19.9688	20.0643	20.0342	19.9451	20.0522	20.0091	19.4956	19.663	19.4916	19.4584	19.2104	19.1297	19.2347	20.6818	19.8153	19.8126	19.8464	19.7627	19.8117	19.7293	19.7957
UID380	P15291	P15291	B4GT1_HUMAN	B4GALT1	Beta-1,4-galactosyltransferase 1	NA	NA	15.1436	14.7699	14.7445	14.9561	NA	14.8668	NA	NA	15.2048	14.7675	15.5491	NA	17.1076	17.2665	17.1139	17.1488	16.8833	16.9146	16.2441	16.012	16.3013	16.2463	16.24	16.2711	16.0829	16.0574	15.732	16.1085	16.5328	16.6552	17.5478	17.1325	16.5756	17.201	16.751	17.7771	17.5186	17.5798	17.0407	17.3614	17.0286	17.3857
UID381	P15814	P15814	IGLL1_HUMAN	IGLL1	Immunoglobulin lambda-like polypeptide 1	21.2813	21.3436	21.4891	21.5478	21.4719	21.545	21.6821	21.8471	21.459	21.4481	21.5141	21.5542	21.5301	21.6764	19.0152	20.1097	21.3707	19.4857	19.5771	19.422	22.8214	22.8933	22.5088	23.1185	23.0619	22.7335	22.9788	22.5353	23.2702	20.5101	20.0808	20.0574	20.3508	20.5248	20.6924	20.764	21.4043	21.291	21.2716	21.2037	21.4043	21.5201	21.6264	22.1427
UID382	P16070	P16070	CD44_HUMAN	CD44	CD44 antigen	18.4251	18.4582	18.5343	18.4631	18.4775	18.2405	18.6675	18.4046	18.4239	18.5302	18.3768	18.4267	18.183	18.3922	19.1838	19.4163	19.59	19.6396	19.6473	19.6876	19.0838	19.2453	18.9447	19.1594	18.9776	19.2009	19.122	18.9855	19.1008	18.4109	18.0463	18.1965	18.9419	19.6209	19.7097	20.4341	18.4249	19.5959	19.2816	19.5138	19.9646	19.8895	20.34	20.2246
UID383	P16109	P16109	LYAM3_HUMAN	SELP	P-selectin	NA	15.9464	NA	NA	NA	NA	15.957	NA	NA	NA	NA	NA	16.4053	16.1703	NA	15.9989	NA	15.5206	NA	NA	NA	NA	15.7396	15.1877	NA	NA	16.3835	NA	NA	NA	15.9369	NA	NA	15.7436	NA	16.1989	NA	15.291	NA	NA	15.6491	16.1838	15.8908	15.8771
UID384	P16930	P16930	FAAA_HUMAN	FAH	Fumarylacetoacetase	NA	14.394	15.2315	NA	14.79	NA	NA	15.6399	15.8412	NA	NA	14.8822	14.9237	15.5079	15.0366	14.6382	15.5054	14.3791	15.5562	15.2815	14.8281	15.5682	17.1165	16.7248	16.5412	16.551	16.4415	15.9515	16.386	16.158	16.173	16.1555	16.1851	16.3972	16.3482	19.0406	15.9356	19.3695	18.3633	17.5125	17.0136	16.9218	16.8642	16.6003
UID386	P17936	P17936	IBP3_HUMAN	IGFBP3	Insulin-like growth factor-binding protein 3	21.1371	21.0813	21.0587	21.1316	21.1586	21.2009	21.1092	21.2087	21.2623	21.2066	21.1483	21.1315	21.1283	21.184	20.5521	20.3538	20.0108	19.9361	20.2894	20.3678	18.767	19.1602	19.218	18.9506	19.0245	18.8778	18.9524	18.4956	18.9958	19.9261	20.539	20.7001	20.5082	20.9391	20.7004	20.3751	20.2461	19.1596	19.5067	19.5939	18.7355	18.5709	18.4735	18.7923
UID387	P18065	P18065	IBP2_HUMAN	IGFBP2	Insulin-like growth factor-binding protein 2	16.7417	16.7529	17.0019	16.9271	16.8861	16.6944	17.0139	16.8661	16.7503	16.8632	16.7411	16.7445	16.8402	17.0144	18.1691	19.0317	18.8702	19.1868	19.336	18.9649	18.1039	17.8194	18.8476	19.0192	18.6698	18.8855	18.7758	18.9101	18.8873	17.8546	17.9273	18.3685	17.9194	17.8381	18.3184	18.7822	17.5201	19.0747	18.7308	18.4359	19.1002	19.5012	19.1278	18.975
UID388	P18206	P18206	VINC_HUMAN	VCL	Vinculin	16.0882	15.3091	15.4273	15.7192	15.4271	15.144	15.486	15.1515	15.2997	15.1642	15.2699	15.3242	15.0794	15.5398	16.2741	16.5386	15.639	16.0026	15.8427	16.2363	16.3348	16.1448	16.3206	16.0888	16.0677	16.1419	16.1895	15.7635	16.0247	16.7624	16.575	16.9192	16.6493	16.7387	17.014	17.5695	16.147	17.4086	17.0326	16.527	16.2582	16.6383	16.1432	16.3019
UID389	P18428	P18428	LBP_HUMAN	LBP	Lipopolysaccharide-binding protein	19.6844	19.5242	19.8629	19.8348	19.7645	19.8712	19.8868	19.8254	19.6737	19.7971	19.8259	19.7947	19.8869	19.7776	21.8184	21.7676	21.4438	21.0041	20.9752	20.7417	22.2007	22.0278	22.3348	22.1564	21.6416	21.6291	21.4705	22.4151	21.2779	18.8436	20.1511	20.477	20.1494	19.825	19.9152	19.2718	22.7653	22.7546	22.6484	22.5627	21.5814	21.925	22.2161	22.0277
UID390	P19022	P19022	CADH2_HUMAN	CDH2	Cadherin-2	NA	NA	NA	NA	NA	NA	NA	NA	NA	NA	15.7947	NA	NA	NA	15.479	15.4117	15.7083	15.3208	15.3075	NA	16.1603	16.336	16.1729	16.4933	16.5939	16.2261	16.405	16.0052	16.0972	15.4721	15.201	15.2332	16.1985	15.8375	15.6987	16.5917	15.635	16.8297	15.7749	15.8975	16.0991	15.9769	15.5993	16.3495
UID391	P19320	P19320	VCAM1_HUMAN	VCAM1	Vascular cell adhesion protein 1	17.7112	17.7782	17.7043	17.6704	17.8603	17.6781	17.8166	17.5557	17.6329	17.8633	17.682	17.6332	17.6741	17.7811	19.6247	19.5973	19.3716	19.2532	19.6481	19.5587	18.5446	18.6554	18.4486	18.4479	18.2118	18.4931	18.4612	18.2644	18.2863	18.7518	18.6225	19.0774	19.3384	19.3837	19.2471	20.044	19.1378	19.2083	18.8094	18.9253	19.0379	19.4314	19.575	19.5382
UID392	P19652	P19652	A1AG2_HUMAN	ORM2	Alpha-1-acid glycoprotein 2	25.4963	25.2554	25.2941	25.3121	25.3394	25.3248	25.3806	25.4061	25.2893	25.2285	25.3407	25.2636	25.2682	25.3229	26.3442	26.3864	26.3699	26.6213	26.455	26.2863	25.7862	25.8037	25.9237	25.6796	25.5241	25.4672	25.36	25.466	25.5666	25.7088	25.5343	25.5493	25.4276	25.2835	25.1342	24.9465	25.8079	25.2577	25.2779	25.3862	25.6584	25.5526	25.6181	25.6885
UID393	P19823	P19823	ITIH2_HUMAN	ITIH2	Inter-alpha-trypsin inhibitor heavy chain H2	23.7667	23.7365	23.7928	23.8344	23.8084	23.7696	23.7438	23.7937	23.779	23.7964	23.7981	23.8254	23.8737	23.8233	23.1922	23.0631	22.9195	23.0021	23.0205	23.1747	23.2249	23.2519	22.9637	23.0383	23.3109	23.4567	23.3831	23.2251	23.4859	22.5144	23.1809	23.2099	23.2138	23.3503	23.3776	22.7534	22.857	23.1254	23.0375	22.9922	23.2012	23.1636	23.2631	23.2559
UID394	P19827	P19827	ITIH1_HUMAN	ITIH1	Inter-alpha-trypsin inhibitor heavy chain H1	23.7416	23.6737	23.8157	23.8162	23.8222	23.7769	23.753	23.7528	23.8134	23.7665	23.7642	23.7826	23.8965	23.7543	23.3639	23.2649	23.145	23.2765	23.1957	23.3107	23.0718	23.0421	22.9996	22.8351	23.0858	23.1696	23.0559	22.9986	23.333	22.8581	23.3148	23.1741	22.9847	22.8996	23.1026	22.7228	23.1358	22.5376	22.8642	22.8254	23.1498	22.8668	23.134	23.03
UID395	P19971	P19971	TYPH_HUMAN	TYMP	Thymidine phosphorylase	NA	NA	NA	NA	NA	NA	NA	NA	NA	NA	NA	NA	NA	NA	NA	13.9567	NA	NA	NA	NA	NA	NA	NA	NA	NA	NA	NA	NA	NA	NA	NA	NA	NA	NA	NA	17.2293	16.1738	15.4983	15.2627	NA	14.9018	14.1734	15.1573	15.0823
UID397	P20618	P20618	PSB1_HUMAN	PSMB1	Proteasome subunit beta type-1	NA	NA	NA	NA	NA	NA	NA	NA	NA	NA	NA	NA	NA	NA	NA	NA	NA	NA	NA	NA	NA	NA	NA	NA	NA	NA	NA	NA	NA	15.9508	NA	NA	NA	NA	NA	17.865	NA	18.6165	18.032	16.8488	NA	NA	NA	NA
UID398	P20742	P20742	PZP_HUMAN	PZP	Pregnancy zone protein	21.5825	21.521	21.4816	21.5077	21.5133	21.5303	21.5236	21.5076	21.5072	21.5148	21.4777	21.563	21.4379	21.4575	21.721	21.7429	21.7407	21.8764	21.9493	22.2662	18.7967	18.7237	18.8465	18.7676	18.7494	18.7727	18.6762	18.4897	19.0017	16.2124	15.8264	16.6947	16.059	16.7583	16.3889	17.0901	23.9591	20.4217	20.3994	20.4369	21.0886	20.9354	21.1572	21.0993
UID399	P20774	P20774	MIME_HUMAN	OGN	Mimecan	NA	NA	14.9555	15.3054	15.3281	15.6623	15.1579	15.5578	15.4337	15.069	15.5264	15.4494	15.091	15.4098	15.2347	15.2242	15.7362	15.1726	15.646	15.6888	15.7062	16.0957	15.8656	15.7113	15.4932	15.6939	15.8308	15.522	15.5605	15.5298	14.8975	15.8855	15.7151	15.977	15.5809	15.9624	15.8291	16.9008	16.431	16.4906	16.048	16.4671	16.3052	16.5061
UID400	P20851	P20851	C4BPB_HUMAN	C4BPB	C4b-binding protein beta chain	21.7281	21.6716	21.7918	21.7924	21.8076	21.7699	21.7972	21.9294	21.7033	21.7397	21.7218	21.8338	21.8434	21.7763	22.3377	22.3275	22.3503	22.4375	22.3929	22.3347	22.356	22.5721	22.3074	22.2294	22.2416	22.3955	22.2951	22.1374	22.2686	22.2731	21.9316	21.8877	22.1098	22.1498	22.3567	21.791	21.7274	20.8731	21.1521	21.5833	21.8781	21.8294	21.8259	21.89
UID401	P21333	P21333	FLNA_HUMAN	FLNA	Filamin-A	16.7048	17.1497	16.4586	16.7884	17.1678	16.4579	17.2349	17.601	17.4789	16.6501	16.8427	16.9023	16.9391	16.5756	18.1239	16.5525	17.7501	16.7907	16.9783	17.2449	17.6465	17.0253	17.3246	16.897	17.6677	17.797	17.5479	18.5183	17.991	16.9758	17.5657	16.0734	16.3692	16.624	16.9714	17.2481	17.6344	16.98	16.8552	16.8716	17.2376	16.5291	16.6803	16.9582
UID403	P22105	P22105	TENX_HUMAN	TNXB	Tenascin-X	17.1974	17.3212	17.2684	17.2766	17.266	17.2262	17.2343	17.2504	17.2041	17.2225	17.2417	17.2455	17.1857	17.1561	14.9594	15.3501	15.5168	15.1408	16.0059	15.8438	15.933	15.9131	16.057	16.2775	16.3926	16.2344	16.3736	16.3631	16.4551	16.0891	15.5816	15.0871	14.9917	15.0674	15.2469	16.0876	16.3079	16.1333	16.3664	15.8511	15.7103	15.7361	15.9542	15.8319
UID404	P22352	P22352	GPX3_HUMAN	GPX3	Glutathione peroxidase 3	21.5361	21.4027	21.4421	21.4186	21.4742	21.5833	21.4751	21.5057	21.5312	21.502	21.5277	21.5055	21.4373	21.6001	20.5156	20.6924	20.56	20.4012	20.5697	20.4697	21.4636	21.733	21.6682	21.8258	21.8604	21.7217	21.8214	21.7796	21.5461	21.6896	21.5726	21.7105	21.3962	21.3038	21.0575	21.4689	20.8873	20.7763	20.27	19.9947	20.7786	21.1671	20.6588	20.8551
UID405	P22692	P22692	IBP4_HUMAN	IGFBP4	Insulin-like growth factor-binding protein 4	17.0341	16.9585	16.9128	16.6737	16.8087	16.8063	16.8945	16.6777	17.1635	16.6156	16.846	16.9989	16.94	16.998	19.0401	19.0634	19.1506	18.9834	19.1981	18.7733	17.903	17.7977	18.1647	18.0392	17.3608	18.0512	17.7396	17.6709	17.6333	16.9035	17.4891	18.2057	18.189	18.2433	17.9061	19.3573	17.4941	19.0547	19.289	19.636	19.0413	18.7896	18.824	18.859
UID406	P22792	P22792	CPN2_HUMAN	CPN2	Carboxypeptidase N subunit 2	21.2824	21.2189	21.3097	21.3082	21.3344	21.2744	21.3258	21.2916	21.2862	21.3079	21.2112	21.2944	21.3255	21.3036	21.2455	21.0563	21.0748	21.0766	20.9867	21.0195	21.1415	21.0191	21.1302	21.1248	21.2399	21.2466	21.1855	21.1597	21.1611	21.2018	21.2051	21.0593	20.892	20.6532	20.6462	20.75	21.6671	21.0804	21.1132	20.8894	21.2258	20.9445	21.0163	20.9997
UID407	P22891	P22891	PROZ_HUMAN	PROZ	Vitamin K-dependent protein Z	18.8441	18.8542	18.8425	18.8515	18.864	18.8226	18.8196	18.8889	18.838	18.7955	18.7777	18.8437	18.7977	18.7755	18.6489	18.6339	18.3875	18.4304	18.3053	18.3008	19.3802	19.4085	19.4689	19.481	19.6255	19.6761	19.5892	19.6082	19.5435	20.0198	19.7883	19.7449	19.1942	19.2636	19.2589	18.3802	19.0395	18.5242	18.7897	18.6883	18.7746	18.6875	18.8344	18.7474
UID408	P22897	P22897	MRC1_HUMAN	MRC1	Macrophage mannose receptor 1	15.8519	NA	15.6075	15.3672	NA	15.1511	NA	15.2879	15.9355	NA	NA	15.1035	NA	NA	16.1155	16.2104	16.2133	15.9215	16.3036	15.9563	17.4886	17.6201	17.4781	17.2744	17.1345	16.9529	16.6733	16.6259	16.2233	16.2779	16.9812	17.3923	17.8699	17.9512	18.1259	18.0291	16.4099	18.182	18.1747	18.2475	18.1462	18.1795	18.5002	18.7681
UID409	P23083	P23083	HV102_HUMAN	IGHV1-2	Immunoglobulin heavy variable 1-2	20.2917	20.4708	20.3729	20.4395	20.4438	20.1783	20.3277	20.5207	20.3798	20.2554	20.2038	20.2206	20.2558	20.2758	20.5719	20.2569	20.1149	20.3262	20.2713	20.3481	19.7824	19.5459	19.539	19.6965	19.7028	19.7191	19.4403	19.6834	19.5954	20.2141	21.3192	21.0893	21.5084	21.8872	22.2043	21.2372	20.2884	20.7543	21.1559	21.0222	20.9868	21.0338	21.2126	21.0747
UID410	P23141	P23141	EST1_HUMAN	CES1	Liver carboxylesterase 1	NA	NA	NA	NA	NA	NA	NA	13.8955	NA	NA	NA	NA	NA	NA	13.8361	NA	NA	NA	NA	NA	14.5336	NA	16.6242	15.9617	15.7153	15.5549	15.824	NA	14.4219	NA	14.6771	15.359	15.1762	15.7682	14.6083	20.495	15.6901	16.3678	16.1868	15.79	15.0268	15.4092	15.266	14.491
UID411	P23142	P23142	FBLN1_HUMAN	FBLN1	Fibulin-1	20.7082	20.7163	20.7688	20.7039	20.9014	20.641	20.6507	20.8165	20.5956	20.7099	20.7838	20.6612	20.6681	20.7991	20.4124	20.4505	20.3886	20.412	21.0866	20.7242	20.8962	20.9178	21.676	21.5924	21.8535	21.8564	21.6952	21.821	21.4788	20.2878	19.748	20.3867	20.6658	20.7211	20.8318	20.9419	20.4325	21.1855	21.1788	21.348	20.6915	21.0217	21.3011	21.2121
UID412	P23229	P23229	ITA6_HUMAN	ITGA6	Integrin alpha-6	NA	NA	NA	17.2131	NA	17.4208	17.8021	NA	18.4488	17.9055	18.4043	NA	17.3101	17.2403	NA	NA	16.902	NA	NA	NA	NA	17.2582	18.2307	18.2322	NA	17.3749	16.6464	17.2699	NA	17.7845	NA	16.5003	17.7309	NA	NA	NA	17.6929	NA	NA	NA	NA	NA	NA	NA
UID413	P23284	P23284	PPIB_HUMAN	PPIB	Peptidyl-prolyl cis-trans isomerase B	NA	NA	NA	NA	NA	NA	NA	NA	NA	NA	NA	NA	NA	NA	NA	NA	NA	14.1844	NA	NA	NA	14.7987	14.6475	14.485	NA	NA	NA	NA	NA	NA	NA	NA	NA	NA	14.4574	NA	14.3819	15.6348	15.0068	NA	NA	NA	NA	NA
UID414	P23381	P23381	SYWC_HUMAN	WARS1	Tryptophan--tRNA ligase, cytoplasmic	NA	NA	NA	NA	NA	NA	NA	NA	NA	NA	NA	NA	NA	NA	NA	NA	NA	NA	NA	NA	NA	NA	13.5984	14.0645	NA	NA	NA	NA	NA	14.8286	13.9824	NA	14.7975	15.1494	14.6751	16.6376	15.7829	16.2918	15.531	NA	NA	14.7576	14.8682	15.0397
UID415	P23470	P23470	PTPRG_HUMAN	PTPRG	Receptor-type tyrosine-protein phosphatase gamma	16.2784	16.3715	16.0447	16.1522	15.8228	16.1914	16.2911	15.8725	15.825	15.8373	16.1629	16.3251	15.6542	16.0292	15.4691	15.8489	15.7103	15.5331	16.1521	16.3709	15.6979	15.9734	15.8103	16.0805	15.9633	15.8173	16.243	16.0594	16.0314	15.9108	15.1274	15.2976	15.0178	15.0196	15.2156	15.5485	15.7639	15.9128	16.2031	16.1728	15.9402	16.4345	16.3471	16.844
UID416	P23528	P23528;Q9Y281	COF1_HUMAN	CFL1	Cofilin-1	NA	NA	NA	14.2821	NA	NA	NA	NA	NA	15.703	NA	NA	NA	NA	NA	NA	NA	NA	15.1503	NA	NA	NA	NA	NA	NA	NA	NA	NA	NA	NA	NA	NA	15.2893	15.6566	NA	NA	NA	15.8463	NA	NA	NA	15.1533	15.5924	NA
UID417	P24158	P24158	PRTN3_HUMAN	PRTN3	Myeloblastin	NA	NA	NA	NA	NA	NA	NA	NA	NA	NA	NA	NA	NA	NA	17.0616	17.6935	17.7477	17.2576	17.3017	17.4501	16.4315	NA	16.1235	15.6008	15.897	15.4656	NA	16.0597	15.872	14.874	15.3467	17.2871	17.4086	17.6101	17.385	17.8106	17.6712	17.5016	17.4928	17.7749	17.3816	16.8907	18.9865	18.5475
UID418	P24592	P24592	IBP6_HUMAN	IGFBP6	Insulin-like growth factor-binding protein 6	16.9273	17.1331	17.2264	17.1131	16.9647	17.2014	17.1095	16.8607	17.0298	16.8874	16.8728	17.1249	17.4197	17.2915	18.4551	18.3015	19.2192	19.3383	19.6012	19.1513	16.6408	16.97	17.4988	17.4275	17.1629	17.5723	17.5626	17.6919	17.6417	17.459	17.1689	17.2927	16.6776	16.8277	16.4997	17.8955	17.0839	18.1443	18.0597	17.7447	18.3143	18.3304	18.2805	18.5094
UID419	P24593	P24593	IBP5_HUMAN	IGFBP5	Insulin-like growth factor-binding protein 5	17.7827	17.776	17.8659	17.858	17.8851	17.8235	17.9148	17.999	17.7588	17.9748	17.949	17.7235	17.8646	17.9974	16.7826	16.7887	16.9548	16.8551	17.5425	17.4736	16.8489	16.5649	NA	16.4004	16.7687	16.9785	16.5095	16.6471	16.8919	17.2499	17.1465	17.1142	16.9819	17.0501	17.3114	17.5638	16.7205	17.2661	17.4412	16.6914	16.4576	16.1712	NA	NA
UID420	P24821	P24821	TENA_HUMAN	TNC	Tenascin	15.7881	15.5491	15.5697	15.2386	15.7352	15.6425	15.8489	15.9862	15.3616	15.4958	15.1041	15.6976	15.6942	15.967	17.5524	17.862	18.3227	17.8762	17.8591	17.4215	17.3398	17.455	17.3077	17.3141	17.1845	16.8398	16.8837	17.2348	16.5754	17.3305	16.9554	17.0215	17.0595	16.9739	17.2531	17.8963	16.1611	18.309	18.6106	18.2021	17.0996	17.3293	17.2967	17.3957
UID421	P24844	P24844	MYL9_HUMAN	MYL9	Myosin regulatory light polypeptide 9	NA	NA	NA	NA	NA	NA	NA	NA	NA	NA	NA	NA	NA	NA	NA	NA	NA	16.4648	NA	NA	NA	NA	NA	NA	NA	NA	NA	NA	NA	15.4179	NA	NA	NA	NA	NA	NA	NA	NA	NA	NA	NA	NA	NA	NA
UID422	P25311	P25311	ZA2G_HUMAN	AZGP1	Zinc-alpha-2-glycoprotein	23.2421	23.2585	23.2242	23.2484	23.2735	23.2816	23.2877	23.2761	23.2578	23.2281	23.2348	23.2212	23.2811	23.3047	24.0958	24.3485	24.3182	24.5476	24.5204	24.3982	23.4395	23.5174	23.6083	23.5731	23.5329	23.5344	23.4021	23.4947	23.5973	23.5858	24.0579	24.2	23.8384	23.6192	23.5754	23.6145	23.5299	23.4592	23.4686	23.4684	23.8238	23.7223	23.3314	23.3281
UID424	P25774	P25774	CATS_HUMAN	CTSS	Cathepsin S	NA	14.4265	14.2671	NA	NA	13.521	NA	NA	NA	NA	NA	NA	NA	NA	14.106	14.6894	13.6723	14.2438	NA	NA	NA	14.7636	14.9278	15.0932	14.4208	14.6222	15.0917	NA	15.1957	NA	NA	NA	14.9999	15.8969	16.2624	16.4353	13.9578	15.1898	15.6079	16.0445	15.6761	15.8825	16.8138	16.7692
UID425	P25786	P25786	PSA1_HUMAN	PSMA1	Proteasome subunit alpha type-1	14.5971	NA	15.3312	NA	16.4344	NA	NA	NA	NA	NA	NA	NA	NA	NA	NA	NA	NA	NA	NA	NA	NA	15.9702	16.4867	16.2746	16.181	NA	16.2827	NA	NA	17.9842	16.8335	16.6548	16.3879	17.0984	16.5231	19.0956	16.8982	20.4082	19.6112	18.6015	17.1136	16.3885	16.5397	16.3048
UID427	P25788	P25788	PSA3_HUMAN	PSMA3	Proteasome subunit alpha type-3	NA	NA	NA	NA	NA	NA	NA	NA	NA	NA	NA	NA	NA	NA	NA	NA	NA	NA	NA	NA	NA	NA	NA	NA	NA	NA	NA	NA	NA	15.2735	NA	NA	NA	13.4947	NA	16.2274	NA	18.1801	17.4305	16.2	13.9595	NA	NA	NA
UID428	P25789	P25789	PSA4_HUMAN	PSMA4	Proteasome subunit alpha type-4	NA	NA	NA	NA	NA	NA	NA	NA	NA	NA	NA	NA	NA	NA	NA	NA	NA	NA	NA	NA	NA	NA	NA	NA	NA	NA	NA	NA	NA	16.0628	14.4295	NA	NA	16.6817	NA	NA	NA	17.9791	17.7187	15.9038	14.6924	NA	NA	NA
UID429	P26038	P26038	MOES_HUMAN	MSN	Moesin	NA	NA	NA	NA	NA	NA	NA	NA	NA	NA	NA	NA	NA	NA	14.8715	14.9796	NA	NA	13.8147	NA	15.747	NA	NA	NA	NA	NA	NA	NA	NA	15.6942	NA	15.0483	15.3366	15.8288	15.2659	16.5599	15.6211	17.029	16.6305	15.714	14.6713	15.1567	15.3413	15.9897
UID430	P26447	P26447	S10A4_HUMAN	S100A4	Protein S100-A4	NA	NA	NA	NA	NA	NA	NA	NA	NA	NA	NA	14.4502	NA	NA	NA	NA	NA	NA	NA	NA	NA	NA	NA	NA	NA	NA	NA	NA	NA	NA	NA	NA	NA	NA	NA	NA	NA	NA	15.3696	15.1174	NA	NA	NA	NA
UID431	P26927	P26927	HGFL_HUMAN	MST1	Hepatocyte growth factor-like protein	19.0316	18.9691	18.8689	18.8667	19.0139	18.8827	18.9249	18.9728	18.8257	18.8857	18.9303	18.9241	18.9091	19.0144	18.9321	19.0332	19.0751	18.7388	18.4871	18.4243	19.4204	19.2992	19.1722	19.2289	19.1625	19.1884	19.2123	18.9589	19.1742	19.6229	19.3177	19.4652	19.5144	19.5322	19.2315	19.3857	19.0194	17.8884	18.1699	18.413	19.0975	18.8037	18.4712	18.4894
UID432	P26927;Q2TV78	P26927;Q2TV78	HGFL_HUMAN;MST1L_HUMAN	MST1;MST1L	Hepatocyte growth factor-like protein	18.971	19.0346	19.0256	19.0511	19.0442	19.0365	18.9661	19.0105	19.1313	19.132	19.0371	19.0345	19.0708	19.0585	19.0783	18.9599	19.1062	18.7953	18.6482	18.5076	19.3729	19.2325	19.1416	19.3016	19.3049	19.1839	19.2511	19.0687	19.2926	19.59	19.4086	19.3734	19.2847	19.4305	19.2567	18.7828	19.1431	18.004	18.1591	18.3386	18.9894	18.6576	18.4397	18.6471
UID434	P27169	P27169	PON1_HUMAN	PON1	Serum paraoxonase/arylesterase 1	23.4705	23.4228	23.6254	23.561	23.5621	23.5233	23.4986	23.5283	23.5554	23.5557	23.5885	23.6727	23.6516	23.6025	22.4829	22.5546	22.4902	22.6463	22.9004	22.775	22.1458	22.4609	22.6714	22.5711	22.7745	22.6839	22.8693	22.9419	22.9338	22.8887	22.8379	22.8968	22.6791	22.5749	22.5621	22.3111	23.011	21.3259	21.1165	20.873	20.8	21.182	21.4121	21.4428
UID435	P27348;P31946;P61981;P62258;P63104;Q04917	P61981;P31947;Q04917;P31946;P27348;P63104;P62258	1433B_HUMAN;1433E_HUMAN;1433F_HUMAN;1433G_HUMAN;1433T_HUMAN;1433Z_HUMAN	YWHAB;YWHAE;YWHAG;YWHAH;YWHAQ;YWHAZ	14-3-3 protein theta	16.3346	16.6378	16.3641	16.2539	NA	16.7528	NA	16.7674	16.2739	NA	16.2576	16.376	16.4131	NA	16.5017	15.4492	15.2429	16.2833	16.2515	15.6312	17.3855	17.2369	17.9021	17.458	18.0258	17.6327	17.7505	17.2496	16.8117	17.446	16.9069	17.4273	16.7238	17.9776	18.2025	19.5105	17.7865	17.3732	17.7173	17.2967	17.6796	17.4369	17.6549	17.5612
UID436	P27487	P27487	DPP4_HUMAN	DPP4	Dipeptidyl peptidase 4	16.7398	16.5925	16.8194	16.7309	16.8127	16.9939	16.502	16.8282	16.9716	17.0379	16.8648	17.0119	16.9433	16.8166	NA	NA	15.7194	15.2038	16.1264	16.3365	NA	NA	16.2339	16.5985	16.8012	16.6836	17.4122	16.8993	17.0477	16.3311	15.3834	NA	NA	16.578	16.1092	15.3374	15.7592	15.7436	16.9197	16.9278	17.3191	16.9884	17.5451	17.6666
UID437	P27797	P27797	CALR_HUMAN	CALR	Calreticulin	13.8509	NA	NA	14.3626	14.4442	NA	NA	NA	NA	NA	NA	NA	NA	NA	17.0073	16.9679	16.9795	17.1229	16.885	16.6904	16.1094	16.5034	16.9735	16.7684	16.2891	16.1564	15.9547	16.3208	15.6874	16.0316	16.2417	16.6251	16.4345	16.5085	16.6176	18.8055	15.4853	17.828	18.0923	17.966	17.4865	17.2733	17.7397	17.7652
UID438	P27918	P27918	PROP_HUMAN	CFP	Properdin	20.5847	20.5276	20.5292	20.5795	20.5592	20.5988	20.4668	20.6168	20.3169	20.5051	20.4592	20.5233	20.6263	20.7031	19.8701	19.7381	20.2858	20.0154	20.1343	20.1018	20.0499	20.0171	19.8797	20.1915	20.1205	20.2115	20.2372	20.1067	20.2104	19.3079	19.3803	19.2072	19.7465	19.9796	20.5653	20.232	19.0174	19.1262	19.0194	19.2043	19.9191	19.8431	19.7557	19.8743
UID439	P28066	P28066	PSA5_HUMAN	PSMA5	Proteasome subunit alpha type-5	NA	NA	NA	NA	NA	NA	NA	NA	NA	NA	NA	NA	NA	NA	NA	NA	NA	NA	NA	NA	NA	NA	NA	NA	NA	NA	NA	NA	NA	15.8214	NA	NA	NA	NA	NA	16.1554	NA	18.4911	17.6416	16.5393	15.2729	NA	NA	NA
UID441	P28799	P28799	GRN_HUMAN	GRN	Progranulin	15.7807	16.1639	15.6874	15.4232	16.2129	15.4392	15.4439	16.1851	15.5084	15.5213	16.2602	15.2604	15.6521	16.1155	17.4686	17.4162	17.3669	17.5437	17.2645	16.9443	16.5533	16.1561	17.4752	17.5996	17.3949	17.4337	17.2054	17.1922	17.0082	16.6552	16.6993	17.4402	17.2673	17.6116	17.4983	16.605	16.9294	17.1911	17.3945	17.8661	18.1217	18.5035	18.6159	18.4491
UID442	P29401	P29401	TKT_HUMAN	TKT	Transketolase	NA	15.1777	NA	15.2712	NA	NA	NA	NA	NA	NA	NA	NA	NA	NA	15.1997	15.0589	15.1238	14.871	15.1125	14.8951	15.9159	15.7021	16.0253	15.8462	16.0206	16.3544	16.1844	15.952	16.0156	16.9519	16.0444	16.2395	16.3288	16.8725	16.3821	18.947	17.0113	18.1784	17.9632	17.4376	16.6155	16.2975	16.8443	17.3362
UID443	P29622	P29622	KAIN_HUMAN	SERPINA4	Kallistatin	21.891	21.8528	21.8672	21.7888	21.9153	21.8619	21.8435	21.8644	21.8931	21.9072	21.8694	21.8497	21.8352	21.853	20.1511	20.4371	20.8515	20.9941	21.1565	21.1952	20.1722	20.3826	20.3747	20.6138	20.9207	21.091	20.9903	20.9728	21.0398	21.6241	21.0877	20.727	20.0966	20.5333	20.604	19.1603	20.8645	20.4965	20.8442	20.2145	20.896	20.1207	20.026	19.5759
UID444	P30041	P30041	PRDX6_HUMAN	PRDX6	Peroxiredoxin-6	NA	NA	NA	NA	NA	NA	NA	NA	NA	NA	NA	NA	NA	NA	NA	NA	NA	NA	NA	NA	NA	NA	NA	NA	NA	NA	NA	NA	NA	NA	NA	NA	NA	NA	NA	NA	NA	NA	NA	NA	NA	NA	NA	NA
UID445	P30046	A6NHG4;P30046	DOPD_HUMAN	DDT	D-dopachrome decarboxylase	NA	NA	NA	NA	NA	NA	NA	NA	NA	NA	NA	NA	NA	NA	17.7925	17.9633	17.6005	17.6856	17.7632	17.0665	17.0945	17.1706	17.0216	15.8414	16.0559	16.312	15.9132	15.7292	NA	15.6176	17.0251	17.7737	17.6324	18.1693	18.0474	19.191	15.5618	19.7482	19.7886	19.5434	19.5422	19.1207	17.6435	17.2269
UID446	P30101	P30101	PDIA3_HUMAN	PDIA3	Protein disulfide-isomerase A3	NA	14.7276	14.7554	NA	NA	NA	NA	NA	NA	14.9933	15.1589	NA	14.6518	NA	NA	NA	NA	14.6322	14.4182	NA	NA	NA	NA	NA	NA	NA	NA	NA	NA	NA	14.7361	NA	14.9675	NA	NA	16.5711	14.541	15.4647	15.45	NA	NA	14.6856	NA	NA
UID447	P30740	P30740	ILEU_HUMAN	SERPINB1	Leukocyte elastase inhibitor	NA	NA	NA	NA	NA	NA	NA	NA	NA	NA	NA	NA	NA	NA	15.0678	14.3505	14.4791	NA	NA	NA	NA	NA	NA	NA	NA	NA	NA	NA	NA	14.7656	NA	NA	NA	14.7577	14.1163	16.4342	14.4331	15.2436	NA	14.5953	15.2461	15.0546	NA	15.2326
UID448	P31146	P31146	COR1A_HUMAN	CORO1A	Coronin-1A	NA	NA	NA	NA	NA	NA	NA	NA	NA	NA	NA	NA	NA	NA	14.2776	NA	NA	13.5973	NA	NA	NA	NA	NA	NA	NA	NA	NA	NA	NA	13.8161	NA	NA	14.7289	14.7607	14.7116	14.9484	14.4596	15.7319	15.1202	14.5582	15.3001	15.1493	15.7757	16.7735
UID449	P32119	P32119	PRDX2_HUMAN	PRDX2	Peroxiredoxin-2	16.8381	17.3778	16.8537	17.0217	17.1807	16.9523	17.0496	17.2264	17.1341	16.9762	17.0888	17.2432	16.9832	17.1542	NA	15.35	NA	16.3684	17.1087	NA	NA	NA	NA	16.2247	17.2986	NA	17.3612	16.4551	NA	16.3397	16.3152	15.6566	15.6112	16.6437	17.0356	17.3022	16.6849	17.5669	17.1364	16.2663	17.3252	15.9791	16.2864	17.0231
UID450	P33151	P33151	CADH5_HUMAN	CDH5	Cadherin-5	19.0537	18.9606	19.0288	18.9953	18.9949	18.9544	19.0366	18.9666	18.9838	18.9793	19.0287	18.9332	18.9827	19.1221	18.502	18.5722	18.2995	18.58	18.7558	18.5336	18.8047	18.748	18.8079	18.844	18.9089	18.9699	18.8707	18.7112	18.6129	18.2037	18.0492	18.2178	18.2263	18.7997	18.9322	19.241	18.4397	18.2184	18.1624	18.3867	18.7542	18.7766	18.7665	18.7737
UID451	P33908	P33908	MA1A1_HUMAN	MAN1A1	Mannosyl-oligosaccharide 1,2-alpha-mannosidase IA	17.535	17.5705	17.5242	17.6264	17.4536	17.5971	17.6176	17.5384	17.4726	17.5552	17.7858	17.5762	17.6677	17.5778	18.4972	18.5269	18.2937	18.0697	18.0434	18.0022	18.6473	18.5957	18.4365	18.3066	18.0862	18.133	18.0746	18.3931	18.2976	17.8105	18.8444	18.8936	18.9929	18.767	18.4325	18.8918	18.5665	18.6331	18.1301	18.2339	18.2528	18.3942	18.1092	18.5821
UID452	P34096	P34096	RNAS4_HUMAN	RNASE4	Ribonuclease 4	15.7389	16.1325	15.9998	15.1486	15.696	15.7895	15.7881	15.954	16.1192	16.1343	15.8573	15.8347	15.6636	15.9186	16.4598	16.8	17.1917	17.0592	17.0137	17.1124	16.9	16.4009	16.6425	16.6696	16.3252	16.629	16.8026	16.7115	16.6774	16.0937	16.5262	16.6113	16.3738	16.7322	16.4346	16.873	16.3455	16.6415	16.7758	16.2202	16.0969	16.2782	16.4241	16.2311
UID454	P35030	P35030	TRY3_HUMAN	PRSS3	Trypsin-3	23.4194	22.9923	24.0943	23.4865	23.8894	23.8052	23.8004	23.5979	23.6742	23.3928	24.3565	23.8036	23.1201	23.7554	24.6062	24.1526	24.825	24.6479	24.6079	24.6488	24.8023	24.6665	25.1172	24.7985	24.7431	24.5413	24.4075	24.6987	24.5127	25.0251	25.1932	25.132	25.1093	24.7922	24.3269	24.8542	24.6911	24.333	24.2118	24.4771	24.2274	23.3756	23.8537	23.6568
UID457	P35542	P35542	SAA4_HUMAN	SAA4	Serum amyloid A-4 protein	23.7326	23.8343	23.9528	23.7218	23.7543	23.8372	23.9186	23.6945	23.7666	23.7952	23.7575	23.8053	23.791	23.7575	24.0043	24.2659	24.2927	24.6421	24.5706	24.4332	24.1371	24.2201	23.6465	23.8751	23.9909	23.8382	23.8869	24.0012	24.3081	24.1578	24.4415	24.0387	23.7003	24.057	24.4238	23.5006	23.6963	24.091	24.0485	23.5469	23.7489	22.8171	22.5908	22.1876
UID458	P35555	P35555	FBN1_HUMAN	FBN1	Fibrillin-1	14.9806	15.0654	15.2359	15.3031	15.4705	15.0385	15.3667	15.7484	15.1932	15.2425	15.5277	15.7208	15.2402	15.3852	15.4956	15.539	15.6302	15.1457	15.6229	15.4323	15.4491	15.6289	15.7901	15.9809	15.6766	15.6972	15.6818	15.4872	15.3353	15.2197	14.7338	15.059	15.542	15.9142	15.8438	16.4348	15.3596	16.6595	16.5642	16.69	15.5087	16.1188	16.3264	16.4992
UID459	P35579	P35579	MYH9_HUMAN	MYH9	Myosin-9	NA	NA	15.0568	NA	NA	NA	NA	NA	16.0857	NA	NA	NA	NA	15.5205	17.9697	NA	NA	15.6802	NA	NA	17.7974	17.2161	16.34	NA	NA	NA	NA	NA	NA	15.5542	NA	17.5183	17.6205	17.0408	17.8851	NA	NA	16.4878	NA	NA	NA	18.7867	16.5846	17.4749
UID460	P35858	P35858	ALS_HUMAN	IGFALS	Insulin-like growth factor-binding protein complex acid labile subunit	21.6159	21.6501	21.5953	21.5694	21.5741	21.587	21.5919	21.6194	21.6309	21.6249	21.6053	21.6444	21.6153	21.5946	20.9083	20.6467	20.3554	20.4708	20.65	20.855	19.5946	19.6412	19.7075	19.6979	19.606	19.4645	19.4629	19.1097	19.6956	21.0639	21.4819	21.3113	21.1072	21.58	21.281	20.2089	21.0999	19.656	19.3768	19.1474	18.7539	18.9111	18.7814	18.8075
UID462	P36222	P36222	CH3L1_HUMAN	CHI3L1	Chitinase-3-like protein 1	NA	NA	NA	NA	NA	NA	NA	NA	NA	NA	NA	NA	NA	NA	17.1388	16.8595	17.5355	17.2277	17.6059	17.0787	17.0547	16.2815	17.2003	17.8913	16.7761	17.609	17.3461	18.1927	17.4161	15.0533	15.0677	16.3601	15.9928	16.341	15.5946	18.5941	19.2759	19.1153	18.8461	18.7821	18.8121	19.4762	18.7887	19.4802
UID463	P36955	P36955	PEDF_HUMAN	SERPINF1	Pigment epithelium-derived factor	21.6241	21.6841	21.6505	21.6518	21.6759	21.5426	21.6368	21.5997	21.606	21.6605	21.6335	21.6529	21.6435	21.6484	21.9566	21.9554	22.1527	22.1622	22.2319	22.2193	21.5711	21.6957	21.5558	21.5815	21.4039	21.4939	21.5732	21.615	21.4126	21.9095	21.8536	22.0496	21.9843	21.9355	21.8636	22.0541	21.8408	22.2205	22.4469	22.274	21.8608	21.8438	21.7585	21.9829
UID464	P36980	P36980	FHR2_HUMAN	CFHR2	Complement factor H-related protein 2	20.4517	20.5029	20.4552	20.4043	20.5945	20.5093	20.3838	20.5916	20.5008	20.671	20.5742	20.5219	20.5656	20.6882	21.9536	21.8407	21.9544	21.501	21.8204	21.8852	21.5665	21.6233	21.9246	21.5838	21.5699	21.3481	21.4205	21.3822	21.3356	20.869	21.2475	21.8216	22.2494	22.067	21.7435	21.695	20.4205	20.703	20.8956	21.2272	21.2983	21.0789	21.1054	21.0599
UID465	P36980;Q03591	Q03591;P36980	FHR1_HUMAN;FHR2_HUMAN	CFHR1;CFHR2	Complement factor H-related protein 2	20.0114	20.059	20.2063	20.0994	19.9788	20.2014	20.1534	20.0946	20.1202	20.1377	20.2437	20.3473	20.1234	20.2796	20.4124	20.4485	20.7382	20.5296	20.7166	20.7105	21.0944	21.0557	20.9348	20.883	20.8565	20.9679	20.8961	21.0761	20.9148	19.8698	20.4507	20.4716	20.761	20.6677	20.5248	20.1376	20.5984	20.4935	21.0094	20.6786	20.8658	20.8663	20.7602	20.7631
UID466	P37802	P37802	TAGL2_HUMAN	TAGLN2	Transgelin-2	NA	NA	NA	NA	NA	NA	NA	NA	NA	NA	NA	NA	NA	NA	14.6108	14.2144	14.2014	14.3405	NA	NA	NA	NA	NA	NA	NA	NA	NA	NA	14.016	14.3636	NA	14.8105	14.0773	NA	NA	14.8813	NA	13.7867	NA	NA	NA	15.368	NA	15.0312
UID467	P37837	P37837	TALDO_HUMAN	TALDO1	Transaldolase	NA	13.0095	NA	NA	NA	NA	NA	NA	NA	NA	NA	NA	NA	NA	14.5682	14.7662	14.4184	NA	NA	NA	15.6031	15.2289	15.4956	14.9992	NA	NA	15.1033	NA	14.665	15.5466	14.9909	15.2446	16.11	16.2697	16.1317	18.1382	15.4694	18.5817	17.6448	17.1463	16.423	16.3345	16.4846	17.1942
UID468	P39060	P39060	COIA1_HUMAN	COL18A1	Collagen alpha-1(XVIII) chain	16.6407	16.7428	16.8532	16.7835	16.6182	16.7149	16.7134	16.8061	16.9572	16.8867	16.9081	16.8357	16.7146	16.8457	18.5773	18.7206	18.791	18.6251	18.7257	18.6133	17.3217	17.1224	17.306	17.4813	17.2743	17.5808	17.7218	17.4173	17.6182	16.8833	17.2588	17.3606	17.6309	17.5257	17.3792	18.1849	16.4732	17.7543	17.5842	17.5507	17.7903	17.9669	17.9394	18.1499
UID469	P40197	P40197	GPV_HUMAN	GP5	Platelet glycoprotein V	NA	NA	NA	NA	NA	16.4259	NA	NA	NA	NA	NA	NA	NA	NA	NA	15.0147	NA	NA	NA	NA	NA	16.263	16.8692	16.6024	16.6044	16.6044	15.6517	NA	16.0148	NA	15.6542	NA	NA	NA	16.1687	NA	NA	NA	NA	NA	NA	NA	NA	NA
UID470	P41222	P41222	PTGDS_HUMAN	PTGDS	Prostaglandin-H2 D-isomerase	17.5296	17.7744	17.6333	17.6702	17.4659	17.3153	17.6166	17.4419	17.5676	17.5629	17.4665	17.593	17.4125	17.8763	21.1093	21.1806	21.3472	21.4881	21.2803	21.0363	17.9153	17.8421	17.8773	18.0875	17.8221	18.028	17.9589	17.8193	18.0104	17.5965	17.7172	17.8274	18.1114	18.4284	18.1528	19.7108	17.1464	18.7772	18.9066	19.1851	19.6294	19.8523	19.6549	20.1136
UID471	P43121	P43121	MUC18_HUMAN	MCAM	Cell surface glycoprotein MUC18	16.7739	16.9131	16.7759	17.0092	16.9296	16.7254	16.8329	16.7412	16.6683	16.5506	16.6695	16.8462	16.8508	16.6958	16.0937	16.3716	15.6024	15.9803	16.0731	16.4074	17.311	16.5897	16.4124	16.7214	16.4958	16.5388	16.6571	16.4954	15.889	16.2685	NA	15.348	16.1409	15.7775	16.4618	16.7858	16.1932	17.1069	16.9386	16.8706	16.6957	17.3884	16.7394	16.985
UID472	P43251	P43251	BTD_HUMAN	BTD	Biotinidase	19.9745	20.1044	20.0919	20.1662	20.1443	20.2014	20.1697	20.2038	20.1687	20.1562	20.157	20.1466	20.1198	20.1234	19.3012	19.3282	19.2389	19.4877	19.4801	19.7455	19.5818	19.4659	19.4472	19.4524	19.6152	19.5955	19.6488	19.4852	19.5252	19.5628	19.8648	19.7385	19.1525	19.598	19.3709	19.2671	19.8779	19.4139	19.3198	19.2193	19.4126	19.482	19.3594	19.1167
UID473	P43652	P43652	AFAM_HUMAN	AFM	Afamin	23.1844	23.142	23.1047	23.1512	23.1808	23.0722	23.1791	23.2234	23.1833	23.1458	23.1212	23.2042	23.1459	23.1588	22.7532	22.671	22.3966	22.3601	22.3087	22.4455	22.5152	22.558	21.8645	21.966	22.226	22.3927	22.3966	21.9822	22.4686	22.7552	22.8018	22.5257	22.2954	22.8477	22.9029	22.3278	21.8878	22.364	22.2392	21.7855	22.5517	22.3611	22.1309	21.9467
UID474	P48059	P48059	LIMS1_HUMAN	LIMS1	LIM and senescent cell antigen-like-containing domain protein 1	NA	NA	NA	NA	NA	NA	NA	NA	NA	NA	NA	NA	NA	NA	NA	NA	NA	NA	NA	NA	NA	NA	NA	NA	NA	NA	NA	NA	NA	NA	NA	NA	NA	NA	NA	NA	NA	NA	NA	NA	NA	NA	NA	NA
UID475	P48637	P48637	GSHB_HUMAN	GSS	Glutathione synthetase	NA	NA	14.578	NA	NA	NA	NA	NA	NA	NA	NA	NA	NA	NA	14.875	15.1046	NA	NA	NA	NA	NA	15.1839	NA	15.4445	NA	NA	15.7156	15.4781	15.2083	16.2892	NA	NA	14.9871	15.4676	15.37	17.9607	15.7082	17.8945	16.8486	16.2827	16.4558	16.7846	15.8697	16.1386
UID476	P48740	P48740	MASP1_HUMAN	MASP1	Mannan-binding lectin serine protease 1	19.5755	19.5983	19.5224	19.4668	19.4827	19.5728	19.5362	19.495	19.4359	19.4586	19.6065	19.5038	19.4564	19.4162	19.1979	19.1042	19.2108	19.321	19.3441	19.5026	19.5362	19.4101	19.1119	19.362	19.489	19.6816	19.7454	19.713	19.5803	18.93	18.9894	18.8957	18.9722	19.1494	19.1211	19.3171	19.6561	19.3862	19.6808	19.3631	19.1954	19.0086	18.6112	18.6399
UID477	P48741	P48741	HSP77_HUMAN	HSPA7	Putative heat shock 70 kDa protein 7	18.4875	18.5503	18.2853	18.4005	18.4697	18.2248	18.5244	18.3724	18.4145	18.3253	18.3675	18.1754	18.4608	18.549	17.1778	17.5483	17.6938	17.9121	17.873	17.771	17.8775	17.3308	17.1256	17.104	17.5694	17.9009	17.8443	17.8885	18.0047	18.0484	17.9763	17.4616	17.0595	17.4316	17.582	19.022	18.0301	17.9261	17.5593	17.0017	17.2127	17.6439	17.3784	17.4336
UID479	P49721	P49721	PSB2_HUMAN	PSMB2	Proteasome subunit beta type-2	NA	NA	NA	NA	NA	NA	NA	NA	NA	NA	NA	NA	NA	NA	NA	NA	NA	NA	NA	NA	NA	NA	NA	NA	NA	NA	NA	NA	NA	16.0098	NA	NA	NA	NA	NA	15.8028	14.2211	18.351	17.7822	16.214	14.9359	NA	NA	NA
UID480	P49747	P49747	COMP_HUMAN	COMP	Cartilage oligomeric matrix protein	17.0479	16.9205	16.962	16.9074	16.9143	16.8883	17.0088	16.8399	16.9339	16.8932	16.9679	16.8417	16.9548	16.8311	13.7965	15.4442	14.6467	15.0255	15.7708	15.6946	15.6875	15.8351	16.2685	16.2872	16.3841	16.8263	16.9789	16.7625	17.2345	15.871	13.9116	14.8587	14.9938	13.5422	14.8861	15.9093	16.2105	15.5691	16.2718	16.1894	14.903	16.2696	16.4709	16.6881
UID481	P49908	P49908	SEPP1_HUMAN	SELENOP	Selenoprotein P	20.1468	20.2406	20.1384	20.2147	20.2825	20.2486	20.1858	20.4665	20.1606	20.2049	20.3052	20.2411	20.3255	20.3262	19.5267	19.77	20.0191	20.0623	20.1054	19.8898	19.1183	19.303	19.7733	19.6583	19.8302	19.9226	19.7778	19.7885	20.0902	19.8755	19.4316	19.6112	18.9622	18.9562	19.0476	18.8537	19.1195	18.0688	18.122	18.2599	18.8921	18.9207	18.5535	18.6315
UID482	P49913	P49913	CAMP_HUMAN	CAMP	Cathelicidin antimicrobial peptide	18.1359	18.0608	17.9855	18.1312	17.8448	17.7188	18.0659	18.2078	17.8948	17.9851	18.0253	17.8477	17.9284	18.1387	17.5658	17.8643	17.4472	17.3885	17.531	17.1363	18.3864	17.8342	17.5298	17.3258	17.0754	17.7162	17.7453	17.8673	18.2816	17.1908	17.1996	17.5961	18.1351	18.1749	18.2555	18.738	16.304	17.5268	17.5403	18.4714	18.0798	17.5475	17.8465	18.2016
UID483	P50281	P50281	MMP14_HUMAN	MMP14	Matrix metalloproteinase-14	NA	NA	NA	NA	NA	NA	NA	NA	NA	NA	NA	NA	NA	NA	16.7306	16.8379	16.9575	16.1173	15.2072	NA	16.4961	16.4022	16.1432	16.8597	NA	NA	NA	NA	14.7836	NA	NA	NA	NA	16.4312	NA	17.775	NA	16.8796	16.0989	17.1208	NA	16.8522	16.6573	17.1671
UID485	P51884	P51884	LUM_HUMAN	LUM	Lumican	22.1817	22.2519	22.207	22.1318	22.283	22.1871	22.2751	22.2157	22.3116	22.2735	22.298	22.344	22.3662	22.3374	21.5233	21.6259	21.7499	21.3038	21.8505	21.62	22.3074	22.4511	22.4906	22.3653	22.4501	22.3129	22.2966	21.8433	22.0116	21.5056	21.4802	21.8158	22.4596	22.58	22.3906	22.893	21.36	22.4108	21.962	22.2139	21.9009	22.2991	22.1626	22.5054
UID486	P52209	P52209	6PGD_HUMAN	PGD	6-phosphogluconate dehydrogenase, decarboxylating	NA	NA	NA	NA	NA	NA	NA	NA	NA	NA	NA	NA	NA	NA	NA	NA	NA	NA	NA	NA	NA	NA	NA	NA	NA	NA	NA	NA	NA	NA	NA	NA	NA	15.2198	NA	16.3987	NA	15.468	15.1454	14.0227	14.3604	NA	15.3317	15.7676
UID487	P52566	P52566	GDIR2_HUMAN	ARHGDIB	Rho GDP-dissociation inhibitor 2	NA	NA	NA	NA	NA	NA	NA	NA	NA	NA	NA	NA	NA	NA	NA	NA	NA	NA	NA	NA	NA	NA	NA	NA	NA	NA	NA	NA	NA	NA	NA	NA	NA	NA	NA	NA	NA	NA	NA	13.6965	NA	NA	NA	14.8034
UID488	P54108	P54108	CRIS3_HUMAN	CRISP3	Cysteine-rich secretory protein 3	18.3181	18.1048	17.8625	17.733	18.1105	18.105	18.0099	18.4528	17.9701	18.0084	17.9053	18.0481	18.1477	18.0725	17.0695	17.1596	17.5437	17.483	17.7256	17.7296	17.8234	17.6871	17.3094	17.0975	17.12	17.7019	17.1944	17.2446	17.4314	17.2169	17.0304	17.2646	17.7024	17.4152	17.2227	17.2348	16.716	16.7617	16.6602	16.1262	16.8934	17	17.5574	17.5075
UID489	P55056	P55056	APOC4_HUMAN	APOC4	Apolipoprotein C-IV	20.3509	20.5021	20.3852	20.4198	20.4044	20.4539	20.492	20.3882	20.2978	20.4278	20.1865	20.343	20.4997	20.4946	19.5581	19.3381	19.1635	19.8869	19.9656	19.6343	18.4608	18.4568	18.9236	19.1902	19.354	19.6558	19.9985	19.743	20.8898	21.2859	20.3967	19.751	18.7172	19.3657	19.4989	18.0273	21.2195	20.9788	21.2934	21.1404	21.5381	20.3006	19.9745	19.8138
UID490	P55058	P55058	PLTP_HUMAN	PLTP	Phospholipid transfer protein	19.9922	19.8824	19.9152	20.0174	19.9587	19.9936	20.0144	20.0308	20.0217	19.9605	20.0563	20.0405	20.0153	20.0173	19.1286	18.8794	18.9932	19.4596	20.1092	20.2431	19.0293	19.2284	19.8042	19.6596	19.4765	19.6473	19.5772	19.2545	19.6959	19.3193	19.1464	19.7633	19.7597	20.1627	19.9907	20.1585	18.7005	20.3789	20.8862	20.7403	20.4037	19.7228	19.7758	19.6021
UID492	P55103	P55103	INHBC_HUMAN	INHBC	Inhibin beta C chain	17.2157	17.1008	17.0426	17.1395	17.3691	16.9438	16.9217	17.1561	NA	16.7348	17.086	17.0115	17.1101	16.8942	17.2549	17.1448	17.2163	16.9908	16.9874	NA	17.4157	17.436	NA	16.7852	16.1661	16.4519	17.1676	NA	17.0253	17.7645	17.4275	17.3433	17.6996	17.9177	17.3616	15.9511	18.4469	17.351	16.2643	16.6301	17.6358	17.7628	17.4508	17.4841
UID493	P55774	P55774	CCL18_HUMAN	CCL18	C-C motif chemokine 18	NA	NA	NA	14.9656	NA	NA	NA	NA	14.4023	NA	NA	NA	NA	NA	15.787	15.7834	16.3979	16.2726	16.528	16.3158	15.6206	15.4691	15.759	16.1219	15.9928	16.1506	16.5775	16.9381	16.5396	NA	15.2144	14.7347	NA	14.9285	NA	16.4486	NA	NA	NA	16.0348	16.0129	16.8479	16.7432	16.6513
UID494	P59665;P59666	P59666;P59665	DEF1_HUMAN;DEF3_HUMAN	DEFA1;DEFA3	Neutrophil defensin 1	18.3918	18.3778	18.5182	18.5138	18.4148	18.3453	18.6454	18.2551	18.5457	18.7102	18.4914	18.5976	18.6764	18.6881	20.6202	20.7787	21.1095	21.0494	20.9434	20.4171	19.3842	19.0115	18.9596	18.7409	18.7792	18.9215	18.5587	18.986	18.9159	19.4418	19.8902	20.151	20.1518	20.1065	20.2523	21.4416	20.3452	20.7934	20.3773	20.2171	20.8964	20.6366	22.0077	21.8969
UID495	P60174	P60174	TPIS_HUMAN	TPI1	Triosephosphate isomerase	NA	NA	NA	NA	NA	NA	NA	NA	NA	NA	NA	NA	NA	NA	NA	NA	NA	NA	NA	NA	NA	NA	NA	NA	NA	NA	NA	NA	NA	NA	NA	NA	NA	NA	NA	15.8242	NA	15.0991	14.7729	NA	NA	NA	NA	NA
UID496	P60660	P60660	MYL6_HUMAN	MYL6	Myosin light polypeptide 6	NA	NA	NA	14.3191	NA	14.6206	NA	NA	NA	NA	14.2413	NA	NA	NA	NA	NA	NA	NA	14.2874	NA	NA	NA	NA	NA	NA	NA	NA	NA	NA	14.3548	NA	NA	NA	NA	NA	NA	NA	14.2868	NA	NA	14.3991	NA	NA	NA
UID497	P60709;P63261	P63261;P60709	ACTB_HUMAN;ACTG_HUMAN	ACTB;ACTG1	Actin, cytoplasmic 1	19.0111	18.9886	18.8597	18.7838	18.9531	18.8555	18.9248	18.8934	18.744	18.9224	18.7373	18.7882	18.7101	19.0706	19.0083	18.7708	18.8128	19.3402	19.0605	18.3154	18.9508	19.0642	19.1835	19.0324	18.8982	18.9533	19.0864	18.4182	18.7849	19.6057	19.0913	19.755	19.1864	19.6348	19.5556	20.5132	20.7909	20.5375	20.3608	19.498	20.2488	20.0374	20.6485	20.6216
UID498	P60709;P63261;P68133	Q6S8J3;A5A3E0;P68133;P0CG38;P0CG39;P63261;P62736;P68032;P63267;P60709	ACTB_HUMAN;ACTG_HUMAN;ACTS_HUMAN	ACTA1;ACTB;ACTG1	Actin, cytoplasmic 1	18.5138	18.3639	18.4462	18.4808	18.4141	18.4153	18.5167	18.4911	18.572	18.5609	18.5892	18.4739	18.6517	18.5974	18.9438	18.5147	18.5027	19.2147	18.8799	18.3251	18.6626	18.6894	18.9621	18.5548	18.5453	18.7272	18.5449	17.9451	18.3012	19.398	18.7842	19.4631	19.4413	19.3541	19.4174	20.4969	20.4463	20.6788	20.2529	19.5511	20.0433	20.0917	20.2851	20.2632
UID499	P60709;P63261;P68133;Q562R1	Q6S8J3;A5A3E0;Q562R1;P68133;P63261;Q9BYX7;P62736;P68032;P63267;P60709	ACTBL_HUMAN;ACTB_HUMAN;ACTG_HUMAN;ACTS_HUMAN	ACTA1;ACTB;ACTBL2;ACTG1	Actin, cytoplasmic 1	18.4629	18.3409	18.2522	18.6235	18.3933	18.5005	18.4242	18.4848	18.3275	18.4496	18.4012	18.5445	18.501	18.6394	18.9167	18.6738	18.5502	19.0824	18.8835	18.2548	18.6792	18.7522	18.6879	18.8136	18.5946	18.4039	18.496	18.0738	18.4049	19.3112	18.7825	19.3708	19.5615	19.5609	19.4406	20.6755	20.3653	20.5334	20.3343	19.6058	19.8913	20.0561	20.1757	20.5902
UID500	P60900	P60900	PSA6_HUMAN	PSMA6	Proteasome subunit alpha type-6	NA	NA	NA	NA	NA	NA	NA	NA	NA	NA	NA	NA	NA	NA	NA	NA	NA	NA	NA	NA	NA	NA	20.3454	NA	20.1708	20.2603	20.194	NA	NA	20.8687	20.8075	20.9398	NA	20.2921	20.0124	20.3018	20.5572	21.2166	20.9433	20.3266	19.7921	NA	NA	NA
UID502	P61160	P61160	ARP2_HUMAN	ACTR2	Actin-related protein 2	NA	NA	NA	NA	NA	NA	NA	NA	NA	NA	NA	NA	NA	15.3624	NA	NA	NA	NA	NA	NA	NA	NA	NA	NA	NA	NA	NA	NA	NA	15.2479	NA	NA	NA	16.3603	16.3633	NA	NA	NA	NA	NA	16.0123	NA	NA	15.7546
UID504	P61224	P61224;A6NIZ1	RAP1B_HUMAN	RAP1B	Ras-related protein Rap-1b	NA	NA	NA	NA	NA	NA	NA	NA	NA	NA	NA	NA	NA	NA	NA	NA	NA	NA	NA	NA	NA	NA	NA	NA	NA	NA	NA	NA	NA	NA	NA	NA	NA	NA	NA	NA	NA	NA	NA	NA	NA	NA	NA	NA
UID506	P61626	P61626	LYSC_HUMAN	LYZ	Lysozyme C	19.4253	19.404	19.3677	19.4072	19.3817	19.1515	19.2763	19.2566	19.4144	19.357	19.5088	19.5517	19.2937	19.5589	21.1883	21.303	21.8568	21.8093	22.0124	21.6383	20.7383	20.6883	20.558	20.5436	20.084	20.2937	20.3575	20.3254	19.975	18.969	19.628	19.8364	20.0636	20.2893	20.1506	21.2634	19.7975	20.526	20.6524	20.7663	20.1256	20.2212	20.6743	20.657
UID507	P61769	P61769	B2MG_HUMAN	B2M	Beta-2-microglobulin	18.5282	18.7218	18.2388	18.6554	18.6426	18.8565	18.715	18.9324	18.0666	18.5845	18.7167	18.531	18.2863	18.746	21.0419	21.1302	22.1013	22.4654	22.7105	22.1094	20.1267	20.2765	19.6025	20.2823	19.3496	19.9709	19.8012	19.3524	19.3213	19.2224	19.7174	19.7061	20.0278	20.5629	20.0835	21.6384	20.047	21.6195	21.7103	21.4512	21.0156	20.7061	21.3925	21.4629
UID508	P62258	P62258	1433E_HUMAN	YWHAE	14-3-3 protein epsilon	NA	NA	NA	NA	NA	NA	NA	NA	NA	NA	NA	NA	NA	NA	NA	NA	NA	NA	NA	NA	NA	NA	NA	NA	NA	NA	NA	NA	NA	NA	NA	NA	NA	14.1832	NA	16.197	14.2129	15.6377	14.6218	NA	NA	NA	NA	14.2447
UID509	P62328	P62328	TYB4_HUMAN	TMSB4X	Thymosin beta-4	NA	NA	NA	NA	NA	NA	NA	NA	NA	NA	NA	NA	NA	NA	16.4455	15.779	16.8583	16.9819	16.9715	16.2346	NA	NA	NA	14.0666	NA	NA	NA	NA	NA	14.4109	NA	NA	NA	NA	NA	NA	NA	14.6242	16.1655	15.5987	17.0861	15.3748	16.1851	16.443
UID510	P62805	P62805	H4_HUMAN	H4C1	Histone H4	14.9558	NA	NA	NA	NA	NA	NA	NA	NA	NA	NA	NA	NA	NA	16.931	16.0367	15.4343	16.437	16.131	15.9407	17.5371	17.7665	17.7651	17.7824	17.5427	17.4549	17.4148	17.437	17.0374	16.7893	18.0112	17.3757	17.8547	17.6071	16.9151	18.0295	16.4952	18.4847	17.8876	15.8873	16.2097	16.1766	15.9344	15.8526
UID511	P62834	P62834;P61224	RAP1A_HUMAN	RAP1A	Ras-related protein Rap-1A	NA	NA	NA	NA	NA	NA	NA	NA	NA	NA	NA	NA	NA	NA	NA	NA	NA	NA	NA	NA	NA	NA	NA	NA	NA	NA	NA	NA	NA	NA	NA	NA	NA	NA	NA	NA	NA	14.3337	13.5161	NA	NA	NA	NA	NA
UID512	P62937	P62937	PPIA_HUMAN	PPIA	Peptidyl-prolyl cis-trans isomerase A	NA	NA	NA	14.8979	NA	NA	NA	NA	NA	NA	NA	NA	NA	NA	16.4376	16.4696	16.6312	16.5188	16.3984	16.6408	15.387	NA	15.9623	15.5642	NA	NA	15.78	NA	16.0752	NA	NA	15.8904	16.1454	16.5375	16.0659	18.44	16.2543	18.0999	17.7452	17.6084	16.7071	16.6571	16.853	17.1876
UID513	P63104	P63104	1433Z_HUMAN	YWHAZ	14-3-3 protein zeta/delta	NA	NA	NA	NA	NA	NA	NA	NA	NA	NA	NA	NA	NA	NA	NA	NA	14.4526	NA	14.7458	NA	NA	15.2593	15.8687	NA	NA	NA	14.4061	NA	NA	15.6946	15.3534	15.3697	14.8988	15.3808	15.3169	16.4471	15.8049	17.0594	16.5591	16.5912	15.8433	16.0581	16.18	16.2774
UID514	P67936	P67936	TPM4_HUMAN	TPM4	Tropomyosin alpha-4 chain	15.0688	NA	NA	NA	NA	NA	NA	NA	NA	NA	NA	NA	NA	NA	NA	NA	NA	NA	NA	NA	NA	NA	NA	NA	NA	NA	NA	NA	NA	NA	NA	NA	NA	NA	NA	NA	NA	NA	NA	NA	NA	NA	NA	NA
UID515	P68133	P68133;P68032	ACTS_HUMAN	ACTA1	Actin, alpha skeletal muscle	NA	NA	NA	NA	NA	NA	NA	NA	NA	NA	NA	NA	NA	NA	NA	NA	17.4095	NA	16.5199	NA	NA	NA	NA	NA	NA	NA	NA	NA	15.5456	17.4734	NA	NA	NA	NA	NA	18.0879	18.9112	18.458	19.0482	18.1949	18.2696	18.1761	18.6258	18.7572
UID516	P68366	P68363;P68366	TBA4A_HUMAN	TUBA4A	Tubulin alpha-4A chain	NA	NA	NA	NA	NA	NA	NA	NA	NA	NA	NA	NA	NA	NA	NA	NA	NA	NA	NA	NA	NA	NA	NA	NA	NA	NA	NA	NA	NA	NA	NA	NA	NA	NA	NA	NA	NA	NA	NA	NA	NA	NA	NA	NA
UID517	P68366;Q9BQE3	P68363;P68366;A6NHL2;Q71U36;Q9BQE3	TBA1C_HUMAN;TBA4A_HUMAN	TUBA1C;TUBA4A	Tubulin alpha-4A chain	NA	NA	NA	NA	NA	NA	NA	NA	NA	NA	NA	NA	NA	NA	NA	NA	NA	NA	NA	NA	NA	NA	NA	NA	NA	NA	NA	NA	NA	NA	NA	NA	NA	NA	NA	NA	NA	NA	NA	NA	NA	NA	NA	NA
UID518	P68366;Q9BQE3;Q9NY65	P0DPH7;P68363;Q6PEY2;P68366;Q71U36;Q9NY65;P0DPH8;Q9BQE3	TBA1C_HUMAN;TBA4A_HUMAN;TBA8_HUMAN	TUBA1C;TUBA4A;TUBA8	Tubulin alpha-4A chain	NA	NA	NA	14.999	NA	NA	NA	NA	NA	NA	NA	NA	NA	NA	NA	NA	NA	NA	NA	NA	NA	NA	NA	NA	NA	NA	NA	NA	NA	NA	NA	NA	NA	NA	NA	NA	NA	14.4819	15.1891	NA	15.4107	NA	NA	NA
UID520	P68871	P68871	HBB_HUMAN	HBB	Hemoglobin subunit beta	22.8487	22.9016	22.9424	22.8886	22.9341	22.9061	22.9341	22.8921	22.9842	22.9077	23.0033	22.8041	22.8854	22.9416	21.3399	21.0708	20.8679	22.2853	23.097	21.1557	21.6108	20.8382	21.237	20.9345	23.0949	21.364	22.9457	20.8638	21.5567	21.8495	22.1046	21.1375	22.0942	22.5568	23.3056	22.5451	22.169	22.9228	22.0452	22.6028	23.515	22.0807	22.4322	23.0893
UID521	P69905	P69905	HBA_HUMAN	HBA1	Hemoglobin subunit alpha	22.5836	22.6383	22.655	22.5114	22.6894	22.6456	22.5294	22.4538	22.6035	22.5432	22.5637	22.5939	22.4563	22.4336	20.8055	20.5805	20.4111	21.8406	22.6017	20.6317	21.1353	20.5129	21.0272	20.7069	22.5801	20.9527	22.5365	20.4117	21.1346	21.3998	21.5701	20.8253	21.4941	22.0387	22.813	22.1576	21.5893	22.4219	21.5425	22.1294	23.3229	21.6577	21.9926	22.766
UID522	P78417	P78417	GSTO1_HUMAN	GSTO1	Glutathione S-transferase omega-1	NA	15.0296	14.9002	15.3208	15.2163	15.0367	15.1901	14.7434	14.9021	15.1009	15.5031	14.8903	14.9305	NA	15.2087	14.9223	14.7904	14.8202	15.2658	NA	15.3665	15.7994	16.8694	16.4466	16.305	16.1798	16.329	15.6445	15.9829	14.2623	15.4069	15.4351	14.922	15.8658	15.406	17.4833	16.3304	17.9366	17.5809	17.1429	17.0421	16.8419	16.5627	17.2792
UID523	P80108	P80108	PHLD_HUMAN	GPLD1	Phosphatidylinositol-glycan-specific phospholipase D	20.1935	20.1261	20.1258	20.2324	20.2647	20.134	20.1686	20.2363	20.1422	20.1555	20.1734	20.1014	20.196	20.1362	18.5669	18.5473	18.2959	18.5229	18.5645	18.613	19.2494	19.3525	19.277	19.4057	19.6221	19.7244	19.762	19.6827	19.9042	19.2698	19.3519	19.3574	18.9737	19.4168	19.7831	19.075	19.7609	18.3715	18.4376	17.9151	18.7688	18.1227	18.0434	17.9111
UID524	P80748	P80748	LV321_HUMAN	IGLV3-21	Immunoglobulin lambda variable 3-21	22.1483	21.9769	22.1223	22.0011	22.1353	21.9494	21.9963	22.2673	21.9715	22.0111	22.0837	22.0298	21.9337	21.9842	20.5375	20.3108	20.3148	20.7711	20.7512	20.9027	21.7113	21.4978	22.1665	22.3713	22.3738	22.5475	22.2767	22.2947	22.4334	20.8837	21.2105	20.8223	19.9808	20.2647	20.737	20.1241	21.6253	20.9529	21.8582	21.5014	22.4724	21.6745	22.3773	21.9247
UID525	P81172	P81172	HEPC_HUMAN	HAMP	Hepcidin	NA	NA	NA	NA	NA	NA	NA	NA	NA	NA	NA	NA	NA	NA	15.6272	17.1676	16.4385	14.6797	14.489	15.1648	16.6319	16.4668	16.1538	15.3189	16.0281	15.7284	15.5615	17.5676	15.6271	16.8405	16.071	16.3667	14.6391	NA	16.5446	16.3772	17.9387	NA	NA	14.5182	NA	NA	NA	14.976
UID526	P98160	P98160	PGBM_HUMAN	HSPG2	Basement membrane-specific heparan sulfate proteoglycan core protein	16.9654	16.9934	16.9291	17.0318	16.9987	17.0669	17.0672	16.9348	17.0346	17.0908	17.1314	16.9696	17.0001	16.9132	16.6038	16.6195	16.7147	16.8611	17.2209	16.8383	16.4361	16.6498	16.6945	16.7008	16.5371	16.8149	16.6651	16.769	16.7051	16.4279	16.4673	16.9716	17.1436	16.9286	16.9116	17.5968	16.6517	17.9748	17.4832	17.2263	16.8728	17.2458	17.1928	16.8679
UID528	Q01459	Q01459	DIAC_HUMAN	CTBS	Di-N-acetylchitobiase	18.8139	18.6656	18.7811	18.9655	18.9237	18.8362	18.7989	19.0168	18.6715	18.8925	18.8044	18.758	18.9237	19.0686	18.1441	17.877	17.3674	17.9756	18.3649	18.3293	18.7724	18.551	17.8164	18.0744	18.0265	18.5448	18.6516	18.1172	18.5622	18.0152	18.0336	18.0264	17.897	18.6223	18.3389	18.2893	19.1312	19.1525	18.1954	18.1955	18.7832	19.0299	18.667	18.7719
UID529	Q01518	Q01518;P40123	CAP1_HUMAN	CAP1	Adenylyl cyclase-associated protein 1	NA	NA	NA	NA	NA	NA	NA	NA	NA	NA	NA	NA	NA	NA	NA	NA	NA	NA	NA	NA	NA	NA	NA	NA	NA	NA	NA	NA	NA	NA	NA	NA	NA	NA	NA	NA	NA	NA	NA	NA	NA	NA	NA	NA
UID530	Q02818	Q02818	NUCB1_HUMAN	NUCB1	Nucleobindin-1	NA	NA	NA	NA	NA	NA	NA	NA	NA	NA	NA	NA	NA	NA	NA	14.2438	NA	NA	NA	NA	14.1676	NA	NA	NA	NA	NA	14.5723	15.1985	NA	NA	NA	15.167	15.2603	15.4993	14.9433	15.408	17.2105	16.9188	16.2592	16.0468	14.5067	15.1821	15.2237	15.2647
UID531	Q02985	Q02985	FHR3_HUMAN	CFHR3	Complement factor H-related protein 3	NA	16.67	16.9857	NA	NA	16.9281	16.9638	NA	16.9263	NA	16.7952	16.7683	16.8917	16.7303	17.8558	17.7249	17.1657	16.6838	16.5609	NA	19.8275	19.7333	18.6234	18.1802	17.9708	18.7484	18.4555	18.4465	18.5299	17.1257	18.6831	19.2391	20.1453	20.0491	19.7519	19.9182	16.6549	NA	17.1267	17.8365	17.5404	17.8082	17.7402	18.3705
UID532	Q02985;Q92496	Q02985;Q92496	FHR3_HUMAN;FHR4_HUMAN	CFHR3;CFHR4	Complement factor H-related protein 3	18.7092	18.979	18.664	18.7885	19.0782	18.4852	18.9631	19.2381	18.8519	18.9755	19.0788	18.597	18.7776	19.1784	19.556	19.5204	19.1706	18.8846	18.713	18.4242	20.9495	20.7061	20.5677	20.3316	20.0794	20.0803	19.9645	19.9836	19.8304	18.7491	20.0435	20.9444	21.24	21.1081	20.9676	20.7181	18.5292	18.4722	18.7134	19.6774	19.7253	19.5753	19.8822	19.9323
UID533	Q03591	Q03591	FHR1_HUMAN	CFHR1	Complement factor H-related protein 1	20.3517	19.6827	20.2613	20.2966	20.447	20.056	20.4508	20.3517	20.0763	20.0033	20.0467	20.3616	20.4302	20.2508	21.0964	20.7025	21.1749	20.2798	21.0806	21.0918	21.4839	21.5307	21.2522	20.8397	21.008	21.1291	21.1899	21.3812	21.2229	NA	20.8487	20.55	20.8384	20.827	20.7852	19.9548	20.9944	21.385	21.4933	21.5933	21.0077	21.3031	21.4851	21.2173
UID534	Q04756	Q04756	HGFA_HUMAN	HGFAC	Hepatocyte growth factor activator	19.662	19.6272	19.5394	19.6115	19.6258	19.6395	19.7094	19.7487	19.6658	19.6119	19.5982	19.6685	19.6432	19.6767	18.4021	18.4116	17.7653	18.241	18.8233	18.8741	18.5871	18.5645	18.434	18.8003	18.6786	19.0387	19.0548	18.9882	19.0271	18.6473	18.6723	18.5176	18.2948	18.4519	18.6848	18.584	18.5896	17.3875	17.8473	17.9723	18.6367	18.583	18.4225	18.1682
UID536	Q06033	Q06033	ITIH3_HUMAN	ITIH3	Inter-alpha-trypsin inhibitor heavy chain H3	21.5048	21.4338	21.4738	21.474	21.4481	21.5297	21.446	21.5022	21.4818	21.4608	21.4283	21.5587	21.4996	21.4811	23.0929	23.0562	22.7945	22.5898	22.4499	22.3063	22.5175	22.6521	22.5284	22.461	22.1912	22.1794	22.2139	22.065	22.2027	22.5529	22.7459	22.9663	23.1311	22.9069	22.7316	22.4564	22.3287	22.4626	22.7048	22.6297	22.7305	22.6312	22.7132	22.7608
UID537	Q07954	Q07954	LRP1_HUMAN	LRP1	Prolow-density lipoprotein receptor-related protein 1	16.3045	16.3741	16.3429	16.5907	16.4442	16.6388	16.5987	16.4317	16.0904	16.3947	16.5513	16.6101	16.2855	16.5663	17.0345	16.8203	16.5321	16.8638	17.109	17.0465	17.2306	17.3273	17.1379	17.2442	17.2988	17.4019	17.5674	17.4514	17.4571	16.8234	16.6579	17.5466	17.6962	17.8995	17.5932	18.0466	17.3041	18.4915	17.9162	17.6798	17.3098	17.7633	17.4468	17.4464
UID538	Q08380	Q08380	LG3BP_HUMAN	LGALS3BP	Galectin-3-binding protein	19.8075	19.8067	19.719	19.7558	19.8138	19.7234	19.8346	19.8608	19.6168	19.8144	19.7649	19.7532	19.7611	19.7478	20.7081	20.6977	20.6873	20.647	20.6719	20.7558	21.3513	21.5997	21.3568	21.6198	21.5458	21.6396	21.5617	21.6896	20.8132	21.1666	19.965	20.3172	20.8973	21.1337	21.0984	20.7249	20.2679	21.9857	21.477	20.8947	19.4831	20.0757	20.2257	20.2086
UID540	Q08830	Q08830	FGL1_HUMAN	FGL1	Fibrinogen-like protein 1	17.0225	16.6085	16.7611	16.9859	16.9422	17.4245	16.8903	16.9831	17.6711	16.9808	17.6912	16.9149	17.3899	16.7637	18.634	18.8766	18.2888	17.4333	17.4248	17.3948	20.4317	20.1249	20.0798	20.0412	19.5104	19.6306	19.1888	20.2994	18.5685	19.2153	19.4435	20.1385	19.9402	19.226	19.9923	20.0557	20.9555	19.9961	20.1906	20.4189	18.6972	19.6041	19.3441	19.3716
UID541	Q10588	Q10588	BST1_HUMAN	BST1	ADP-ribosyl cyclase/cyclic ADP-ribose hydrolase 2	16.0114	16.5237	16.2879	16.3895	16.4329	16.3667	16.1074	16.1182	16.2491	15.8992	16.3507	16.3379	16.321	16.46	15.635	15.6974	15.4204	15.7986	16.0706	15.8207	16.3773	16.6302	16.5328	16.7936	16.5828	16.3888	16.5813	16.3635	16.2521	16.2836	15.8842	15.6614	NA	16.2209	16.0141	16.6644	16.3463	16.451	15.3808	15.8297	15.4789	16.3715	16.2205	16.3401
UID542	Q12805	Q12805	FBLN3_HUMAN	EFEMP1	EGF-containing fibulin-like extracellular matrix protein 1	19.4121	19.3162	19.3716	19.3131	19.4353	19.3392	19.3121	19.3259	19.1767	19.3676	19.3374	19.326	19.3701	19.43	19.9966	19.9723	20.1027	19.9545	20.3724	20.1772	20.0037	20.0937	20.3905	20.1575	20.1771	20.1024	20.1064	19.9251	19.7243	19.4641	19.3642	19.8074	20.0621	20.1338	20.2072	20.7202	19.8842	20.6768	20.9692	21.2562	20.9532	21.2911	21.3477	21.1861
UID543	Q12907	Q12907	LMAN2_HUMAN	LMAN2	Vesicular integral-membrane protein VIP36	NA	NA	13.8914	NA	NA	NA	NA	NA	NA	NA	NA	NA	NA	NA	16.4348	16.3186	16.6737	16.7988	16.6526	16.5351	15.8939	16.0777	15.7853	16.0365	15.2696	15.8517	15.7159	16.0928	15.1452	14.7647	15.4398	15.2321	15.7449	16.1986	15.9221	16.3948	14.2196	17.0402	17.1839	17.156	17.3842	17.3656	17.4754	17.6067
UID544	Q12913	Q12913	PTPRJ_HUMAN	PTPRJ	Receptor-type tyrosine-protein phosphatase eta	16.6745	16.2817	16.2643	16.3573	17.0295	16.6892	NA	16.3672	16.4334	16.4077	16.7932	17.1125	16.9271	16.5318	NA	NA	15.8673	16.0282	16.0974	NA	NA	NA	15.8369	16.3906	16.2017	15.9945	16.0378	16.1174	16.2084	16.3853	16.083	NA	NA	16.3007	NA	NA	16.8411	16.1179	15.6528	16.2265	16.0068	16.4389	16.1873	NA
UID545	Q13103	Q13103	SPP24_HUMAN	SPP2	Secreted phosphoprotein 24	17.9686	17.9962	18.0743	18.0278	17.9979	18.0176	17.9183	17.9499	17.9209	17.8775	18.04	17.8282	17.874	18.1054	17.5919	17.1466	17.3113	17.354	17.4649	17.2208	15.5978	14.9112	13.0713	14.7632	15.5403	16.1877	16.5938	15.9604	17.4704	16.2594	16.7485	NA	NA	14.2598	15.2094	NA	16.9775	NA	NA	NA	NA	NA	NA	NA
UID546	Q13201	Q13201	MMRN1_HUMAN	MMRN1	Multimerin-1	15.4422	14.9115	14.7892	NA	14.8924	14.7213	15.232	NA	14.5896	15.2204	14.541	NA	15.2305	15.2801	16.5953	16.5705	16.5847	17.2536	17.4696	17.5325	16.4898	16.2628	16.8917	16.7086	16.6382	16.6598	16.1568	16.598	15.7884	15.2959	16.2093	15.7319	15.6321	15.5537	15.9879	16.1064	16.1288	17.3918	17.289	16.9441	17.432	17.7337	17.9514	17.5098
UID547	Q13418	Q13418	ILK_HUMAN	ILK	Integrin-linked protein kinase	NA	NA	NA	NA	NA	NA	NA	NA	NA	NA	NA	NA	NA	NA	NA	NA	NA	NA	NA	NA	NA	NA	NA	NA	NA	NA	NA	NA	NA	NA	NA	NA	NA	NA	NA	NA	NA	NA	NA	NA	NA	NA	NA	NA
UID548	Q13740	Q13740	CD166_HUMAN	ALCAM	CD166 antigen	15.4899	15.8495	15.8062	15.6853	15.715	15.5626	15.3923	NA	15.5073	15.6456	15.6714	15.4825	15.7931	15.5651	15.2575	15.6346	15.7757	15.8765	15.8823	16.0114	NA	15.9966	16.2652	16.4934	16.392	16.5893	16.3372	16.0922	16.0678	15.769	NA	15.2874	16.0863	16.1227	16.1605	16.0535	15.8423	16.5441	16.4562	16.8759	16.5702	17.0089	17.0738	16.8197
UID549	Q13790	Q13790	APOF_HUMAN	APOF	Apolipoprotein F	20.015	20.0972	19.9869	20.1583	20.0812	20.0818	20.0728	20.1632	20.0664	19.9658	19.8502	20.1224	20.1722	19.7789	20.2489	20.4442	20.3238	20.5317	20.2855	19.9833	19.8636	20.1007	20.0961	20.1973	19.9244	19.933	19.9197	20.1351	20.1473	19.9242	19.717	19.8453	20.135	19.925	19.9553	20.755	19.621	19.2566	19.9318	20.2512	20.558	19.6931	19.7888	20.1922
UID550	Q13822	Q13822	ENPP2_HUMAN	ENPP2	Ectonucleotide pyrophosphatase/phosphodiesterase family member 2	16.8929	16.7913	16.9691	16.9591	17.0011	16.9121	16.8678	16.7612	16.7715	16.8289	16.9297	16.8613	16.8662	16.871	17.0133	16.4851	16.7404	16.5387	16.7176	16.448	16.6856	16.41	16.8522	16.5723	16.3843	16.4399	16.4111	16.3278	15.8954	15.6964	16.1123	16.7311	17.415	17.044	17.0813	17.6134	16.784	18.4592	18.2988	18.3301	17.941	17.5514	17.6792	17.8
UID553	Q14118	Q14118	DAG1_HUMAN	DAG1	Dystroglycan 1	16.0888	16.3804	16.3896	16.1612	16.3181	NA	16.2659	NA	15.9983	NA	16.3331	16.3324	NA	15.8693	17.5344	17.3944	17.7822	17.9394	17.9918	17.8902	16.5545	16.4161	16.6853	16.9912	16.7029	16.8401	16.8213	16.5695	16.6051	16.299	16.2691	16.9783	17.0813	16.7819	16.543	18.064	16.5818	18.5614	18.4116	18.0599	17.8973	18.1213	18.0935	18.2141
UID554	Q14126	Q14126	DSG2_HUMAN	DSG2	Desmoglein-2	15.7589	15.7304	15.3101	15.2951	15.4128	15.6225	15.721	15.5662	15.4584	NA	15.7236	15.6076	NA	15.7897	15.2815	15.6504	15.4504	15.865	16.0577	16.2644	15.1334	NA	NA	15.4078	15.0069	NA	15.301	14.9802	NA	15.0872	14.4374	NA	NA	15.027	14.9135	14.4679	15.6724	15.8968	15.9542	15.8045	15.6282	15.9486	15.9648	16.0194
UID555	Q14515	Q14515	SPRL1_HUMAN	SPARCL1	SPARC-like protein 1	16.2192	16.4219	16.2905	16.1466	16.1633	15.9899	16.4588	15.7626	16.0397	16.0108	16.6066	16.2203	16.2669	16.5789	16.0597	16.5794	16.8417	16.9466	17.2639	16.7093	16.2859	16.3584	16.181	16.3077	16.2405	16.038	16.2277	15.9101	16.1946	16.5578	16.2701	16.2587	16.5021	16.168	15.9928	16.9974	15.8464	16.5032	16.6767	15.8983	15.9226	16.0618	15.5595	14.9806
UID556	Q14520	Q14520	HABP2_HUMAN	HABP2	Hyaluronan-binding protein 2	21.0135	20.8229	20.9792	20.9518	21.1085	20.9596	20.9862	21.031	20.9262	20.999	21.0607	20.9264	20.9573	21.0078	20.8721	20.7421	21.0072	21.0114	21.3888	21.4336	20.858	20.769	20.574	20.5252	20.5482	20.7467	20.7439	20.649	20.7062	21.0403	21.1867	20.8372	20.5038	20.4338	20.2526	19.7836	20.7432	21.5027	21.3355	20.9547	20.6027	20.6017	20.3625	20.3617
UID557	Q14624	Q14624	ITIH4_HUMAN	ITIH4	Inter-alpha-trypsin inhibitor heavy chain H4	23.6032	23.4522	23.7182	23.566	23.607	23.6112	23.5969	23.6442	23.6051	23.6378	23.6423	23.6319	23.7262	23.6722	24.4108	24.3352	24.513	24.5027	24.5071	24.1972	23.9249	23.9191	23.9469	23.8363	23.7562	23.7295	23.6783	23.6221	23.7823	24.1452	24.4218	24.2003	24.1367	23.8608	23.7339	23.5843	24.3461	23.5792	24.0443	24.243	24.3176	23.9033	23.6135	23.5106
UID558	Q14697	Q14697	GANAB_HUMAN	GANAB	Neutral alpha-glucosidase AB	NA	NA	NA	NA	NA	NA	NA	NA	NA	NA	NA	NA	NA	NA	NA	14.4006	13.9594	NA	13.8609	NA	15.1175	14.5418	14.3152	14.1013	15.0769	14.8416	14.944	14.5006	14.401	13.9816	14.2416	NA	14.3388	13.5067	14.4077	16.2079	15.0812	15.5803	15.1452	15.003	14.8304	15.2213	15.1781	14.978
UID559	Q14766	Q14766	LTBP1_HUMAN	LTBP1	Latent-transforming growth factor beta-binding protein 1	NA	NA	NA	NA	NA	NA	NA	NA	NA	NA	NA	NA	NA	NA	NA	13.9215	15.0734	14.4533	14.2148	NA	NA	NA	13.8724	13.699	13.8671	NA	13.8348	NA	13.7878	NA	13.8868	NA	NA	13.7629	NA	15.1976	NA	15.0615	14.4552	14.2234	NA	14.1014	14.3574	14.0225
UID560	Q15063	Q15063	POSTN_HUMAN	POSTN	Periostin	15.1217	15.5544	15.5462	15.4036	15.1175	15.5586	15.503	15.4957	15.5738	NA	15.3522	15.3515	15.2826	15.4629	15.301	NA	15.5269	15.1056	15.9861	15.4236	16.2041	16.7248	17.0365	16.783	16.9861	16.7199	16.7542	16.765	16.7229	15.387	14.9085	15.3474	15.1605	15.5857	15.5262	16.1729	16.0359	15.4105	15.104	15.7742	15.1603	16.2681	16.6905	16.6592
UID562	Q15113	Q15113	PCOC1_HUMAN	PCOLCE	Procollagen C-endopeptidase enhancer 1	17.5199	17.3719	17.5333	17.3601	17.4331	17.4782	17.336	17.3129	17.4294	17.5709	17.6594	17.5789	17.3326	17.5338	17.3476	17.474	17.8676	17.9857	18.0186	17.7551	16.551	16.4735	16.6601	16.5399	16.7641	16.8261	16.9095	16.4367	16.896	17.6055	17.143	16.8242	16.5393	16.6061	16.3834	16.1547	17.173	17.4088	17.9942	17.8414	16.3026	16.415	16.6227	16.5495
UID563	Q15166	Q15166	PON3_HUMAN	PON3	Serum paraoxonase/lactonase 3	22.4599	22.4737	22.3735	22.2825	22.38	22.4236	22.3685	22.385	22.469	22.3371	22.4125	22.4249	22.4073	22.3146	20.6632	20.6323	20.5004	21.0425	21.3501	21.6284	20.2121	20.3157	20.873	20.3748	20.4601	20.6976	20.8756	20.8006	20.7397	21.1317	20.7364	20.6627	19.671	20.148	19.9303	20.4036	20.539	NA	NA	NA	NA	NA	NA	NA
UID564	Q15404	Q15404	RSU1_HUMAN	RSU1	Ras suppressor protein 1	NA	NA	NA	NA	NA	NA	NA	NA	NA	NA	NA	NA	NA	NA	NA	NA	NA	NA	NA	NA	NA	NA	NA	NA	NA	NA	NA	NA	NA	NA	NA	NA	NA	NA	NA	NA	NA	NA	NA	NA	NA	NA	NA	NA
UID565	Q15485	Q15485	FCN2_HUMAN	FCN2	Ficolin-2	19.1486	19.2555	19.009	19.0697	19.0068	19.0592	19.0828	19.0589	19.0268	19.0599	18.8971	18.9463	18.9116	19.0597	NA	16.0125	16.9122	16.599	17.576	16.8405	18.8315	18.6541	18.2489	18.728	18.5649	18.584	18.5051	18.8685	18.8272	19.2036	19.2748	19.3491	18.4503	18.6366	18.5792	19.2775	17.755	17.4671	17.2714	16.9344	17.0561	15.9745	16.5288	16.6667
UID566	Q15582	Q15582	BGH3_HUMAN	TGFBI	Transforming growth factor-beta-induced protein ig-h3	19.6411	19.6646	19.4461	19.4417	19.5136	19.49	19.4386	19.607	19.4671	19.3929	19.6007	19.5048	19.4116	19.3686	19.88	19.8047	19.9744	19.7515	19.6631	19.5948	19.7036	19.6259	19.552	19.7242	19.5513	19.6276	19.5539	19.6175	19.1562	19.8473	19.3785	19.5862	20.0211	20.2483	20.139	20.3534	20.1827	20.5564	20.0874	20.0491	19.9402	20.3901	20.6052	20.7144
UID567	Q15848	Q15848	ADIPO_HUMAN	ADIPOQ	Adiponectin	20.9409	20.8648	20.7424	20.8346	20.9079	20.7657	20.5861	20.8712	20.8602	20.9709	20.8896	20.707	20.8529	20.7191	19.5494	19.2043	19.3994	19.5843	20.5249	21.1932	19.3159	19.5426	19.0563	19.3862	19.5464	19.7192	19.8095	19.7391	19.2585	20.2708	20.0325	19.3573	18.648	18.6346	19.0656	18.2022	20.2684	21.0708	21.8081	21.436	20.6642	21.027	21.1276	21.1171
UID569	Q15942	Q15942	ZYX_HUMAN	ZYX	Zyxin	NA	NA	NA	NA	NA	NA	NA	NA	NA	NA	NA	NA	NA	NA	NA	14.0049	NA	14.2464	NA	NA	NA	NA	NA	NA	NA	NA	NA	NA	NA	NA	NA	NA	13.9419	14.4764	14.4783	15.9461	NA	NA	NA	NA	NA	NA	14.4065	NA
UID570	Q16610	Q16610	ECM1_HUMAN	ECM1	Extracellular matrix protein 1	21.2965	21.3138	21.3764	21.3013	21.3176	21.2828	21.2556	21.2802	21.2874	21.3518	21.3106	21.265	21.3516	21.3818	20.1865	20.3103	20.0674	20.176	20.3669	20.4423	20.385	20.2715	20.4815	20.7032	20.5616	20.7118	20.6848	20.4987	20.672	20.8533	20.3411	20.304	20.3164	20.4876	20.578	20.9601	20.0915	20.2032	20.4704	20.654	20.6273	20.5721	20.7265	20.582
UID571	Q16706	Q16706	MA2A1_HUMAN	MAN2A1	Alpha-mannosidase 2	NA	NA	14.9216	14.9572	14.8445	14.8192	14.5213	14.9736	14.6512	14.6192	14.7036	14.5049	NA	14.5622	14.1297	13.7536	13.9983	NA	NA	NA	14.6337	14.6155	15.1102	14.771	15.1876	NA	14.9406	14.5676	14.7901	15.8656	15.2835	15.1512	NA	15.9554	14.1735	NA	15.2605	15.2991	15.5091	15.4032	14.3682	14.4673	14.6216	14.7363
UID572	Q16851	Q16851	UGPA_HUMAN	UGP2	UTP--glucose-1-phosphate uridylyltransferase	NA	NA	NA	NA	NA	NA	NA	NA	NA	NA	NA	NA	NA	NA	NA	NA	NA	NA	NA	NA	NA	NA	NA	NA	NA	NA	14.194	NA	NA	16.3793	16.3265	NA	NA	NA	NA	18.3158	15.6777	20.1448	17.3801	15.2559	NA	NA	NA	NA
UID573	Q16853	Q16853	AOC3_HUMAN	AOC3	Membrane primary amine oxidase	16.0606	15.8779	15.8439	15.8402	15.9997	15.6946	15.9113	15.9145	15.6885	15.6569	15.9587	15.6078	15.8155	15.8711	14.3202	NA	NA	NA	NA	NA	15.6069	15.1942	15.7083	15.1601	15.862	15.7348	15.782	16.1897	16.0337	15.3009	15.5326	NA	NA	NA	15.2549	NA	15.6323	16.5702	15.9147	NA	NA	NA	15.4731	15.7641
UID575	Q6EMK4	Q6EMK4	VASN_HUMAN	VASN	Vasorin	17.2463	17.3623	17.1945	17.2646	17.2104	17.1855	17.2417	17.1213	17.248	17.317	17.2368	17.2239	17.2855	17.3893	17.427	17.4963	17.6093	17.8485	18.0983	18.1644	17.021	17.0643	17.3117	17.4905	17.3876	17.3386	17.4565	17.2693	17.274	17.0869	16.8624	16.7826	17.1428	17.6045	17.5656	17.8331	16.8219	17.8308	17.4972	17.4121	17.456	17.7405	17.7145	17.8216
UID576	Q6UX71	Q6UX71	PXDC2_HUMAN	PLXDC2	Plexin domain-containing protein 2	16.3583	16.4678	16.7127	16.5515	16.6276	16.5569	16.4159	16.5164	16.4333	16.5133	16.5591	16.6572	16.5492	16.6961	16.6897	16.8469	16.4618	16.7648	17.1523	17.471	17.1349	17.0392	17.0608	17.3918	17.2805	17.6185	17.407	17.4032	17.516	16.2938	16.5382	16.8645	16.1593	16.4042	16.8676	15.6217	16.7934	16.7021	16.6432	16.8253	16.7924	16.93	16.9381	17.1316
UID577	Q6UXB8	Q6UXB8	PI16_HUMAN	PI16	Peptidase inhibitor 16	17.7386	17.9214	17.5627	17.6064	17.5954	17.468	17.6095	17.625	17.5603	17.6375	17.4985	17.5196	17.5449	17.6106	16.5965	16.9303	16.9569	16.927	17.5365	17.5389	16.6247	16.6118	17.0682	17.0881	17.199	17.5928	17.5475	17.3917	17.4023	15.6988	14.8128	NA	15.296	16.0272	16.6499	17.3983	16.1303	15.5601	16.0875	16.7272	16.1966	17.6792	17.7253	17.9406
UID578	Q6UY14	Q6UY14	ATL4_HUMAN	ADAMTSL4	ADAMTS-like protein 4	16.534	16.5864	16.6397	16.5102	16.574	16.7323	16.6028	16.6056	16.7642	16.8373	16.6618	16.5152	16.8873	16.7401	16.3211	16.3326	16.1315	16.0407	16.2556	16.2194	NA	15.9213	16.2205	15.6995	15.6941	15.7239	15.9728	15.4743	15.918	16.0254	15.257	15.7352	15.3819	15.4231	15.8638	16.5978	16.5359	16.4914	16.3324	16.5637	16.7775	17.3848	16.8715	16.8155
UID579	Q76LX8	Q76LX8	ATS13_HUMAN	ADAMTS13	A disintegrin and metalloproteinase with thrombospondin motifs 13	16.3819	16.2009	16.2817	16.1227	16.2014	16.2614	16.2125	16.1374	16.0737	16.2331	15.9928	16.0637	16.2413	16.243	15.414	15.2582	14.9474	15.2579	15.1787	15.5516	14.9196	15.507	15.4168	15.5851	15.3999	14.7105	15.1311	NA	14.7531	15.9735	15.8275	15.766	15.335	15.4519	15.3431	15.2283	15.7785	15.3665	15.5322	15.1449	15.6483	15.3878	15.1499	15.3059
UID580	Q7Z7G0	Q7Z7G0	TARSH_HUMAN	ABI3BP	Target of Nesh-SH3	14.7372	14.5327	14.2675	14.4915	14.679	14.7678	14.0992	14.835	14.9277	13.1462	NA	14.1514	NA	13.8676	NA	14.5478	NA	13.5858	14.6546	14.862	14.529	14.3955	NA	14.9527	14.2572	14.9542	14.6618	14.6623	14.8132	14.1948	NA	NA	14.3663	13.9952	14.1805	15.0413	14.3094	NA	NA	NA	14.5826	15.2311	NA	14.8004
UID581	Q86TH1	Q86TH1	ATL2_HUMAN	ADAMTSL2	ADAMTS-like protein 2	NA	NA	14.6408	NA	NA	NA	NA	NA	NA	NA	NA	NA	NA	NA	14.4651	14.4487	NA	NA	NA	NA	NA	14.698	15.0489	15.4238	15.2029	15.3454	14.9543	15.5631	14.7903	15.4693	14.9824	15.1564	15.2275	14.7205	14.8897	15.6175	14.8884	16.7591	16.3068	15.9075	14.473	15.0615	14.9458	14.5895
UID582	Q86U17	Q86U17	SPA11_HUMAN	SERPINA11	Serpin A11	21.6501	21.8814	21.8147	21.7586	21.946	21.9024	21.8943	22.0732	21.3321	22.0283	22.0207	21.4455	21.9972	22.2075	21.9745	21.7414	21.8818	22.0043	22.5428	22.3187	21.8068	21.7139	22.0166	21.983	21.9464	22.0805	21.7877	21.104	21.5173	20.8355	21.4661	22.2986	22.0356	21.8635	21.6997	22.2745	20.9574	23.0408	23.123	22.6403	22.2717	22.6044	22.0005	21.9966
UID583	Q86UD1	Q86UD1	OAF_HUMAN	OAF	Out at first protein homolog	16.4935	16.1681	16.5821	16.4211	16.6402	16.6812	NA	16.7051	16.5205	16.6423	16.6468	16.8499	16.7117	16.5556	17.8542	17.4365	17.7137	17.8632	17.7419	17.7647	17.3435	18.0359	17.8679	18.057	17.8638	17.9449	17.8349	18.0753	17.7315	18.1389	17.5058	18.3126	18.1362	18.0051	17.4954	18.552	17.9221	19.1307	18.3931	17.9485	18.133	18.4285	18.0987	17.9785
UID584	Q86UX7	Q86UX7	URP2_HUMAN	FERMT3	Fermitin family homolog 3	NA	NA	NA	NA	NA	NA	NA	NA	NA	NA	NA	NA	NA	NA	NA	NA	NA	NA	NA	NA	NA	NA	NA	NA	NA	NA	NA	NA	NA	NA	NA	NA	NA	NA	NA	NA	NA	22.1519	NA	NA	NA	NA	NA	NA
UID586	Q86VB7	Q86VB7	C163A_HUMAN	CD163	Scavenger receptor cysteine-rich type 1 protein M130	16.122	16.0759	16.1643	16.1074	16.1787	16.0347	16.1983	16.4113	15.9503	16.1265	16.113	16.1699	16.1455	16.173	16.8391	16.8628	16.3781	15.9751	16.2409	16.0304	17.1989	17.5867	17.6921	17.5215	17.2944	17.1641	16.9673	16.9064	16.775	17.2051	16.4131	17.2786	17.4806	17.7356	18.0509	18.3657	17.8762	18.6718	18.5223	18.8619	18.9554	18.8359	18.8771	18.8992
UID587	Q8IZF2	Q8IZF2	AGRF5_HUMAN	ADGRF5	Adhesion G protein-coupled receptor F5	14.9232	14.3624	14.8351	NA	15.0271	NA	14.8747	NA	NA	14.1548	14.9415	14.0916	NA	14.8631	14.9075	15.3993	14.6111	NA	NA	NA	NA	NA	NA	NA	14.8868	15.0163	15.0318	14.8123	14.7382	15.5382	14.7935	NA	NA	NA	NA	NA	16.3296	16.0854	14.4176	14.9833	NA	15.697	15.4852	15.6063
UID588	Q8N6C8	Q8N423;Q6PI73;Q8N6C8;P59901;O75022	LIRA3_HUMAN	LILRA3	Leukocyte immunoglobulin-like receptor subfamily A member 3	15.8184	15.5988	15.6392	15.5709	15.6639	15.7242	15.537	15.5896	15.9623	15.6939	15.8337	15.4565	15.625	15.5305	17.5303	17.345	17.1793	16.9739	16.7912	16.5795	17.4552	17.5564	17.3737	17.0195	16.885	16.711	16.9079	16.7532	16.6453	NA	NA	NA	NA	NA	NA	NA	18.4467	17.0734	15.4282	15.9067	15.8468	17.1702	17.744	17.3406
UID589	Q8NBJ4	Q8NBJ4	GOLM1_HUMAN	GOLM1	Golgi membrane protein 1	NA	NA	17.938	NA	NA	NA	NA	NA	18.4254	NA	NA	NA	NA	NA	NA	16.9679	17.5196	NA	18.0045	NA	18.0973	18.3979	18.4241	18.0641	18.3418	18.7678	18.7291	18.6011	18.6458	18.0703	17.9954	NA	17.6555	17.8012	17.5197	17.9773	18.4689	19.3363	19.282	19.1319	18.0447	18.3512	17.9377	18.2548
UID590	Q8NBP7	Q8NBP7	PCSK9_HUMAN	PCSK9	Proprotein convertase subtilisin/kexin type 9	15.9284	15.7317	15.9632	16.0199	15.7779	15.9896	15.8836	15.9501	16.143	15.7902	15.9488	16.0772	15.8471	15.8592	16.3008	16.272	16.2605	16.5208	16.4905	16.2774	15.4859	15.6229	15.776	15.9447	16.1954	15.9534	15.7844	16.489	15.9828	16.6165	16.2662	16.5041	16.3938	16.0024	16.0548	15.9301	17.5104	16.1156	16.2685	15.6911	15.4691	15.5932	15.5419	15.8638
UID591	Q8TDL5	Q8TDL5	BPIB1_HUMAN	BPIFB1	BPI fold-containing family B member 1	NA	NA	16.068	NA	NA	15.937	NA	NA	NA	NA	16.1635	16.2132	NA	NA	16.3358	NA	16.3841	16.6715	16.6072	16.5034	17.4366	17.927	17.4977	17.4326	17.2601	17.0957	17.1987	17.0943	18.063	NA	NA	NA	NA	NA	16.3353	16.4403	16.2755	NA	NA	NA	NA	NA	NA	NA
UID592	Q8TEP8	Q8TEP8	CE192_HUMAN	CEP192	Centrosomal protein of 192 kDa	17.1408	17.1543	NA	NA	NA	17.1816	17.5396	NA	NA	NA	NA	NA	NA	17.3391	NA	18.1967	NA	NA	NA	NA	NA	NA	NA	NA	NA	NA	18.6975	NA	18.9156	19.2135	NA	NA	NA	NA	NA	NA	NA	NA	NA	NA	NA	NA	NA	NA
UID593	Q8WUA8	Q8WUA8	TSK_HUMAN	TSKU	Tsukushi	NA	NA	NA	NA	NA	NA	15.588	NA	NA	NA	NA	NA	NA	NA	16.5452	15.961	17.0381	17.196	18.0877	17.6423	16.3727	16.9425	17.0054	16.876	17.0086	16.4729	16.9168	16.3662	16.0763	16.2081	18.0711	17.2708	16.8911	17.4794	16.7538	16.4217	16.9662	17.7434	17.0169	16.4155	16.5304	16.1636	NA	NA
UID594	Q8WWZ8	Q8WWZ8	OIT3_HUMAN	OIT3	Oncoprotein-induced transcript 3 protein	15.144	15.1561	15.2323	15.0897	15.4066	15.2246	15.4099	15.3208	15.0878	15.0176	15.4761	15.3608	15.8888	15.3144	16.7126	16.3468	15.9095	15.6044	15.4807	15.46	16.326	16.1933	16.4109	16.3122	16.08	16.1477	16.1829	16.1152	16.0805	15.5001	15.9038	17.1047	17.3157	17.0905	16.6264	18.2681	14.4844	16.9176	16.7293	16.8372	16.766	16.298	16.4904	16.556
UID595	Q92496	Q92496	FHR4_HUMAN	CFHR4	Complement factor H-related protein 4	20.4738	20.4672	20.3415	20.4353	20.5508	20.4805	20.3701	20.4107	20.4681	20.4312	20.4957	20.4939	20.4152	20.4469	20.1334	20.5749	20.0649	19.6514	19.6179	19.4445	20.8259	20.9864	20.3078	20.2029	20.0546	19.9574	19.9902	19.9796	20.0837	19.5375	20.3197	20.7518	20.8709	20.8201	20.832	21.3972	19.8691	20.0984	20.1754	20.9274	20.8563	20.9488	20.9729	21.0916
UID596	Q92743	Q92743	HTRA1_HUMAN	HTRA1	Serine protease HTRA1	NA	NA	13.7283	NA	NA	NA	NA	NA	13.6755	NA	13.8823	NA	NA	NA	NA	14.2752	14.4102	NA	14.1379	NA	14.4296	14.6239	14.7913	14.6444	14.8389	14.5178	15.0387	NA	14.3627	NA	14.2052	14.6835	NA	NA	14.1687	14.8671	NA	16.5717	16.2781	16.2812	15.6879	15.9193	15.6202	15.3663
UID597	Q92820	Q92820	GGH_HUMAN	GGH	Gamma-glutamyl hydrolase	17.1423	17.2549	17.2386	17.4085	17.094	17.1801	17.2826	17.2412	17.1832	17.2467	17.1324	17.3315	17.0169	17.1248	16.6334	15.6962	16.0053	15.5287	16.3504	16.1147	17.4121	17.1519	17.6462	17.7636	17.8802	17.7826	17.7224	17.4944	17.1699	16.8153	16.9287	17.426	17.4742	17.5859	17.5213	15.2467	16.6253	17.9505	18.4324	17.5984	17.0798	16.9253	17.6812	17.5237
UID598	Q92954	Q92954	PRG4_HUMAN	PRG4	Proteoglycan 4	19.0815	19.0944	18.9619	18.9274	19.0181	18.9759	19.059	19.0362	18.938	18.8658	19.0418	18.9305	18.8392	18.9532	18.3337	18.7634	18.5509	18.2854	17.9136	18.2334	19.6437	19.4667	19.337	19.4149	19.5482	19.9143	19.8724	19.8956	20.1167	19.9471	20.2982	20.0447	19.3503	19.071	19.1554	18.8834	18.5891	19.8298	19.2984	18.2267	18.5621	18.3977	18.1265	18.1642
UID599	Q96IY4	Q96IY4	CBPB2_HUMAN	CPB2	Carboxypeptidase B2	20.6862	20.66	20.6742	20.6551	20.663	20.5358	20.6017	20.564	20.5955	20.5978	20.584	20.5844	20.5969	20.5809	20.451	20.4677	20.641	20.7171	20.5157	20.6697	20.8974	20.6613	20.9202	20.8879	20.9303	20.9923	20.6808	20.7397	20.9635	20.983	21.0485	20.6534	20.1005	20.2074	20.1944	19.5085	20.729	20.4914	20.8705	20.3069	20.5946	20.1662	20.215	19.8145
UID600	Q96KN2	Q96KN2	CNDP1_HUMAN	CNDP1	Beta-Ala-His dipeptidase	20.0275	20.0179	19.8821	19.9354	19.9736	19.9579	19.9545	20.1091	19.9388	20.088	19.9926	19.8799	19.9411	19.905	18.9943	18.877	18.7566	19.0339	19.1312	18.9883	18.462	18.3052	18.28	18.0112	18.2627	18.4485	18.3169	18.396	19.1917	20.1794	20.1517	19.8073	18.9052	19.1186	19.3119	17.5635	19.9475	17.3653	17.7968	17.2349	17.8262	17.634	17.4554	16.9663
UID601	Q96PD5	Q96PD5	PGRP2_HUMAN	PGLYRP2	N-acetylmuramoyl-L-alanine amidase	22.0717	22.0444	22.0392	22.0251	22.0341	22.0305	22.0562	21.9891	22.0292	21.9745	22.0416	22.0298	22.1188	22.0617	20.6949	20.7104	20.9037	21.1648	21.3818	21.2388	20.2649	20.1241	19.8955	20.0298	20.2243	20.3279	20.4104	20.2454	20.7684	20.9468	20.9049	20.6641	20.883	20.9098	20.8058	20.2803	20.7411	20.4184	20.0414	19.6272	20.1017	20.0714	19.8067	19.6268
UID602	Q96QR1	Q96QR1	SG3A1_HUMAN	SCGB3A1	Secretoglobin family 3A member 1	NA	15.1444	NA	NA	NA	NA	15.3284	16.1264	16.0927	NA	16.0606	NA	NA	15.0471	16.2051	16.4901	15.9718	16.3748	16.9724	17.368	16.849	17.067	17.4013	17.5668	16.8951	17.3685	17.2926	17.3689	17.4019	NA	15.3063	15.5368	NA	NA	15.7774	NA	NA	NA	NA	NA	NA	NA	NA	NA
UID605	Q99784	Q99784	NOE1_HUMAN	OLFM1	Noelin	16.3954	16.4123	16.4416	16.5604	16.6372	16.5516	16.1936	16.5733	16.3891	16.1605	16.5342	16.4359	16.0461	16.5647	16.6675	16.7366	16.8299	16.7734	16.9461	16.5178	16.3458	16.6397	16.6051	16.9196	16.8309	16.5799	16.6733	16.7364	16.329	15.9675	15.6016	15.6096	16.321	16.4637	16.4846	16.9559	15.1433	16.1956	16.1745	16.6488	16.5242	16.6403	16.6211	16.2763
UID606	Q99969	Q99969	RARR2_HUMAN	RARRES2	Retinoic acid receptor responder protein 2	NA	15.6931	15.4806	15.368	15.7469	16.0977	14.9881	15.2134	15.9726	15.6198	15.3787	15.8656	15.8389	NA	16.556	16.7569	17.2389	16.9938	17.0798	16.6898	15.974	16.2771	16.1269	16.4181	16.0248	16.0093	16.2521	16.123	16.4656	15.4011	16.4245	16.3305	16.8396	16.9949	16.4462	16.415	15.9701	16.0495	16.5168	16.1557	15.9584	15.683	15.8551	16.0949
UID607	Q9BQE3	P68363;Q71U36;Q9BQE3	TBA1C_HUMAN	TUBA1C	Tubulin alpha-1C chain	NA	NA	NA	NA	NA	NA	NA	NA	NA	NA	NA	NA	NA	NA	NA	NA	NA	NA	NA	NA	NA	NA	NA	NA	NA	NA	NA	NA	NA	NA	13.853	NA	NA	NA	NA	NA	NA	14.8326	14.7667	NA	NA	NA	NA	NA
UID608	Q9BTY2	Q9BTY2	FUCO2_HUMAN	FUCA2	Plasma alpha-L-fucosidase	14.5883	NA	15.2166	14.437	15.1097	15.105	NA	15.8361	NA	15.1394	NA	14.965	NA	NA	14.5377	14.6769	NA	NA	NA	NA	16.3781	16.487	16.5308	16.735	16.1876	16.5854	16.5564	16.373	16.2463	NA	NA	NA	NA	NA	NA	NA	15.8962	16.9013	15.6094	16.0965	16.071	16.7066	16.3661	16.3234
UID609	Q9BWP8	Q9BWP8	COL11_HUMAN	COLEC11	Collectin-11	18.0439	17.9393	17.9261	17.9214	17.9532	18.0816	18.1483	18.0491	17.933	17.775	18.0443	17.939	17.9991	17.9984	17.3759	17.2193	17.4187	17.5661	17.8445	17.8518	17.6331	17.2682	17.5702	17.6097	17.7966	18.0116	17.825	17.7293	17.62	18.0162	17.7903	17.6361	16.9825	17.2383	17.3605	17.2629	18.1953	18.6464	18.767	18.5209	18.2145	18.1315	18.2367	18.2191
UID610	Q9BXR6	Q9BXR6	FHR5_HUMAN	CFHR5	Complement factor H-related protein 5	18.4013	18.326	18.5735	18.4088	18.6514	18.5518	18.6282	18.4178	18.4918	18.5301	18.7135	18.4565	18.7366	18.689	19.8	19.8642	19.9478	19.4469	19.6223	19.4669	20.3531	20.3777	20.0605	19.926	19.8162	19.6624	19.712	19.8023	19.6798	18.8036	19.5308	19.8008	20.0311	19.6995	19.8258	18.8689	19.0005	19.2077	19.6593	19.9519	19.5421	19.0707	19.5417	19.6112
UID611	Q9BYE9	Q9BYE9	CDHR2_HUMAN	CDHR2	Cadherin-related family member 2	NA	NA	NA	NA	NA	NA	NA	NA	NA	NA	NA	NA	NA	NA	NA	NA	NA	NA	NA	NA	16.8496	16.5101	18.2613	18.4733	18.3666	18.4326	18.8659	18.6074	17.5085	13.7219	14.8314	16.4909	16.2661	16.6264	17.1039	16.7282	NA	16.4885	16.9415	16.9764	17.1402	16.6186	16.385	16.642
UID612	Q9H299	Q9H299	SH3L3_HUMAN	SH3BGRL3	SH3 domain-binding glutamic acid-rich-like protein 3	NA	NA	NA	NA	NA	NA	NA	NA	NA	NA	NA	NA	NA	NA	16.3896	15.9193	16.8188	16.4041	16.0567	16.2987	NA	NA	NA	NA	NA	NA	NA	NA	NA	NA	NA	NA	NA	NA	NA	NA	NA	15.5917	16.6401	16.4892	16.5315	16.4494	NA	16.7906
UID613	Q9H4B7	Q9H4B7	TBB1_HUMAN	TUBB1	Tubulin beta-1 chain	NA	NA	NA	NA	NA	NA	NA	NA	NA	NA	NA	NA	NA	NA	NA	NA	NA	NA	NA	NA	NA	NA	NA	NA	NA	NA	NA	NA	NA	NA	NA	NA	NA	NA	NA	NA	NA	NA	NA	NA	NA	NA	NA	NA
UID614	Q9H4G4	Q9H4G4	GAPR1_HUMAN	GLIPR2	Golgi-associated plant pathogenesis-related protein 1	15.3812	15.402	15.0602	15.2663	15.2191	15.2777	15.4604	15.3178	14.8667	15.0428	15.2866	15.1161	15.0059	15.2873	14.4343	15.1417	14.9972	14.5017	14.8895	NA	13.5074	13.8385	NA	13.7741	NA	14.6386	NA	14.7968	14.8915	16.0183	14.5447	14.4629	NA	14.5124	NA	NA	14.5134	15.7657	15.6491	15.4046	NA	15.8363	15.9445	15.7118
UID615	Q9HBI1	Q9NVD7;Q9HBI1	PARVB_HUMAN	PARVB	Beta-parvin	NA	NA	NA	NA	NA	NA	NA	NA	NA	NA	NA	NA	NA	NA	NA	NA	NA	NA	NA	NA	NA	NA	NA	NA	NA	NA	NA	NA	NA	NA	NA	NA	NA	NA	NA	NA	NA	NA	NA	NA	NA	NA	NA	NA
UID616	Q9HCU0	Q9HCU0	CD248_HUMAN	CD248	Endosialin	15.8287	14.9934	14.9684	15.0315	NA	NA	NA	15.4051	NA	15.3287	15.2415	14.8851	15.1272	15.2329	16.8171	16.7751	16.9735	16.4921	16.5096	16.6172	16.313	16.7616	16.3725	16.4883	16.4616	16.5765	16.4879	16.4007	16.13	NA	15.7594	15.8302	17.2108	16.995	16.8719	17.559	16.0135	17.5575	17.6206	17.9404	16.906	17.6317	17.3484	17.3526
UID617	Q9HDC9	Q9HDC9	APMAP_HUMAN	APMAP	Adipocyte plasma membrane-associated protein	18.2048	18.3053	18.2361	18.2033	18.2736	18.3614	18.3015	18.3373	18.3369	18.3649	18.3134	18.285	18.3684	18.3132	18.4161	18.0989	17.7929	17.878	17.9476	17.8012	17.348	17.4758	17.6919	17.1244	17.3871	17.4522	17.5816	17.2804	18.3226	18.9461	18.3352	17.5372	16.789	16.8496	16.8661	16.7259	18.1403	15.5983	16.5042	16.4231	18.2848	17.2342	16.3114	15.6975
UID618	Q9NPH3	Q9NPH3	IL1AP_HUMAN	IL1RAP	Interleukin-1 receptor accessory protein	18.5202	18.4907	18.3761	18.5706	18.5168	18.4647	18.5017	18.5967	18.3301	18.5928	18.5403	18.525	18.4377	18.3862	17.3832	17.2634	17.2486	17.401	17.3785	17.2639	16.4553	16.9072	16.5627	16.8186	16.8721	17.0753	16.9038	16.8534	16.8071	16.8273	16.9635	16.8859	16.7873	17.0969	17.0199	16.6391	16.4125	16.4648	16.4632	16.297	16.6038	16.2811	16.3944	16.3985
UID619	Q9NQ79	Q9NQ79	CRAC1_HUMAN	CRTAC1	Cartilage acidic protein 1	18.7841	18.7534	18.7906	18.8779	18.8284	18.7783	18.6306	18.7619	18.7729	18.8046	18.7222	18.8273	18.899	18.7815	16.4129	16.587	16.5115	16.3169	16.6921	16.6653	16.5426	16.8141	16.5374	16.8046	17.139	17.3464	17.3974	17.3143	17.9449	16.6466	15.9061	15.6468	15.7362	16.1658	15.981	16.5589	16.8204	16.9699	16.0694	16.0009	16.2561	16.5701	16.3255	16.6793
UID620	Q9NZK5	Q9NZK5	ADA2_HUMAN	ADA2	Adenosine deaminase 2	NA	13.7143	NA	NA	NA	NA	NA	14.2937	NA	NA	NA	NA	NA	NA	NA	13.9836	13.6827	14.5376	NA	NA	15.6704	15.9908	15.8573	15.8058	15.839	15.4702	15.681	14.4736	14.7773	NA	NA	NA	14.9196	15.3669	15.3199	NA	13.8375	NA	14.7316	14.8884	15.2914	15.8042	16.0135	15.8947
UID621	Q9NZP8	Q9NZP8	C1RL_HUMAN	C1RL	Complement C1r subcomponent-like protein	19.7363	19.8793	19.7535	19.8038	19.8779	19.6022	19.8047	19.7747	19.5565	19.752	19.7092	19.7028	19.7177	19.7879	20.2426	20.2587	20.1311	20.0646	20.0227	20.136	20.0774	19.9775	20.038	19.9586	19.8002	19.9567	19.8896	19.7056	19.7605	20.0912	20.3162	20.4062	20.3545	20.346	20.2533	20.1629	20.3192	19.7635	19.7187	19.9016	20.0112	20.24	19.8669	20.0753
UID622	Q9UBX5	Q9UBX5	FBLN5_HUMAN	FBLN5	Fibulin-5	16.3684	16.5691	16.0167	15.9283	16.5227	15.9263	16.3689	16.7246	15.4317	16.4489	16.5378	16.6971	16.0546	16.8009	18.0817	18.0474	18.1475	18.02	18.1357	17.7321	17.9708	17.9979	18.0386	17.8576	18.0626	17.7515	17.956	17.6875	17.5275	18.13	17.9288	18.5256	17.9697	18.0884	18.1026	18.682	17.6684	18.7904	18.7103	18.8196	18.0303	18.3544	17.9888	18.2688
UID624	Q9UGM5	Q9UGM5	FETUB_HUMAN	FETUB	Fetuin-B	20.7414	20.7668	20.6832	20.8382	20.7325	20.754	20.8475	20.8413	20.7565	20.8699	20.9445	20.9991	20.7829	20.8175	20.5311	20.3461	20.5622	20.3787	20.804	21.0654	20.5388	20.317	20.3743	20.3602	20.3844	20.3161	20.6496	20.2545	20.4053	19.9944	20.2908	20.4534	20.9911	21.1896	21.0893	20.0151	20.3975	20.7207	20.9459	20.712	19.795	19.5099	19.5411	19.336
UID625	Q9UHG3	Q9UHG3	PCYOX_HUMAN	PCYOX1	Prenylcysteine oxidase 1	18.1964	18.1378	18.1407	18.2438	18.2215	18.0581	18.1821	18.1759	18.1115	18.1486	18.2295	18.2376	18.0267	18.1045	17.6481	17.4689	17.5793	17.7707	17.9066	17.937	16.673	16.8969	17.0869	16.9513	17.0808	17.2773	17.3434	17.576	17.775	17.4177	17.2461	17.3295	16.8957	17.3462	17.3298	NA	17.0735	16.5587	16.7966	16.8976	17.3045	17.0036	16.7553	16.6833
UID626	Q9UJJ9	Q9UJJ9	GNPTG_HUMAN	GNPTG	N-acetylglucosamine-1-phosphotransferase subunit gamma	NA	NA	16.2328	15.757	15.6685	NA	16.2052	16.0404	16.5024	16.1467	15.9069	15.7767	16.3012	NA	16.6624	16.5618	16.821	16.7434	16.9696	NA	17.2841	17.3799	17.4552	17.6995	17.5028	17.453	17.4771	17.1869	17.0565	16.5394	16.0991	16.9744	16.8808	16.9613	17.0312	16.2935	16.6714	17.3386	17.5492	17.19	17.552	17.5541	17.6499	17.8022
UID627	Q9UK55	Q9UK55	ZPI_HUMAN	SERPINA10	Protein Z-dependent protease inhibitor	19.1677	19.0952	19.1787	19.0885	19.0807	19.2167	19.0912	19.1547	19.2409	19.279	19.3281	19.1811	19.1538	19.1147	19.1231	19.1552	19.0789	19.0325	19.017	19.0475	19.7967	19.8826	19.9137	19.7411	19.7731	19.7995	19.7466	20.1481	19.8164	19.9739	20.4503	20.4358	19.9033	19.8557	19.7769	19.224	20.1117	19.9666	19.9396	19.7651	19.3601	19.2732	19.2867	19.2649
UID629	Q9UNN8	Q9UNN8	EPCR_HUMAN	PROCR	Endothelial protein C receptor	17.7458	17.6402	17.6889	17.5616	17.5988	17.6655	17.5943	17.6898	17.7871	17.7091	17.6812	17.7563	17.8156	17.5572	17.2564	17.4403	17.6271	17.7888	18.0725	17.6943	17.5542	17.9091	17.8105	17.7307	17.8998	17.8808	17.795	17.3669	17.5005	18.0755	17.9428	17.7204	17.936	18.0381	17.9081	18.5343	17.1655	17.738	17.4624	17.8399	18.0133	18.2469	18.0384	17.9025
UID630	Q9UNW1	Q9UNW1	MINP1_HUMAN	MINPP1	Multiple inositol polyphosphate phosphatase 1	17.6396	17.5796	17.4723	17.4189	17.3681	17.3448	17.575	17.4212	17.3012	17.4619	17.421	17.3839	17.343	17.228	17.3232	17.2257	17.3206	17.4865	17.1888	16.9514	18.1484	18.024	17.649	17.5722	17.4441	17.3726	17.5442	17.5677	17.3849	17.6421	17.3531	17.6576	17.6854	18.1108	17.8966	18.0928	17.1247	18.0562	17.8356	17.2249	17.8849	18.0419	17.8312	17.924
UID631	Q9Y251	Q9Y251	HPSE_HUMAN	HPSE	Heparanase	NA	NA	NA	NA	NA	NA	NA	NA	NA	NA	NA	NA	NA	NA	NA	NA	NA	NA	NA	NA	NA	NA	NA	NA	NA	NA	NA	NA	NA	NA	NA	NA	NA	NA	NA	NA	NA	NA	NA	NA	NA	NA	NA	NA
UID632	Q9Y274	Q9Y274	SIA10_HUMAN	ST3GAL6	Type 2 lactosamine alpha-2,3-sialyltransferase	21.1135	21.276	21.1386	21.0541	21.1496	21.2063	21.0868	21.1972	21.074	21.1364	20.9963	21.2679	21.1594	21.321	NA	21.978	21.9016	21.5978	21.6036	21.2014	19.7472	19.8143	19.4369	19.9177	19.766	19.5248	19.724	19.5738	19.6701	20.7895	20.5693	20.2219	20.1706	20.2887	NA	NA	21.1955	20.8643	20.6866	21.4718	22.0675	21.9154	21.6006	21.9391
UID633	Q9Y490	Q9Y490	TLN1_HUMAN	TLN1	Talin-1	18.4701	18.6821	18.1149	18.0355	18.749	17.275	18.4658	18.2154	18.2192	18.8148	18.5577	17.9333	18.8257	17.9134	17.8431	17.9144	18.1425	18.0152	18.6425	18.7645	18.0804	NA	17.804	18.766	18.3645	18.1278	17.9128	18.3895	18.0044	17.5701	18.044	17.7084	18.562	17.6533	18.2217	17.7405	18.6342	NA	NA	18.3079	18.3963	18.3285	18.6654	17.9151
UID634	Q9Y4L1	Q9Y4L1	HYOU1_HUMAN	HYOU1	Hypoxia up-regulated protein 1	15.1751	15.7314	15.2112	NA	NA	NA	NA	15.7169	NA	15.4712	NA	15.2224	15.2143	NA	16.7916	16.8903	16.8282	16.9661	17.0609	16.9128	16.1845	15.4544	16.3625	16.0283	16.088	16.5137	15.961	16.3695	15.955	15.7207	16.3238	16.7076	NA	15.9785	16.6651	NA	15.7312	16.1659	16.6071	16.0547	16.2102	16.4366	16.5138	16.8026
UID635	Q9Y5C1	Q9Y5C1	ANGL3_HUMAN	ANGPTL3	Angiopoietin-related protein 3	15.8122	15.7935	15.5722	15.7498	15.4221	15.8072	15.6213	15.8298	15.5232	15.6418	15.668	15.754	15.4622	15.3606	16.8845	16.8201	16.3452	16.2472	16.0479	16.0428	16.044	15.6405	15.5033	14.9311	15.234	15.6645	15.2104	14.9571	14.8174	15.4801	17.0357	16.9359	16.4263	17.062	16.984	16.51	15.1752	16.4963	17.1432	16.9136	16.5201	15.863	15.8962	15.6598
UID636	Q9Y5Y7	Q9Y5Y7	LYVE1_HUMAN	LYVE1	Lymphatic vessel endothelial hyaluronic acid receptor 1	19.3996	19.5152	19.3818	19.461	19.3829	19.3782	19.3748	19.4263	19.3998	19.4431	19.4651	19.4192	19.6262	19.3967	19.4011	19.3889	19.9259	20.1499	20.4205	20.3634	19.2694	19.6028	19.9449	19.9829	20.1705	19.939	19.9313	19.8084	19.6343	18.409	18.6326	19.042	18.4019	18.3514	18.3358	18.7517	19.5001	20.153	20.4539	20.4076	20.2793	20.2798	20.4881	20.7538
UID637	Q9Y6R7	Q9Y6R7	FCGBP_HUMAN	FCGBP	IgGFc-binding protein	21.0733	20.9765	20.9875	20.9826	20.9733	20.9602	20.9777	21.0145	20.983	20.9317	21.0059	21.0305	20.9127	20.9312	20.9221	20.788	20.5782	20.5207	20.8705	20.796	21.433	21.4432	21.608	21.6666	21.8373	21.8777	21.7626	21.7846	21.5381	20.9377	21.1752	21.9642	22.1857	22.1755	22.4006	22.2381	20.7261	20.434	20.9212	21.1389	20.9386	21.2614	21.9526	22.0118
UID638	Q9Y6Z7	Q9Y6Z7	COL10_HUMAN	COLEC10	Collectin-10	17.0325	17.1451	17.1891	16.981	17.1891	17.2485	17.0505	16.9016	17.0813	17.1433	17.0274	17.0274	16.914	16.8953	17.0625	17.0709	16.9394	17.0702	17.2523	17.152	16.7308	16.27	17.099	16.7228	16.9217	16.7868	16.6049	NA	16.3692	16.9608	16.3662	16.7561	16.6831	16.8124	15.7986	NA	17.3348	17.4603	18.0016	17.7689	17.3256	17.1358	17.5813	17.525
UID640	A0A075B6S2	A0A075B6S2	KVD29_HUMAN	IGKV2D-29	Immunoglobulin kappa variable 2D-29	17.1437	17.0426	17.1352	17.1673	17.5178	16.675	16.9845	17.4447	17.3375	17.8936	17.2468	17.2996	16.9747	17.4331	14.4402	NA	NA	NA	NA	17.2553	NA	NA	15.6405	NA	NA	16.1333	NA	NA	NA	NA	NA	NA	NA	NA	NA	16.2457	NA	NA	NA	NA	NA	NA	NA	NA
UID641	A0A087WSX0;A0A0G2JS06	A0A0G2JS06;A0A087WSX0	LV539_HUMAN;LV545_HUMAN	IGLV5-39;IGLV5-45	Immunoglobulin lambda variable 5-45	NA	NA	16.7612	NA	NA	15.709	NA	NA	16.4135	16.4517	16.2801	16.7984	16.8156	16.8874	NA	NA	NA	NA	NA	NA	NA	NA	14.4621	NA	NA	NA	NA	NA	NA	NA	14.7828	NA	NA	NA	NA	NA	17.3052	NA	16.0803	NA	16.2205	NA	16.6347	14.5116
UID642	A0A0A0MS14	A0A0A0MS14	HV145_HUMAN	IGHV1-45	Immunoglobulin heavy variable 1-45	19.0418	18.5587	18.9994	18.7788	18.4015	18.9278	19.2663	19.0212	19.1657	19.0386	18.5807	19.0575	19.1393	18.8781	NA	NA	18.0335	18.1649	NA	18.7795	19.2549	19.1268	19.3126	18.9733	18.9998	19.3156	19.7289	19.193	19.2511	NA	NA	18.2127	17.8014	18.217	18.4637	NA	18.6115	18.9505	18.8249	NA	19.4698	18.8361	19.1861	19.5775
UID643	A0A0B4J2H0;A0A0C4DH29;P01742;P01743;P0DP01	A0A0C4DH29;P0DP01;P01743;P01742;A0A0B4J2H0	HV103_HUMAN;HV108_HUMAN;HV146_HUMAN;HV169_HUMAN;HV69D_HUMAN	IGHV1-3;IGHV1-46;IGHV1-69;IGHV1-69D;IGHV1-8	Immunoglobulin heavy variable 1-69D	NA	23.3376	NA	23.3523	NA	NA	NA	NA	NA	23.5437	23.3951	23.3191	NA	NA	23.5415	NA	23.2861	23.3902	24.0714	24.3935	23.6961	23.4812	23.5146	23.4144	23.6714	23.9653	24.1628	23.9013	23.9702	22.0402	NA	NA	NA	22.9363	NA	NA	NA	23.2074	23.3879	22.9076	23.4401	23.4677	NA	24.0999
UID647	A0M8Q6	A0M8Q6	IGLC7_HUMAN	IGLC7	Immunoglobulin lambda constant 7	NA	18.8528	17.1239	18.1855	19.8058	18.3216	NA	17.2586	NA	16.9786	17.6145	19.6579	17.0619	18.8133	NA	20.3683	20.3126	17.1341	18.0377	18.8674	NA	17.4814	15.7771	20.08	18.5095	17.9874	19.2387	17.2327	18.1345	16.8872	17.5166	NA	16.9365	18.1511	17.4215	17.9898	NA	NA	16.2519	NA	NA	16.7715	NA	16.6096
UID650	O76076	O76076	CCN5_HUMAN	CCN5	CCN family member 5	NA	NA	17.827	NA	17.7487	NA	NA	NA	NA	NA	NA	NA	16.6408	NA	16.5914	16.3534	18.1305	18.1971	18.2294	18.1637	16.0742	17.3497	NA	NA	16.4202	17.2789	17.3175	16.5584	17.7965	NA	16.4639	NA	NA	15.2524	NA	NA	17.3168	15.5831	17.1807	14.8403	17.5434	16.7199	17.4698	16.9182
UID651	P01704	P01704	LV214_HUMAN	IGLV2-14	Immunoglobulin lambda variable 2-14	21.7004	21.6869	21.7432	21.8109	21.7241	21.8976	22.0146	21.7207	21.8384	21.732	22.1055	21.6379	22.3035	21.7179	21.0725	20.9848	20.9703	21.1479	21.4346	21.5366	22.3014	22.5313	21.6666	22.6266	22.4806	22.2722	22.1564	22.1317	22.1486	19.3838	19.5481	19.5519	19.2057	20.1547	22.4046	19.3044	NA	NA	NA	NA	16.514	NA	NA	NA
UID652	P01814	P01814	HV270_HUMAN	IGHV2-70	Immunoglobulin heavy variable 2-70	NA	NA	15.8539	15.5986	NA	NA	16.1931	16.3507	16.626	16.3311	NA	15.6304	16.0091	16.252	NA	NA	NA	NA	NA	NA	17.6335	17.3461	17.9386	17.6975	18.2846	18.1295	18.015	17.7818	18.2462	15.8841	17.3315	16.6143	NA	NA	NA	NA	NA	NA	16.6247	16.2025	NA	15.9198	NA	16.6801
UID654	P02144	P02144	MYG_HUMAN	MB	Myoglobin	NA	13.0768	NA	13.708	NA	13.5427	13.7076	NA	NA	NA	NA	14.1189	NA	14.2043	16.5402	15.8707	16.278	16.5146	16.6409	16.2583	15.7181	NA	NA	14.6716	NA	NA	NA	NA	NA	14.2904	NA	14.924	NA	14.306	14.5955	15.3509	14.8718	18.144	19.3896	17.6659	16.5898	16.5888	13.5544	NA
UID655	P02452	P02452	CO1A1_HUMAN	COL1A1	Collagen alpha-1(I) chain	NA	NA	NA	NA	NA	NA	NA	NA	NA	NA	NA	NA	NA	NA	16.8297	16.6528	17.3999	17.8181	18.1176	17.6635	14.9133	NA	16.4898	15.4209	15.4592	15.789	NA	NA	NA	NA	NA	NA	15.9107	15.8371	15.9339	14.9434	12.7122	17.0587	16.8749	17.3503	16.8568	17.2622	17.5041	17.3219
UID656	P02461	P02461	CO3A1_HUMAN	COL3A1	Collagen alpha-1(III) chain	NA	NA	NA	NA	NA	NA	NA	NA	NA	NA	NA	NA	NA	NA	NA	NA	NA	NA	NA	NA	NA	14.9113	15.2913	15.5607	15.3176	NA	15.0527	15.5084	15.1125	NA	NA	15.1926	14.6505	15.0984	15.4397	15.3083	14.7828	17.4367	16.9552	16.6695	NA	15.7898	15.7539	15.8488
UID661	P05451;P48304	P48304;P05451	REG1A_HUMAN;REG1B_HUMAN	REG1A;REG1B	Lithostathine-1-alpha	15.8051	15.7154	15.4157	15.6631	15.6452	NA	NA	15.3173	15.2359	NA	14.526	15.1126	NA	NA	17.8992	18.2232	18.3793	18.5898	18.6458	18.175	16.3724	NA	15.3215	16.1305	15.3773	16.3604	15.4518	16.0923	15.4659	15.0701	NA	16.205	16.2249	15.6504	15.5071	19.8424	19.4023	20.4119	19.6371	19.1287	19.0163	19.4274	19.2576	18.8087
UID666	P07942	P07942	LAMB1_HUMAN	LAMB1	Laminin subunit beta-1	NA	NA	NA	NA	NA	NA	NA	NA	NA	NA	NA	NA	NA	NA	NA	13.9531	NA	13.806	14.3248	NA	NA	14.4823	NA	14.2573	NA	13.7171	14.7001	14.2156	NA	14.3974	14.3749	14.1828	14.492	NA	14.3283	15.171	NA	15.6608	15.1745	15.3359	NA	14.1967	14.2176	14.9968
UID667	P08246	P08246	ELNE_HUMAN	ELANE	Neutrophil elastase	NA	NA	NA	NA	NA	NA	NA	NA	NA	NA	NA	NA	NA	NA	15.5607	16.4262	16.8386	16.8974	16.3312	16.4456	NA	NA	NA	NA	NA	NA	NA	NA	NA	NA	14.861	NA	NA	16.6136	16.7523	NA	15.8016	15.9106	15.0293	15.5361	14.8828	14.9787	16.541	16.2639
UID668	P08637	P08637	FCG3A_HUMAN	FCGR3A	Low affinity immunoglobulin gamma Fc region receptor III-A	16.3402	NA	NA	NA	NA	13.9234	NA	NA	NA	NA	NA	16.162	NA	16.0192	NA	16.6495	16.0459	NA	NA	NA	NA	16.8867	16.4471	17.4457	16.5726	17.0431	16.5413	16.7869	16.4314	17.4038	16.8497	NA	NA	16.8046	16.7505	17.8535	17.6959	16.996	16.8774	17.0679	17.3786	18.0232	17.7445	17.8591
UID670	P09603	P09603	CSF1_HUMAN	CSF1	Macrophage colony-stimulating factor 1	NA	NA	NA	NA	NA	NA	NA	NA	NA	NA	NA	NA	NA	NA	15.4913	15.0444	15.3283	15.641	15.7148	15.5941	NA	15.0681	NA	14.3875	NA	NA	NA	NA	12.4592	NA	NA	15.6535	NA	15.4835	15.5889	15.8518	15.8764	16.5912	15.9485	15.6913	15.2117	15.636	15.8176	15.6068
UID671	P10451	P10451	OSTP_HUMAN	SPP1	Osteopontin	NA	NA	NA	NA	NA	NA	NA	NA	NA	NA	NA	NA	NA	NA	17.545	17.2863	17.442	17.5308	18.0921	17.4995	15.8135	14.8871	15.4883	15.389	NA	16.1796	15.3952	16.2101	15.6313	NA	NA	16.281	15.3275	14.761	NA	16.7429	15.5842	20.1157	20.3132	19.4808	20.4651	19.8888	20.4367	20.0067
UID672	P10645	P10645	CMGA_HUMAN	CHGA	Chromogranin-A	NA	NA	NA	NA	NA	NA	NA	NA	NA	NA	NA	NA	NA	NA	17.1407	16.7477	17.1292	17.5331	17.5993	17.4093	15.2471	14.9784	15.8438	15.9608	15.5096	15.8246	16.2876	16.2015	14.9843	NA	NA	15.7382	NA	15.7627	14.9534	16.4205	16.5166	18.1063	18.4433	17.6191	17.6425	17.8992	18.3211	18.1655
UID673	P10721	P10721	KIT_HUMAN	KIT	Mast/stem cell growth factor receptor Kit	14.9917	NA	15.3213	15.8496	14.8055	NA	NA	14.9476	NA	15.158	NA	14.9199	14.9835	15.0352	NA	NA	NA	NA	NA	NA	NA	NA	NA	NA	NA	NA	NA	NA	NA	NA	NA	NA	NA	NA	NA	NA	NA	NA	NA	NA	NA	NA	NA	NA
UID676	P12109	P12109	CO6A1_HUMAN	COL6A1	Collagen alpha-1(VI) chain	NA	NA	15.514	14.5498	NA	14.9045	14.8045	14.8511	NA	NA	NA	NA	NA	NA	15.1523	14.7734	14.918	14.931	15.0501	15.1111	15.5026	15.8338	15.9944	15.8375	16.2118	16.0345	15.9918	15.7168	15.1853	15.1241	14.9588	15.8131	15.7364	16.2799	15.8774	16.608	15.5848	17.7015	16.9402	16.6741	15.2873	16.0156	16.0214	15.8919
UID679	P15311;P26038	P26038;P15311;P35241	EZRI_HUMAN;MOES_HUMAN	EZR;MSN	Ezrin	NA	NA	NA	NA	14.1507	NA	NA	NA	NA	NA	NA	NA	14.6479	NA	NA	NA	NA	NA	NA	NA	NA	NA	NA	NA	14.384	NA	NA	13.7618	NA	15.2559	NA	NA	15.245	NA	14.9072	16.8517	15.473	16.7807	17.0496	16.1526	14.5751	NA	15.3879	15.9313
UID687	P49189	P49189	AL9A1_HUMAN	ALDH9A1	4-trimethylaminobutyraldehyde dehydrogenase	NA	NA	17.2621	NA	NA	16.661	16.8578	NA	16.8908	17.4613	NA	16.5139	16.9564	16.9857	16.0417	NA	NA	16.6253	NA	17.0741	16.7465	NA	NA	15.479	NA	16.8919	16.5102	16.8327	16.8593	16.4707	16.7925	NA	NA	16.2222	16.1168	15.8871	16.8763	NA	NA	16.2586	16.2029	NA	16.5636	16.0141
UID688	P58166	P58166	INHBE_HUMAN	INHBE	Inhibin beta E chain	NA	NA	NA	14.707	NA	14.1281	NA	NA	NA	NA	14.4048	14.0561	NA	NA	NA	15.8069	15.5517	14.8335	NA	14.8769	NA	NA	NA	NA	NA	NA	NA	NA	NA	NA	NA	NA	16.2233	16.0237	NA	17.5039	17.5094	NA	NA	NA	16.301	16.3442	15.5634	NA
UID689	P61916	P61916	NPC2_HUMAN	NPC2	NPC intracellular cholesterol transporter 2	NA	NA	14.9545	15.2409	NA	NA	NA	NA	NA	NA	NA	14.6801	NA	15.2752	17.0638	16.7183	17.3565	17.4777	17.448	17.1683	NA	NA	NA	NA	NA	NA	NA	NA	NA	14.4569	NA	15.1841	15.8993	16.3479	16.3804	16.0766	NA	16.621	17.3412	17.2686	17.9685	17.5919	18.0367	17.8775
UID691	P80188	P80188	NGAL_HUMAN	LCN2	Neutrophil gelatinase-associated lipocalin	NA	NA	NA	NA	NA	NA	NA	NA	15.7254	NA	NA	NA	NA	NA	18.4101	19.0981	19.3636	19.4137	19.0088	18.8323	17.2911	16.8168	16.7918	16.8009	NA	17.0736	16.7489	NA	17.0687	NA	16.8324	17.4009	17.5441	17.7147	17.6649	19.1674	17.2	18.1762	18.6285	19.4164	19.6996	19.5485	19.7265	19.9018
UID692	P80723	P80723	BASP1_HUMAN	BASP1	Brain acid soluble protein 1	13.9098	NA	13.8303	NA	NA	13.5568	NA	NA	NA	14.2444	13.9968	NA	NA	NA	14.6039	14.8919	15.0039	15.148	15.4373	15.3286	NA	NA	NA	13.8291	13.9859	NA	13.9559	14.4733	13.8586	14.2807	NA	NA	NA	14.3826	NA	15.1916	14.0086	15.0028	15.6337	15.6175	15.5462	15.5411	15.2428	15.8127
UID696	Q12841	Q12841	FSTL1_HUMAN	FSTL1	Follistatin-related protein 1	NA	NA	NA	NA	NA	16.482	NA	NA	NA	16.5289	NA	NA	NA	NA	16.0364	16.8368	16.3158	16.1925	16.6686	NA	NA	17.1097	16.7646	17.2259	NA	17.3419	17.1614	17.0491	NA	16.8053	NA	NA	16.8398	16.8624	16.7227	17.6511	16.729	18.327	17.8403	17.5731	17.1637	17.5744	16.9754	17.2608
UID697	Q13093	Q13093	PAFA_HUMAN	PLA2G7	Platelet-activating factor acetylhydrolase	16.9054	16.7335	16.9296	16.9967	16.9261	16.8425	16.8183	16.9735	16.882	16.8917	16.6376	16.8419	16.8368	16.6413	16.9324	16.804	16.6761	16.7457	16.8275	16.9047	15.8487	16.0917	15.6965	15.9057	16.4167	16.6466	16.7947	17.2034	16.6696	15.9938	15.9289	15.7441	15.9403	16.4415	16.7275	16.3147	14.7893	17.19	17.5703	17.7199	17.6632	17.6003	17.7941	17.7092
UID700	Q15828	Q15828	CYTM_HUMAN	CST6	Cystatin-M	14.6048	14.7258	14.9659	14.6139	14.326	15.1626	14.9733	14.685	14.932	NA	NA	15.2115	15.0351	15.2182	15.617	15.9082	16.3038	16.3077	17.0167	16.539	NA	NA	NA	NA	NA	NA	14.3271	NA	14.2352	NA	14.6016	NA	15.1212	14.3767	NA	16.5289	13.8592	16.2588	16.4391	16.468	16.3326	16.5375	16.4171	16.3588
UID701	Q16270	Q16270	IBP7_HUMAN	IGFBP7	Insulin-like growth factor-binding protein 7	15.5215	15.1936	15.3767	15.8418	15.6726	NA	15.9168	NA	15.6139	15.4961	NA	15.1588	15.3898	NA	16.1368	16.0887	16.4659	16.7817	16.7975	15.6737	15.7391	15.3284	15.4004	15.7101	NA	15.6514	15.5682	15.4962	15.4607	15.7983	15.3514	NA	15.6425	15.5613	15.3107	17.5698	15.7369	17.408	16.77	16.7834	16.2515	16.9247	16.9684	16.4796
UID702	Q16627	Q16627	CCL14_HUMAN	CCL14	C-C motif chemokine 14	NA	NA	NA	NA	NA	NA	NA	15.2412	NA	NA	NA	NA	NA	NA	16.0245	16.2237	16.5094	16.0127	16.1189	15.8271	15.9754	15.5515	15.3954	15.7237	15.3515	NA	14.9666	15.6604	15.3389	15.41	NA	15.9042	15.5967	15.6296	15.4407	16.2328	NA	15.3152	15.856	15.8241	14.7556	15.6595	15.9009	15.661
UID703	Q4LDE5	Q4LDE5	SVEP1_HUMAN	SVEP1	Sushi, von Willebrand factor type A, EGF and pentraxin domain-containing protein 1	NA	NA	15.3369	NA	15.5027	NA	NA	NA	NA	NA	NA	NA	NA	NA	15.1505	15.2208	14.997	14.7282	15.9075	15.5361	14.8655	15.1489	15.8726	15.6205	15.6667	15.57	14.7309	15.201	NA	NA	NA	15.145	14.8635	15.4061	15.0911	15.4093	15.196	16.6268	17.2434	17.0177	15.8771	16.5897	16.3455	16.1434
UID706	Q8WZ75	Q8WZ75	ROBO4_HUMAN	ROBO4	Roundabout homolog 4	15.5537	15.7152	NA	15.6919	15.8473	15.6174	15.6345	NA	15.4437	15.8948	15.5737	16.0278	NA	NA	16.4711	16.5205	16.1945	16.5516	16.509	16.2667	16.5568	16.4705	16.2564	16.3525	16.2385	16.584	16.484	16.1675	16.1869	15.8875	15.9673	16.0994	16.3708	16.4918	16.2782	16.697	15.4977	16.0379	16.0961	16.6711	16.7756	16.834	17.0247	16.6391
UID709	Q9H8L6	Q9H8L6	MMRN2_HUMAN	MMRN2	Multimerin-2	17.6337	NA	17.6009	17.4994	17.3996	17.7338	17.6515	17.5245	17.5017	17.6077	17.7764	17.4037	NA	17.487	16.9102	17.1192	16.9804	17.0095	17.344	16.9467	17.2139	17.0524	NA	NA	16.9606	NA	NA	NA	16.9025	16.8598	17.1955	17.1952	17.1928	NA	NA	NA	17.309	NA	16.8439	NA	NA	17.1215	17.2014	17.4418
UID711	Q9NPR2	Q9NPR2	SEM4B_HUMAN	SEMA4B	Semaphorin-4B	NA	NA	NA	NA	NA	NA	NA	NA	NA	NA	NA	13.9256	NA	NA	NA	15.5611	15.3905	NA	14.7793	NA	NA	15.6267	15.2969	14.653	NA	14.9325	NA	NA	14.8585	15.0975	NA	15.5967	16.3332	16.3519	15.6386	17.282	16.2471	16.282	15.618	15.6943	15.9404	16.3796	16.0665	16.1295
UID712	Q9NPY3	Q9NPY3	C1QR1_HUMAN	CD93	Complement component C1q receptor	NA	16.0991	15.8096	16.2237	NA	NA	15.7686	16.1894	15.9491	16.0148	16.0814	15.9946	16.2107	NA	17.1338	NA	16.9716	17.3924	17.2824	17.1715	NA	17.2147	17.0434	17.0637	16.7156	16.7054	16.6397	16.4895	16.4378	NA	NA	NA	NA	NA	16.7117	NA	16.1121	17.3837	16.8505	17.22	17.3313	17.4294	17.6388	17.8842
UID714	Q9NZ08	Q9NZ08	ERAP1_HUMAN	ERAP1	Endoplasmic reticulum aminopeptidase 1	NA	NA	NA	NA	NA	NA	NA	NA	NA	NA	NA	NA	NA	NA	NA	NA	NA	NA	NA	NA	15.3695	15.8595	15.1699	15.8036	15.2369	14.9779	15.3039	15.4424	15.0736	NA	NA	NA	NA	NA	NA	NA	15.5136	16.3225	15.9452	16.0364	15.2019	15.4054	15.5202	15.5639
UID715	Q9UBP4	Q9UBP4	DKK3_HUMAN	DKK3	Dickkopf-related protein 3	NA	NA	NA	NA	NA	NA	NA	NA	NA	NA	NA	13.914	NA	NA	NA	NA	14.2313	NA	13.3978	NA	NA	14.7049	NA	NA	15.179	14.4657	14.6486	NA	14.6514	NA	14.5825	15.1768	14.6501	NA	13.7362	15.329	15.8748	16.0579	15.5739	15.5677	15.4937	16.0879	15.7633	15.6325
UID716	Q9UM47	Q9UM47	NOTC3_HUMAN	NOTCH3	Neurogenic locus notch homolog protein 3	NA	15.1048	NA	NA	NA	NA	NA	NA	NA	NA	15.7719	NA	NA	NA	15.1275	15.2864	14.9754	15.1022	15.4578	NA	14.9185	15.4269	15.1272	15.0425	NA	NA	NA	NA	NA	NA	NA	NA	NA	NA	NA	NA	NA	NA	NA	NA	14.4556	15.4711	NA	NA
UID717	Q9Y279	Q9Y279	VSIG4_HUMAN	VSIG4	V-set and immunoglobulin domain-containing protein 4	NA	NA	NA	NA	NA	NA	NA	NA	NA	NA	NA	NA	NA	NA	17.4118	17.2314	17.8749	17.6378	17.2802	17.4084	16.0638	15.8362	NA	15.7094	15.8841	NA	NA	NA	NA	16.3966	15.754	16.7703	17.2447	16.4488	16.1866	18.4554	16.9012	19.2258	18.9346	18.6443	18.777	18.574	18.8708	19.4122
UID718	A0A075B6H7;A0A0C4DH55	A0A075B6H7;P01624;A0A0C4DH55	KV37_HUMAN;KVD07_HUMAN	IGKV3-7;IGKV3D-7	Probable non-functional immunoglobulin kappa variable 3-7	24.9303	NA	24.8241	NA	NA	24.7627	24.8329	NA	NA	24.8423	NA	NA	24.878	24.622	NA	NA	NA	NA	NA	NA	NA	NA	NA	24.5117	24.585	NA	NA	NA	24.1091	NA	24.3088	NA	NA	NA	25.0643	25.7554	24.3045	NA	24.1833	24.7248	24.9158	25.0565	NA	25.1439
UID720	A0A075B6S6;P06310	P06310;A0A075B6S6	KV230_HUMAN;KVD30_HUMAN	IGKV2-30;IGKV2D-30	Immunoglobulin kappa variable 2D-30	NA	16.7391	NA	NA	NA	NA	NA	NA	NA	NA	NA	NA	NA	NA	15.3045	15.784	15.7324	16.5067	16.3782	NA	16.673	16.7353	15.9671	16.5346	17.2427	16.9066	16.746	16.7267	16.4886	18.6064	17.6639	16.7517	NA	16.3526	16.5962	NA	16.3642	14.7376	15.6594	15.7557	NA	15.3859	15.3591	15.6391
UID722	A0A0C4DH41;P01825	P01825;A0A0C4DH41	HV459_HUMAN;HV461_HUMAN	IGHV4-59;IGHV4-61	Immunoglobulin heavy variable 4-61	NA	NA	NA	NA	NA	NA	NA	16.3475	NA	NA	NA	NA	NA	NA	NA	NA	NA	NA	NA	NA	15.2458	NA	14.5322	15.0261	15.7544	16.0747	NA	15.7766	NA	NA	NA	NA	NA	NA	15.8393	NA	NA	NA	NA	NA	NA	NA	NA	NA
UID727	P04179	P04179	SODM_HUMAN	SOD2	Superoxide dismutase [Mn], mitochondrial	NA	NA	NA	NA	NA	NA	NA	NA	NA	NA	NA	NA	NA	NA	NA	NA	NA	NA	NA	NA	NA	NA	15.3945	15.7952	15.125	15.8975	15.7506	NA	14.2094	NA	NA	NA	NA	NA	14.6382	18.6663	NA	17.4738	16.6741	16.1417	15.5234	15.5343	16.2403	16.1427
UID737	P40189	P40189	IL6RB_HUMAN	IL6ST	Interleukin-6 receptor subunit beta	15.4675	15.723	15.5733	NA	15.8884	15.48	15.3134	15.6901	15.5374	15.1634	15.4626	15.3983	15.7159	15.1609	NA	15.4792	15.6746	15.7435	16.4961	16.017	15.9651	15.7575	16.354	16.2473	16.4799	16.4786	16.4564	16.4151	16.2885	15.9794	15.727	NA	15.7956	15.825	15.7844	15.1997	16.0454	16.6148	16.4248	16.1399	16.0084	16.0038	15.9723	16.238
UID738	P55290	P55290	CAD13_HUMAN	CDH13	Cadherin-13	16.4078	16.764	16.6446	16.5839	16.8838	NA	16.5176	16.7364	17.0214	16.8402	17.0084	16.8048	NA	16.8372	13.5359	14.5691	14.4742	14.7006	15.0414	14.3148	NA	14.9468	NA	15.594	NA	15.3177	NA	NA	NA	15.0311	NA	NA	NA	NA	NA	14.9481	NA	NA	14.4588	15.9666	NA	14.2481	14.8322	14.6548
UID742	Q96S96	Q96S96	PEBP4_HUMAN	PEBP4	Phosphatidylethanolamine-binding protein 4	15.4192	15.9097	15.6261	15.6634	15.7708	16.0499	16.0171	15.5703	15.7629	15.9671	15.7884	15.8341	15.4736	15.9023	16.2784	16.197	16.9936	17.2028	17.0315	16.8554	NA	NA	NA	14.9826	NA	NA	14.9368	NA	15.1962	NA	NA	NA	NA	14.4575	NA	15.8852	NA	15.8265	15.1404	NA	15.4925	15.7138	15.4678	15.7657
UID744	A0A075B6J9;P01704	P01704;A0A075B6J9	LV214_HUMAN;LV218_HUMAN	IGLV2-14;IGLV2-18	Immunoglobulin lambda variable 2-18	17.4119	NA	NA	17.3857	17.5155	17.4446	17.3008	NA	17.5789	NA	NA	NA	NA	NA	18.8078	18.5816	18.8709	19.3025	19.6594	19.5471	NA	NA	NA	NA	NA	NA	17.2656	NA	NA	NA	NA	NA	NA	NA	NA	NA	NA	NA	NA	NA	NA	NA	NA	NA
UID745	A0A075B6S9;P0DSN7	P0DSN7;A0A075B6S9	KV137_HUMAN;KVD37_HUMAN	IGKV1-37;IGKV1D-37	Probable non-functional immunoglobulinn kappa variable 1-37	17.0624	NA	17.0758	NA	NA	16.6575	NA	17.1216	NA	NA	NA	17.1206	NA	17.1854	15.4174	14.7487	NA	NA	NA	16.99	NA	NA	NA	16.6391	NA	17.3205	16.2473	17.3477	17.0022	NA	NA	NA	NA	NA	NA	NA	17.5846	16.9556	16.972	17.5466	17.1789	17.6559	17.9707	NA
UID748	O14498	O14498	ISLR_HUMAN	ISLR	Immunoglobulin superfamily containing leucine-rich repeat protein	15.673	15.7745	15.7624	15.7019	15.962	15.7697	15.5355	15.5037	15.6624	15.7146	15.6773	15.6032	15.8539	15.7879	NA	15.4434	15.8215	15.8208	16.2899	15.9835	15.4253	15.6505	15.4697	15.597	15.4652	15.4878	15.7621	NA	15.6036	15.2628	NA	NA	15.6328	15.7363	15.5905	15.7468	NA	NA	15.0058	NA	NA	14.8097	15.2254	15.4225
UID807	P16035	P16035	TIMP2_HUMAN	TIMP2	Metalloproteinase inhibitor 2	NA	NA	14.4163	NA	14.6103	NA	NA	14.3724	14.0325	NA	NA	NA	NA	NA	NA	NA	NA	NA	NA	NA	NA	NA	14.1427	NA	NA	NA	13.2726	14.5437	NA	NA	NA	13.7523	NA	NA	14.0293	NA	NA	14.8619	15.6803	14.6393	13.8137	14.2986	NA	14.3577
UID816	P17931	P17931	LEG3_HUMAN	LGALS3	Galectin-3	14.4638	NA	14.5903	14.1789	14.2479	NA	14.2624	NA	NA	14.2397	14.1706	14.2101	NA	NA	NA	14.5674	14.4177	14.9479	15.1155	15.1836	NA	14.376	NA	NA	13.661	14.2003	14.7655	13.7319	15.0642	NA	NA	NA	NA	14.3604	NA	NA	16.181	15.0831	14.971	NA	14.4661	NA	14.6155	15.0008
UID840	P29144	P29144	TPP2_HUMAN	TPP2	Tripeptidyl-peptidase 2	16.2916	16.8744	16.5158	16.2365	16.5402	NA	16.3748	15.9645	16.6473	15.5593	16.0478	16.217	16.1929	16.0505	NA	NA	NA	NA	15.4102	NA	NA	NA	NA	15.3554	NA	NA	NA	NA	NA	15.5684	15.0126	NA	NA	NA	NA	19.7077	15.4054	15.4509	NA	NA	NA	NA	NA	NA
UID855	P35443	P35443	TSP4_HUMAN	THBS4	Thrombospondin-4	16.6068	16.5846	16.604	16.4493	16.6299	16.4998	16.5383	16.5092	16.5016	16.3891	16.5951	16.5639	16.3746	16.8465	NA	14.4857	15.5124	15.6125	17.0269	16.5577	15.2538	NA	15.9208	16.3182	16.5592	16.7355	16.8137	16.7891	16.9509	15.5297	NA	NA	NA	NA	NA	16.0208	16.3035	15.3014	16.5362	17.1067	14.1963	15.8046	15.3971	16.0305
UID856	P35443;P49747	P35443;P49747	COMP_HUMAN;TSP4_HUMAN	COMP;THBS4	Thrombospondin-4	18.9016	18.8225	18.8838	19.0154	18.9781	19.0791	18.9923	18.9894	19.0363	19.1552	18.947	19.0135	NA	19.0882	NA	NA	16.7075	17.347	18.4037	18.1787	NA	NA	NA	18.2417	18.6203	18.535	18.8605	18.6524	18.9538	NA	NA	NA	NA	16.7513	NA	17.8044	18.4567	NA	18.1576	18.1641	NA	18.0354	NA	NA
UID931	Q6Q788	Q6Q788	APOA5_HUMAN	APOA5	Apolipoprotein A-V	14.467	NA	14.7627	NA	NA	NA	NA	NA	NA	NA	NA	13.8792	14.511	NA	NA	NA	NA	NA	NA	NA	NA	NA	NA	NA	NA	NA	13.3628	NA	15.1933	15.0418	NA	NA	NA	NA	NA	NA	14.2138	14.8463	NA	NA	NA	NA	NA	NA
UID936	Q86SQ4	Q86SQ4	AGRG6_HUMAN	ADGRG6	Adhesion G-protein coupled receptor G6	NA	14.0218	14.8792	NA	14.5667	NA	NA	NA	NA	14.4613	NA	NA	NA	NA	NA	NA	NA	NA	14.5419	NA	15.7196	NA	15.2512	15.4901	NA	15.3356	NA	15.9478	15.3447	14.9152	NA	15.1689	NA	NA	15.3305	15.6469	14.4507	15.844	15.9736	15.3096	15.443	15.2292	15.5294	15.3368
UID942	Q8WWA0	Q8WWA0	ITLN1_HUMAN	ITLN1	Intelectin-1	NA	15.5281	15.427	15.5402	15.6706	15.2102	15.9597	15.0391	14.7829	15.4715	15.3832	15.5244	15.5598	15.5107	14.8106	14.1335	14.2908	NA	15.5779	14.5648	NA	NA	NA	14.9602	15.7162	15.0965	14.7392	15.3039	15.7974	14.1837	NA	NA	NA	NA	NA	NA	16.1031	16.8231	16.1182	14.0348	15.0702	14.7902	15.1404	14.1783
UID961	Q9UBR2	Q9UBR2	CATZ_HUMAN	CTSZ	Cathepsin Z	NA	NA	NA	NA	NA	NA	NA	NA	NA	NA	NA	NA	NA	NA	NA	15.2682	15.0141	14.912	15.6528	15.8025	14.526	14.5508	15.3968	15.3331	NA	15.1773	15.5145	14.7836	14.9476	NA	NA	NA	15.7348	15.6788	15.3352	16.7397	15.0015	17.011	15.902	16.0338	16.5064	16.4855	16.8692	16.368
UID967	A0A075B6I1	A0A075B6I1	LV460_HUMAN	IGLV4-60	Immunoglobulin lambda variable 4-60	NA	16.5854	16.7591	16.5794	NA	16.2371	16.7964	16.1602	16.8494	NA	16.5432	17.2579	NA	NA	NA	NA	NA	NA	NA	NA	15.7952	NA	NA	16.6621	NA	NA	NA	NA	NA	16.4208	NA	15.8657	15.9338	16.5553	16.0853	16.504	NA	NA	NA	NA	NA	NA	NA	16.3737
UID973	P04066	P04066	FUCO_HUMAN	FUCA1	Tissue alpha-L-fucosidase	NA	15.474	15.4943	15.3501	NA	15.0889	15.3325	15.7335	15.5659	NA	NA	15.8319	NA	15.6526	NA	15.4897	NA	14.0676	NA	NA	16.7636	16.9635	17.1487	17.4661	16.9665	17.2145	17.267	16.5249	16.3936	NA	NA	NA	NA	NA	NA	NA	15.7843	16.8447	16.58	16.3872	17.0696	17.1328	17.1771	16.8102
UID1002	Q8NI99	Q8NI99	ANGL6_HUMAN	ANGPTL6	Angiopoietin-related protein 6	14.5186	NA	NA	14.4002	NA	NA	NA	NA	13.5818	NA	13.9822	NA	NA	13.3853	NA	14.4124	NA	13.5641	12.7365	NA	14.091	13.6552	NA	13.542	NA	14.7851	14.3715	NA	NA	NA	14.0274	14.2993	NA	13.9847	NA	NA	14.1346	14.5031	14.9813	13.6385	13.4034	14.3963	13.7321	NA
UID1006	Q9BUN1	Q9BUN1	MENT_HUMAN	MENT	Protein MENT	16.9656	17.3642	17.087	16.9374	17.0587	17.0895	17.5787	17.2612	17.4481	17.1788	17.378	17.3141	16.9991	17.2399	NA	NA	NA	16.2741	17.0986	16.8561	16.2094	15.9137	NA	16.3184	NA	NA	NA	16.1093	NA	17.2373	15.8713	NA	NA	NA	NA	NA	16.3251	NA	16.7554	15.7353	14.664	NA	NA	NA
UID1044	Q13421	Q13421	MSLN_HUMAN	MSLN	Mesothelin	NA	NA	NA	NA	NA	NA	NA	NA	NA	NA	NA	NA	NA	NA	16.5844	16.6215	16.9359	17.0845	17.3712	17.1794	NA	15.5436	15.0108	15.8107	14.7982	NA	15.2073	NA	NA	NA	NA	NA	NA	NA	NA	NA	NA	15.8553	15.9528	16.1511	15.6885	16.2338	16.1412	16.3274
UID1045	P54802	P54802	ANAG_HUMAN	NAGLU	Alpha-N-acetylglucosaminidase	15.0105	NA	14.5586	14.5119	NA	13.9144	14.9979	NA	NA	NA	14.9923	14.1066	NA	NA	NA	NA	NA	NA	NA	NA	14.2416	NA	NA	NA	14.6284	NA	NA	NA	15.3637	NA	NA	NA	NA	NA	NA	NA	NA	NA	13.9333	NA	16.2967	16.4721	15.6547	15.4001
UID1048	P58335	Q9H6X2;P58335	ANTR2_HUMAN	ANTXR2	Anthrax toxin receptor 2	15.5689	15.7218	15.4302	15.3968	15.0189	15.5055	15.2247	15.5622	15.4423	15.3911	15.3155	15.2328	15.5997	15.1959	NA	NA	NA	NA	NA	NA	NA	NA	NA	NA	NA	NA	NA	NA	NA	NA	NA	NA	NA	NA	NA	NA	NA	NA	NA	NA	NA	NA	NA	NA
UID1079	P54289	P54289	CA2D1_HUMAN	CACNA2D1	Voltage-dependent calcium channel subunit alpha-2/delta-1	NA	14.2116	14.076	NA	NA	14.1174	13.8804	NA	13.9117	NA	13.72	13.9061	13.7096	13.6672	NA	NA	NA	NA	NA	NA	NA	NA	NA	NA	NA	NA	12.3604	NA	NA	NA	NA	NA	NA	NA	NA	NA	NA	NA	NA	NA	NA	NA	NA	NA
[truncated: 390 more columns]

## Sheet: C.Imputed protein table
C	imputed log2 transformed values for all quantified proteins, sample groups are described in table S1B
UID	Protein.Group	Protein.Ids	Protein.Names	Genes	First.Protein.Description	BEAT.COVID_201708904	BEAT.COVID_201803889	BEAT.COVID_201900089	BEAT.COVID_201900158	BEAT.COVID_201900160	BEAT.COVID_201900215	BEAT.COVID_201903315	BEAT.COVID_201903527	BEAT.COVID_201903694	BEAT.COVID_201910986	BEAT.COVID_201910988	BEAT.COVID_201910989	BEAT.COVID_202000028	BEAT.COVID_202000138	BEAT.COVID_202011760	BEAT.COVID_202205203	BEAT.COVID_202407299	BEAT.COVID_202407378	BEAT.COVID_202408102	BEAT.COVID_202501516	BEAT.COVID_202507042	BEAT.COVID_202507409	BEAT.COVID_202507553	BEAT.COVID_202507656	BEAT.COVID_202510274	BEAT.COVID_202608956	BEAT.COVID_202608958	BEAT.COVID_202608959	BEAT.COVID_202608960	BEAT.COVID_202608966	BEAT.COVID_202609004	BEAT.COVID_202609019	BEAT.COVID_202700299	BEAT.COVID_202700307	BEAT.COVID_202700391	BEAT.COVID_202700404	BEAT.COVID_202700410	BEAT.COVID_202700418	BEAT.COVID_202701121	BEAT.COVID_202709847	BEAT.COVID_202710041	BEAT.COVID_202710045	BEAT.COVID_202710049	BEAT.COVID_202710050
UID1	A0A075B6H7	A0A075B6H7	KV37_HUMAN	IGKV3-7	Probable non-functional immunoglobulin kappa variable 3-7	19.816	20.2684	20.6572	19.6877	20.0407	19.6315	20.4171	19.6375	19.7954	19.2163	20.2646	20.3041	10.4668	20.5487	19.3297	20.7618	20.3599	20.6844	20.6091	20.4062	19.5672	19.5544	20.1287	19.6339	20.1626	19.5002	20.3008	20.2853	20.3299	19.4265	19.7568	19.1225	20.2385	19.824	19.5945	18.9955	19.9154	19.5484	20.0608	19.9421	20.5457	19.1151	20.2584	19.5299
UID2	A0A075B6H9	A0A075B6H9	LV469_HUMAN	IGLV4-69	Immunoglobulin lambda variable 4-69	19.3695	21.22	20.9505	19.2485	19.7909	19.4648	19.4546	19.4471	19.1719	18.4651	20.0344	19.8584	20.2499	18.9912	20.8048	20.1805	19.2755	19.9461	18.9372	19.5314	19.842	18.6834	19.2656	19.9946	19.0146	18.05	20.0143	20.3625	20.1056	14.5563	20.3027	19.3072	19.9208	19.7305	18.7436	18.8464	19.6227	20.0048	19.765	20.516	22.1612	18.6169	18.8127	19.4427
UID3	A0A075B6I0	A0A075B6I0	LV861_HUMAN	IGLV8-61	Immunoglobulin lambda variable 8-61	20.9798	22.603	22.769	13.6575	20.987	22.6026	22.4527	22.0043	22.6227	12.2694	21.0553	21.7994	21.8398	21.3707	21.9236	22.5426	22.3981	22.4484	22.3552	22.3772	22.8204	13.9405	21.1988	21.9444	22.6427	13.4113	22.5691	23.085	23.4066	22.5192	20.5505	20.4386	23.0772	22.7039	13.5998	20.3102	22.5736	20.5557	23.4747	22.5269	22.1177	21.5611	22.5586	21.6974
UID4	A0A075B6I9;P04211	P04211;A0A075B6I9	LV743_HUMAN;LV746_HUMAN	IGLV7-43;IGLV7-46	Immunoglobulin lambda variable 7-46	23.0738	23.6487	23.8709	21.286	22.905	22.9671	22.4685	23.4477	22.9662	21.5916	23.0898	22.7341	23.7292	23.3052	22.7465	22.6593	22.4571	22.6397	22.3118	22.0748	23.0189	21.6173	22.8181	22.534	22.5214	22.7282	22.6941	23.7307	23.1069	23.75	23.7416	20.6236	23.5426	22.9094	22.5988	20.9656	23.3053	23.5796	23.2115	23.5429	23.7444	23.0802	22.9561	22.1846
UID5	A0A075B6J9	A0A075B6J9	LV218_HUMAN	IGLV2-18	Immunoglobulin lambda variable 2-18	19.0666	19.7676	20.2254	17.1206	19.4193	18.8572	18.8777	19.859	18.3455	17.1676	19.4759	17.9776	19.6549	20.5419	18.1944	19.9277	19.8144	19.4989	19.3648	19.9702	19.2392	17.6441	19.3494	17.8929	20.688	17.5072	18.3505	18.9356	19.4663	19.0472	21.4802	17.7905	18.9391	18.3925	17.8441	16.8987	18.4674	21.0996	19.1421	19.5193	18.824	19.6549	19.0704	18.5904
UID6	A0A075B6K0;A0A075B6K4	A0A075B6K4;A0A075B6K0	LV310_HUMAN;LV316_HUMAN	IGLV3-10;IGLV3-16	Immunoglobulin lambda variable 3-16	21.2542	22.6618	22.7665	20.1426	21.0377	21.2404	19.662	21.3129	20.9443	20.1328	20.8671	21.7866	21.983	22.3767	22.0019	20.3934	21.745	19.8927	21.4838	21.6232	21.4915	20.3729	20.7856	21.3233	21.7554	19.6147	21.4123	20.6385	20.2044	19.4777	19.9022	19.4761	20.5495	21.2156	19.8124	19.332	20.8649	19.7478	20.1005	20.1762	20.6749	20.1832	18.589	18.4235
UID7	A0A075B6K0;P01717;P01718	A0A075B6K0;P01717;P01718	LV316_HUMAN;LV325_HUMAN;LV327_HUMAN	IGLV3-16;IGLV3-25;IGLV3-27	Immunoglobulin lambda variable 3-16	22.5208	22.9999	23.2947	20.649	22.2327	21.992	21.3236	21.7228	21.2495	20.38	22.4405	21.6368	21.6024	21.8258	22.2362	21.7624	21.2647	21.6219	21.2886	21.6546	21.0705	20.92	21.6807	21.354	21.2446	20.0175	20.318	21.4503	20.5405	21.8411	19.5802	20.3688	21.2679	20.6359	20.2887	20.2843	21.6025	19.3929	20.4269	21.1143	20.0596	19.4195	20.4545	20.9603
UID8	A0A075B6K2	A0A075B6K2	LV312_HUMAN	IGLV3-12	Immunoglobulin lambda variable 3-12	16.3085	17.1447	18.1489	16.989	16.6583	17.3574	17.7515	18.0172	11.86	12.7466	17.0803	19.2584	17.2364	13.711	18.9454	17.3256	16.5935	12.8376	17.0944	16.8434	17.4162	12.4689	14.3938	19.3213	16.9443	13.9816	17.424	18.2434	14.42	13.5285	17.2052	16.6024	17.8175	13.4152	17.3964	14.3944	17.8531	14.2088	17.6127	14.0098	15.4514	11.7336	16.5161	16.8849
UID9	A0A075B6K4	A0A075B6K4	LV310_HUMAN	IGLV3-10	Immunoglobulin lambda variable 3-10	22.1627	23.8236	23.8896	20.4461	22.0317	20.6953	19.9153	21.83	21.1438	20.4331	21.8595	22.5906	22.7839	20.3427	23.2522	21.4484	22.8879	20.9282	22.109	22.7969	21.7854	20.5968	21.3957	21.9478	22.9212	19.6862	21.8894	20.8202	20.2613	21.6586	19.4076	19.509	20.7495	21.8103	19.2673	15.2608	21.6211	20.6177	20.3667	20.6242	20.9893	20.5717	12.6518	19.8468
UID10	A0A075B6K5	A0A075B6K5	LV39_HUMAN	IGLV3-9	Immunoglobulin lambda variable 3-9	19.83	21.6889	22.4121	20.1869	20.1953	19.6675	19.4053	24.2097	19.6713	20.1865	20.4783	21.4387	22.8469	21.4101	21.976	19.7557	20.0389	20.2421	20.0451	20.1102	19.2399	20.2919	20.0026	21.4821	20.3473	19.8305	20.8673	20.9141	19.1945	20.5101	20.3864	19.1786	20.8138	21.0894	19.1489	19.4019	20.5133	20.1273	19.3552	19.6713	19.3639	20.5673	19.3819	19.3241
UID12	A0A075B6K6	A0A075B6K6	LV403_HUMAN	IGLV4-3	Immunoglobulin lambda variable 4-3	18.0841	14.0952	15.9194	16.3495	18.4652	15.3904	12.5544	13.367	10.5945	13.4184	18.177	12.8503	15.657	14.9228	15.9958	16.4033	19.5342	16.6472	19.7641	19.4366	13.8054	12.4987	18.2979	12.036	19.3502	14.1767	14.1371	19.3023	16.5896	17.6715	12.8316	14.0567	19.0345	15.738	13.1107	13.1742	17.6134	14.7237	14.7895	14.3678	12.3537	14.4187	12.8355	13.3176
UID13	A0A075B6P5;P01615	P01615;A0A075B6P5	KV228_HUMAN;KVD28_HUMAN	IGKV2-28;IGKV2D-28	Immunoglobulin kappa variable 2-28	18.1358	18.2221	18.8889	18.3981	19.3144	17.9745	19.9617	18.4446	18.3116	18.2825	19.1079	18.7951	18.5088	17.569	19.0001	19.9276	17.3695	19.7537	16.772	17.5814	17.581	18.576	19.0918	19.37	17.8217	18.4957	18.9489	19.244	18.6277	18.0419	18.656	18.1289	18.7321	19.1682	18.533	18.6084	18.7717	18.9358	18.8882	18.9745	19.0936	18.9322	19.1988	18.9395
UID14	A0A075B6Q5	A0A075B6Q5	HV364_HUMAN	IGHV3-64	Immunoglobulin heavy variable 3-64	20.2507	20.2019	20.5519	19.4109	20.9738	19.4307	20.3931	20.6183	19.937	19.4619	20.8754	20.6442	20.7442	18.1254	20.8514	20.6992	20.4101	20.5379	20.0599	20.6626	19.6662	19.8215	20.8269	20.83	20.4425	20.1742	21.1911	20.6562	19.8531	19.0803	20.9886	19.0358	20.2698	20.9716	20.2834	18.7913	20.8224	20.643	20.1377	20.0534	21.1914	19.7942	20.5578	18.6033
UID15	A0A075B6R2	A0A075B6R2	HV404_HUMAN	IGHV4-4	Immunoglobulin heavy variable 4-4	16.926	17.8	18.2053	16.4362	17.5029	15.2559	16.667	16.9555	16.6557	17.609	14.5976	17.0073	17.24	15.7145	18.3789	13.7273	14.2338	16.8335	14.079	11.3503	11.3863	16.6751	16.4867	17.7192	12.6042	14.5256	17.5282	17.0878	17.3226	13.2038	13.3017	11.9647	15.8908	17.2714	13.6291	14.2203	15.0319	12.5712	17.3473	12.2268	17.1622	12.4186	17.3162	13.42
UID16	A0A075B6R2;A0A087WSY4;P01824;P06331;P0DP07;P0DP08	A0A075B6R2;P0DP07;A0A087WSY4;P06331;P01824;P01825;A0A0C4DH41;P0DP06;P0DP08	HV404_HUMAN;HV431_HUMAN;HV432_HUMAN;HV434_HUMAN;HV439_HUMAN;HVD82_HUMAN	IGHV4-30-2;IGHV4-31;IGHV4-34;IGHV4-38-2;IGHV4-39;IGHV4-4	Immunoglobulin heavy variable 4-4	21.6595	22.6496	22.3443	21.83	22.0928	20.6023	21.681	21.5046	21.2889	22.1781	22.6594	21.743	22.7678	20.9921	23.0788	22.3969	21.7162	22.1937	21.2397	21.8129	21.1139	21.6542	22.3863	22.7375	22.0302	21.5164	22.0654	21.6369	21.9194	20.6098	21.0344	20.9659	21.6838	21.9531	21.2016	20.5735	21.7901	21.1602	22.1306	21.4523	21.5534	20.9526	21.8031	21.1658
UID17	A0A075B6S2;A0A075B6S6;A2NJV5;P06310	A2NJV5;P06310;A0A087WW87;P01615;A0A075B6P5;A0A075B6S6;A0A075B6S2;P01614;A0A0A0MRZ7	KV229_HUMAN;KV230_HUMAN;KVD29_HUMAN;KVD30_HUMAN	IGKV2-29;IGKV2-30;IGKV2D-29;IGKV2D-30	Immunoglobulin kappa variable 2D-29	24.0944	23.3144	23.7073	23.883	24.0559	15.9657	24.742	23.8173	24.5081	23.505	23.8391	15.0848	23.8068	13.1197	13.788	24.9598	12.759	24.8015	23.0577	13.9082	24.5934	12.7096	24.2798	24.8292	12.5306	13.9622	24.1856	24.5748	24.3117	13.91	24.4925	13.9974	24.38	12.6423	24.2893	13.7263	13.3992	13.9644	12.1625	24.1838	24.9826	14.5144	24.4638	23.7612
UID18	A0A075B6S2;A2NJV5	A2NJV5;A0A075B6S2	KV229_HUMAN;KVD29_HUMAN	IGKV2-29;IGKV2D-29	Immunoglobulin kappa variable 2D-29	20.0046	18.2855	18.6721	18.1228	20.7743	19.1067	21.0128	13.9698	19.2644	18.2011	21.1873	16.6802	10.8899	17.6779	12.3291	20.8378	11.8348	21.1135	13.1306	14.3067	19.5735	13.7401	20.9052	12.1711	15.2906	19.4847	14.0973	14.5119	12.8127	12.6098	17.283	14.047	12.8939	12.5275	19.2914	18.6126	13.58	18.1097	18.6906	15.7114	20.4682	19.9257	13.0559	13.7369
UID19	A0A075B6S5	A0A075B6S5	KV127_HUMAN	IGKV1-27	Immunoglobulin kappa variable 1-27	19.3156	20.7045	21.2261	19.0611	19.5181	18.557	18.7497	18.8166	19.3454	19.148	19.4483	19.225	19.1745	20.7704	19.6179	18.9035	18.8814	19.0101	18.9608	18.9287	18.9843	19.3738	19.889	19.4515	19.0877	18.3912	19.1624	19.244	18.703	18.7096	18.6008	17.6597	19.2474	18.5772	17.7617	18.146	19.8171	18.4068	18.8783	19.3649	19.4366	18.8251	18.5527	18.9212
UID20	A0A075B6S5;A0A0C4DH67	A0A0C4DH69;A0A0C4DH67;A0A075B6S5	KV108_HUMAN;KV127_HUMAN	IGKV1-27;IGKV1-8	Immunoglobulin kappa variable 1-27	21.3607	22.2734	22.1338	21.613	22.2461	20.6754	21.545	21.9203	21.2067	21.7002	22.6929	22.0726	22.0934	21.6787	14.6711	21.669	21.0036	21.8145	21.267	21.4691	20.8787	21.6253	23.1065	22.1432	21.3772	21.6902	22.1834	21.7846	21.6921	19.1465	21.8526	20.7875	22.0137	22.2759	21.7696	20.4495	21.6798	21.6789	22.1882	22.0076	22.0477	21.7482	21.4418	21.3231
UID21	A0A087WSX0	A0A087WSX0	LV545_HUMAN	IGLV5-45	Immunoglobulin lambda variable 5-45	17.76	18.522	18.462	18.2796	18.0124	16.9542	18.0719	21.9876	18.3909	18.3839	18.6216	18.6745	21.4264	15.959	18.7599	18.2184	16.9871	18.0609	17.1441	17.1498	16.9083	18.2171	17.6061	18.0773	17.5659	19.7274	17.9149	18.6521	19.1094	19.5301	17.9764	17.1229	18.5709	17.5043	19.7522	17.5663	19.4	18.3807	18.9614	17.912	18.4271	15.9571	18.6087	17.9187
UID22	A0A087WSY6	A0A087WSY6	KVD15_HUMAN	IGKV3D-15	Immunoglobulin kappa variable 3D-15	22.2761	22.4299	22.9398	21.2115	22.6859	21.6142	22.0483	21.4324	21.9138	21.4151	22.6297	22.0987	22.0092	22.0134	22.424	22.441	22.0718	22.1758	21.9432	22.1655	21.3047	21.3881	22.5253	22.9806	21.9809	20.879	21.7951	22.0209	21.6345	22.0726	20.5678	21.3302	21.9985	21.7199	21.1399	21.1767	22.7312	21.3446	22.0097	21.7511	21.9504	21.3634	22.3693	21.5802
UID23	A0A087WSZ0	A0A087WSZ0	KVD08_HUMAN	IGKV1D-8	Immunoglobulin kappa variable 1D-8	17.164	16.8572	17.4793	17.6678	17.465	13.9025	17.2193	18.2338	17.8616	17.9652	17.594	19.0927	18.1918	15.5935	19.4312	17.7783	19.6777	17.465	18.8183	19.5912	16.531	17.8723	17.6586	18.8521	19.4655	17.409	18.2002	17.9583	18.4237	16.51	17.3719	17.2621	17.9782	18.2862	17.6127	17.1637	17.6361	18.0195	18.4295	17.3898	18.5289	18.14	17.3807	17.588
UID24	A0A087WW87;P01614	A0A087WW87;P01614	KV240_HUMAN;KVD40_HUMAN	IGKV2-40;IGKV2D-40	Immunoglobulin kappa variable 2-40	19.2474	19.5251	19.8323	20.6009	19.7946	19.0374	20.0173	20.3318	19.4055	20.6697	19.9769	20.6955	19.9074	18.3214	20.3247	19.966	18.2062	20.0686	18.0385	18.0469	19.5461	21.0756	20.0933	20.8053	18.2815	19.7501	20.2363	20.449	20.372	12.8233	19.0071	18.6903	20.4605	20.0642	19.9385	18.269	19.9666	19.2588	20.6028	20.4882	20.224	19.6996	19.4336	18.73
UID25	A0A0A0MRZ8	A0A0A0MRZ8;P04433	KVD11_HUMAN	IGKV3D-11	Immunoglobulin kappa variable 3D-11	25.7636	25.677	26.1081	24.7525	25.8114	24.5784	25.6605	24.9418	25.4055	24.6766	25.9307	25.4576	25.5386	26.1064	25.9199	25.8805	24.6403	25.9534	24.6955	24.7246	24.5631	25.067	25.6412	25.8381	24.8662	24.4971	25.0957	25.2912	25.1032	24.0623	24.3818	23.7823	25.179	24.8032	24.5215	23.7174	25.3882	24.7136	25.0219	25.1321	25.2596	24.193	25.0241	24.6593
UID26	A0A0A0MS15	A0A0A0MS15	HV349_HUMAN	IGHV3-49	Immunoglobulin heavy variable 3-49	21.5417	21.8852	22.272	20.4109	21.1665	20.5319	22.4033	21.5686	22.0325	20.1819	21.2996	22.3152	21.6201	20.0459	22.515	23.0939	21.3642	22.5264	21.0212	21.5579	20.6409	20.5476	21.1345	23.302	21.7786	21.1684	22.1587	22.0085	21.7083	20.6398	19.784	20.101	21.87	22.0782	21.1514	19.9203	21.1687	20.1088	21.6373	21.8468	21.1711	21.139	22.5557	20.793
UID27	A0A0A0MS15;A0A0B4J1V6	A0A0A0MS15;A0A0B4J1V6	HV349_HUMAN;HV373_HUMAN	IGHV3-49;IGHV3-73	Immunoglobulin heavy variable 3-49	20.2507	20.9924	15.305	15.1762	13.1297	19.5415	21.2673	19.8969	14.3386	14.5629	11.9364	21.4056	10.8199	14.0207	21.7795	21.8322	12.1624	21.4591	20.2632	13.4883	14.5272	19.85	12.3087	21.9982	20.6538	14.414	20.8884	12.179	14.3654	14.3465	12.2293	15.2883	21.2003	21.0073	14.6274	14.5386	20.0417	20.4827	20.8416	21.501	21.0299	14.153	14.0047	12.4205
UID28	A0A0B4J1U3	A0A0B4J1U3	LV136_HUMAN	IGLV1-36	Immunoglobulin lambda variable 1-36	18.5392	19.1708	19.7112	18.8378	18.6914	17.228	18.7226	17.9454	17.9858	18.6247	18.7561	20.3882	18.2074	18.3489	20.2398	18.7375	19.1504	18.717	18.7531	18.9805	17.9722	18.3597	18.1959	20.3225	19.1783	16.9257	17.7334	16.9966	17.7624	18.0307	12.2082	13.5053	17.5919	17.9371	16.7627	15.327	17.9125	12.9804	17.7324	17.7521	12.917	14.5386	17.7189	13.3038
UID29	A0A0B4J1U7	A0A0B4J1U7	HV601_HUMAN	IGHV6-1	Immunoglobulin heavy variable 6-1	23.9939	21.7063	21.9329	21.9355	23.6831	22.9674	22.4596	21.758	22.852	22.1231	23.4925	22.7755	21.7939	21.2075	22.8868	22.4163	21.7569	22.4984	21.8448	21.8208	23.1359	22.5975	23.0867	23.4218	21.8803	21.5412	22.2604	22.6889	22.22	22.1568	21.0274	21.153	22.7008	22.2716	21.4261	21.3672	22.5161	21.2164	22.2707	22.7186	22.7221	22.0523	22.6688	22.2468
UID30	A0A0B4J1V0	A0A0B4J1V0	HV315_HUMAN	IGHV3-15	Immunoglobulin heavy variable 3-15	21.4038	21.3938	21.7344	19.3262	21.7493	20.2502	20.8117	20.7156	20.0457	19.3304	21.6254	21.4245	20.8996	20.3985	21.9602	21.3533	20.0088	20.9556	20.2164	20.2155	20.2006	19.6467	21.1424	21.3684	20.4124	19.8452	20.4958	19.8894	19.8978	19.4081	19.955	19.0785	19.7983	20.3241	19.5749	18.5865	19.9752	19.8297	19.9485	20.1293	20.5809	19.9527	20.6501	19.2331
UID31	A0A0B4J1V0;A0A0B4J1V6;A0A0B4J1Y9	A0A0B4J1V0;A0A0B4J1Y9;A0A0B4J1V6	HV315_HUMAN;HV372_HUMAN;HV373_HUMAN	IGHV3-15;IGHV3-72;IGHV3-73	Immunoglobulin heavy variable 3-15	24.8259	24.2145	24.4066	23.8452	24.872	25.0338	24.7606	25.2047	12.9336	14.2656	24.9747	24.9176	24.8958	23.8366	24.9708	24.6507	24.3956	12.9707	13.5181	24.0987	24.9375	24.0269	24.8676	25.2643	24.6936	24.1388	25.1361	25.3034	24.6969	25.1036	24.6016	23.6903	25.3606	25.0624	24.2978	23.8274	13.0617	24.7447	24.9201	25.2773	25.7403	24.6665	25.2258	23.4006
UID32	A0A0B4J1V1	A0A0B4J1V1	HV321_HUMAN	IGHV3-21	Immunoglobulin heavy variable 3-21	17.4353	17.6799	18.5959	15.2612	18.1745	13.7062	17.0883	16.6205	16.054	15.2968	18.0579	17.2757	17.5481	16.9539	18.0625	17.5556	15.9364	17.4228	16.4751	16.5463	16.5331	14.8343	17.6429	17.604	15.9508	16.3592	16.139	16.6875	16.1419	11.663	16.0639	15.387	16.6951	15.8442	14.4613	12.5587	16.4286	13.5396	16.1539	15.5268	16.5995	14.8517	16.1551	16.4081
UID33	A0A0B4J1V1;A0A0B4J1X5;A0A0J9YVY3;P01762;P01763;P01767;P01772;P01780	P01780;P01762;A0A0B4J1V1;P01772;P01763;P01767;A0A0C4DH42;A0A0B4J1X5;A0A0J9YVY3;P0DP02	HV307_HUMAN;HV311_HUMAN;HV321_HUMAN;HV333_HUMAN;HV348_HUMAN;HV353_HUMAN;HV374_HUMAN;HV741_HUMAN	IGHV3-11;IGHV3-21;IGHV3-33;IGHV3-48;IGHV3-53;IGHV3-7;IGHV3-74;IGHV7-4-1	Immunoglobulin heavy variable 3-21	25.3675	26.1147	26.2919	24.6193	25.6056	24.876	25.7082	25.4522	24.7197	24.5244	25.6933	25.5889	25.1817	24.5067	26.0296	25.8641	24.6018	25.6188	24.4687	24.7155	25.2246	24.9928	25.9208	26.2224	24.6936	25.2938	25.5691	25.2821	25.1472	23.518	25.2442	24.4268	25.3232	25.4666	25.3426	24.3704	25.7164	25.3152	25.5455	25.5406	26.45	25.527	25.6917	24.7144
UID34	A0A0B4J1V1;A0A0B4J1X8;A0A0C4DH32;P01762;P01763;P01766;P01780;P01782	P01780;P01782;P01762;P01766;A0A0C4DH32;A0A0B4J1V1;A0A0B4J1X8;P01763;P0DP04	HV307_HUMAN;HV309_HUMAN;HV311_HUMAN;HV313_HUMAN;HV320_HUMAN;HV321_HUMAN;HV343_HUMAN;HV348_HUMAN	IGHV3-11;IGHV3-13;IGHV3-20;IGHV3-21;IGHV3-43;IGHV3-48;IGHV3-7;IGHV3-9	Immunoglobulin heavy variable 3-21	24.5978	25.1784	25.8153	22.7082	25.062	24.5613	25.0238	23.7743	24.558	22.8563	25.3134	25.3162	23.7977	24.5019	25.4535	25.5338	24.2545	25.206	23.9391	24.4517	24.853	22.9425	24.9265	25.3184	24.5261	24.1642	24.5848	23.8907	24.3367	24.2236	24.1284	23.3009	23.8832	24.4496	24.3348	23.0864	24.4188	24.0325	24.3638	24.5784	24.7856	24.5927	24.3274	24.3054
UID35	A0A0B4J1V2	A0A0B4J1V2	HV226_HUMAN	IGHV2-26	Immunoglobulin heavy variable 2-26	21.1087	21.1477	21.8969	20.8747	21.5135	19.0528	20.622	20.3454	20.4513	21.0015	21.6506	21.9151	20.6131	20.2168	22.6559	21.2162	20.2955	21.1058	20.0379	20.3046	20.857	20.9259	21.1657	22.1246	20.7824	20.19	20.7435	20.448	20.5066	20.4181	20.3525	19.4443	19.9244	20.708	20.1667	19.5511	21.4225	20.2333	20.478	19.9365	20.236	19.2216	20.3834	19.881
UID36	A0A0B4J1V6	A0A0B4J1V6	HV373_HUMAN	IGHV3-73	Immunoglobulin heavy variable 3-73	18.5979	18.2134	19.0619	17.4631	20.163	18.5986	17.2047	17.498	17.8769	17.1373	19.4291	18.9535	18.1494	17.1377	19.3489	18.044	18.1095	18.3528	18.1549	18.2818	17.7577	16.7315	18.3976	19.2089	18.0567	17.1789	17.399	17.1883	18.0474	16.3463	17.1888	16.408	17.6014	17.2129	16.9637	16.4223	17.484	17.8982	17.5739	17.2397	18.4126	17.932	18.8847	17.7266
UID37	A0A0B4J1X5	A0A0B4J1X5	HV374_HUMAN	IGHV3-74	Immunoglobulin heavy variable 3-74	23.7797	24.3796	24.7258	23.3588	24.0625	23.9597	24.4827	24.2132	23.7084	23.3443	24.3106	25.5959	24.7209	23.8627	26.2908	25.4789	23.2812	25.1464	23.6635	23.6605	24.4067	23.3877	24.0909	25.7064	23.5608	23.7453	24.1696	23.6077	24.006	24.4489	25.1528	22.6992	23.5262	24.3316	23.3194	22.7891	24.2887	24.8784	24.3676	24.1584	24.399	23.3967	24.5226	22.8055
UID38	A0A0B4J1X5;P01764;P01767;P01772	P01764;P01768;P01772;P01767;A0A0C4DH42;A0A0B4J1X5;P0DP03;P0DP02	HV323_HUMAN;HV333_HUMAN;HV353_HUMAN;HV374_HUMAN	IGHV3-23;IGHV3-33;IGHV3-53;IGHV3-74	Immunoglobulin heavy variable 3-74	25.1155	26.0131	25.9638	24.0269	25.0762	24.859	24.7996	24.8588	24.7257	23.8493	25.2922	25.2283	24.9182	23.6847	25.764	25.4716	23.9328	25.0167	23.7688	24.1187	25.0213	24.0738	25.0493	25.4892	24.1776	24.286	24.822	24.1975	24.4399	23.731	24.8813	23.3372	24.3545	24.7001	24.1997	23.096	24.6066	24.8548	24.5455	24.8126	25.2179	24.011	24.5249	23.9804
UID39	A0A0B4J1X8	A0A0B4J1X8	HV343_HUMAN	IGHV3-43	Immunoglobulin heavy variable 3-43	19.3603	19.146	20.6309	18.0245	19.0996	19.6271	19.6933	19.4602	19.9015	18.0745	19.167	20.0472	19.4074	19.5169	20.337	19.7372	18.7651	19.67	18.6254	18.6327	20.3659	18.1523	19.3479	20.7535	18.7867	18.8597	20.3138	19.5643	19.7344	18.5711	19.5898	18.4365	19.5234	20.315	18.9887	19.0263	20.1636	19.3764	19.7592	19.6706	19.8933	19.7904	19.3479	18.5513
UID40	A0A0B4J1Y8	A0A0B4J1Y8	LV949_HUMAN	IGLV9-49	Immunoglobulin lambda variable 9-49	18.1527	20.9456	21.628	19.6547	18.5154	21.1072	21.0889	21.7862	21.4394	19.6318	18.6175	20.4656	22.1075	19.4178	21.2061	21.5051	20.6079	21.238	20.5303	20.524	21.234	19.9559	17.4164	20.9225	20.6914	15.0093	21.5967	20.6667	19.9422	20.9602	19.6641	20.3607	20.2132	21.6576	13.7981	20.5552	21.1581	20.1149	20.0643	20.2968	20.5458	20.4105	20.8119	19.7059
UID41	A0A0B4J1Y9	A0A0B4J1Y9	HV372_HUMAN	IGHV3-72	Immunoglobulin heavy variable 3-72	21.3575	20.8539	21.5357	19.6042	21.2912	20.9942	21.2944	20.5264	21.2847	19.8163	20.8398	21.2174	20.4368	19.83	21.258	21.4689	20.4128	21.33	20.0002	20.1483	21.2452	19.5529	20.9833	21.5082	20.3608	20.5989	21.8431	20.5914	20.9502	19.7601	20.8857	19.9409	20.7399	21.6353	20.5293	19.524	21.4561	20.86	21.0803	21.5018	21.4414	21.1535	21.7772	20.2311
UID42	A0A0B4J2D9;P0DP09	P0DP09;A0A0B4J2D9	KV113_HUMAN;KVD13_HUMAN	IGKV1-13;IGKV1D-13	Immunoglobulin kappa variable 1D-13	20.8616	17.8597	18.5863	17.1796	21.1413	18.2815	19.5456	19.7073	19.9661	14.2139	20.4251	17.6367	20.2045	13.4094	18.1141	20.0285	19.1672	19.977	18.0983	19.8244	17.3939	16.735	20.3585	18.1744	21.6266	19.26	19.1627	18.0113	18.7513	19.2751	18.9242	17.9331	17.9163	19.3322	18.8072	17.9892	17.4074	18.1463	18.9519	13.2248	18.1756	20.7119	17.6627	17.7781
UID43	A0A0B4J2H0;P01742	P01742;A0A0B4J2H0	HV169_HUMAN;HV69D_HUMAN	IGHV1-69;IGHV1-69D	Immunoglobulin heavy variable 1-69D	20.6086	21.9264	22.1823	20.1527	20.5977	20.0629	13.972	20.2977	11.7903	20.0655	20.9455	21.3904	20.8072	20.6315	22.2669	21.5916	11.2889	20.9455	20.0333	20.2572	20.1131	19.9109	20.2292	21.6993	19.7592	15.0493	11.8996	12.4701	13.219	13.6763	13.2588	14.13	17.4936	13.4589	13.3551	13.4652	13.2066	13.5892	13.0463	13.5867	15.8106	18.0086	15.6689	19.1344
UID44	A0A0C4DH24	A0A0C4DH24	KV621_HUMAN	IGKV6-21	Immunoglobulin kappa variable 6-21	18.8439	19.1619	19.4564	19.99	19.0143	19.7461	19.1448	19.0209	19.4667	19.4146	18.5572	21.1329	18.6227	19.1149	20.8683	18.8079	18.1248	19.1447	18.3616	18.356	19.4873	19.9463	19.0337	20.5841	18.8345	17.6196	19.6631	19.492	18.9659	19.5709	19.7041	17.5281	19.2224	19.4416	17.5949	17.6527	20.4557	19.687	19.3587	18.5209	20.6027	18.6224	17.7863	17.6614
UID46	A0A0C4DH25;P01619	A0A0C4DH25;P01619	KV320_HUMAN;KVD20_HUMAN	IGKV3-20;IGKV3D-20	Immunoglobulin kappa variable 3D-20	21.197	23.2254	23.2411	21.439	21.5771	21.3671	22.2937	21.9334	22.0973	21.7765	21.9808	22.0744	21.9085	21.8508	22.4729	22.5808	22.3565	22.8813	22.8002	22.521	22.0758	21.9627	22.1487	22.6344	22.0416	22.1768	22.7398	22.709	22.2213	22.3415	22.2535	21.6567	22.9467	22.6173	21.9284	21.4569	22.2152	22.6061	22.8008	22.4302	22.9925	22.3608	22.2617	21.4993
UID47	A0A0C4DH29	A0A0C4DH29	HV103_HUMAN	IGHV1-3	Immunoglobulin heavy variable 1-3	18.0937	18.5594	19.0285	19.2244	18.3992	17.0202	18.7303	19.0884	18.7531	19.6586	17.876	18.9347	19.3342	16.8262	20.9089	19.2312	13.9107	19.1122	15.31	12.6842	17.4482	20.049	17.5104	20.3662	12.6502	17.3758	18.9238	18.1551	17.8919	13.2184	17.4108	13.6684	18.592	18.5027	17.8699	13.2901	14.2365	17.2692	17.92	16.853	18.3418	14.1368	18.3885	18.0497
UID48	A0A0C4DH31	A0A0C4DH31	HV118_HUMAN	IGHV1-18	Immunoglobulin heavy variable 1-18	20.1939	20.3446	20.5063	19.2303	20.8237	19.1197	19.5022	19.8694	18.95	19.6552	20.973	19.299	20.679	19.6956	20.1812	20.2554	19.4402	20.1002	19.5152	19.5879	20.0588	19.7626	20.569	20.4924	19.5921	18.8978	19.873	19.3311	19.0193	18.2923	18.8784	18.5979	19.4366	19.6283	18.9544	18.4084	19.4363	18.8816	19.0393	19.3808	19.0524	18.5179	19.0685	19.2314
UID49	A0A0C4DH32	A0A0C4DH32	HV320_HUMAN	IGHV3-20	Immunoglobulin heavy variable 3-20	16.3706	18.1561	18.0921	13.3428	16.5331	16.979	16.7756	13.9955	17.5922	12.4321	16.6488	20.1897	14.8121	16.7097	19.9753	17.066	16.6406	16.7974	16.4785	17.1528	16.1382	12.8248	16.532	18.9331	16.95	14.7063	13.8682	13.7624	16.5359	18.3657	15.6794	14.0462	13.2286	15.3835	14.4582	15.0299	16.709	16.4563	16.2054	16.3274	12.9529	14.0602	15.361	16.5729
UID50	A0A0C4DH33	A0A0C4DH33	HV124_HUMAN	IGHV1-24	Immunoglobulin heavy variable 1-24	20.4857	20.4476	20.2263	18.6759	20.31	17.6148	18.6183	17.7758	17.6517	18.7766	20.1362	19.2023	17.8933	18.1594	19.9741	19.2851	17.7875	19.2189	17.8208	17.8274	18.477	18.2783	19.6672	19.8461	17.8447	16.9055	16.9968	12.5259	12.695	16.2687	16.0801	16.1025	16.8084	16.7105	16.292	13.4261	17.0035	13.7156	13.3498	16.0654	16.7623	16.9329	16.663	16.0502
UID51	A0A0C4DH34	A0A0C4DH34	HV428_HUMAN	IGHV4-28	Immunoglobulin heavy variable 4-28	22.0255	21.3051	21.5742	21.2193	22.1179	20.4791	21.7541	21.5774	21.5028	21.3913	22.3447	21.8999	21.3537	19.5198	22.181	21.9625	21.6008	21.8401	20.8623	21.7303	21.0355	22.0222	22.5977	22.212	21.6548	21.3719	21.8653	21.8783	22.0859	22.1213	20.8426	20.4056	21.6605	21.6622	21.5275	20.3546	22.3983	20.8206	22.1794	22.4571	21.9811	21.6149	22.2935	21.0917
UID52	A0A0C4DH35	A0A0C4DH35	HV335_HUMAN	IGHV3-35	Probable non-functional immunoglobulin heavy variable 3-35	22.8399	13.8876	21.0649	14.4944	22.5957	21.9827	21.8421	21.3671	22.5802	20.7126	22.0884	22.8675	20.9201	12.674	22.9618	21.6595	20.3953	21.357	21.0354	20.7646	21.4937	20.9805	22.0078	23.1276	20.5602	21.8225	22.024	22.1976	21.3333	13.4608	22.0928	20.3995	21.8449	21.5977	21.5718	14.0568	22.2795	22.3042	21.7717	22.2164	23.0139	21.0037	21.8735	20.9462
UID53	A0A0C4DH36	A0A0C4DH36	HV338_HUMAN	IGHV3-38	Probable non-functional immunoglobulin heavy variable 3-38	20.152	20.3067	20.4184	20.5894	20.1488	21.2122	21.6423	20.8155	20.9195	20.4418	20.6079	21.2044	20.6114	19.5869	21.2548	21.5952	20.8964	21.4791	20.2242	20.9314	21.5653	20.5835	20.7278	21.3281	20.7588	21.2118	21.8962	21.6448	20.9858	21.1036	20.7051	20.265	21.4949	21.8071	21.2277	19.9065	20.9839	20.4478	20.6917	21.7193	21.6621	20.8396	20.2716	20.2982
UID54	A0A0C4DH38	A0A0C4DH38	HV551_HUMAN	IGHV5-51	Immunoglobulin heavy variable 5-51	22.2612	23.0302	23.0536	20.9436	22.2858	20.88	21.3304	21.6357	21.3007	21.1028	22.0183	21.986	21.8815	21.1392	22.6399	21.4863	20.8296	21.5386	21.0998	21.3784	21.5143	21.3186	21.8553	21.9871	21.2652	20.2638	21.1557	21.3802	21.0344	21.6532	20.3743	20.4295	21.2916	20.8197	20.2177	19.9418	21.7002	20.4929	20.8802	20.7557	21.8273	20.4502	20.7028	20.5699
UID55	A0A0C4DH38;A0A0J9YXX1	A0A0C4DH38;A0A0J9YXX1	HV551_HUMAN;HV5X1_HUMAN	IGHV5-10-1;IGHV5-51	Immunoglobulin heavy variable 5-51	23.6332	23.9383	23.9922	22.5445	23.5276	21.5032	22.1717	23.1766	22.12	22.6206	23.5641	23.2183	23.1005	21.9252	23.3908	22.3863	22.3829	22.0828	22.1855	22.8377	21.8199	22.8464	23.4191	23.4631	22.3268	21.9745	22.8372	22.9246	22.5469	21.9164	21.7111	21.3891	22.897	22.6096	21.892	21.4893	22.7604	22.1106	22.6767	22.5688	22.9777	22.2246	22.407	21.5986
UID57	A0A0C4DH43	P01814;A0A0C4DH43	HV70D_HUMAN	IGHV2-70D	Immunoglobulin heavy variable 2-70D	22.43	24.4245	24.446	15.0513	22.416	14.1771	23.086	22.7205	12.036	13.4904	22.3856	22.2627	22.9299	21.9041	22.6688	23.2014	21.7665	22.9348	21.5978	22.1208	18.525	15.6168	22.0899	22.4993	21.821	21.5439	22.6508	23.0656	21.8131	24.1971	22.8151	21.8736	23.0598	22.8828	21.4267	22.1026	23.2209	23.493	21.6268	22.9072	23.7799	22.7595	19.6296	22.7233
UID58	A0A0C4DH43;P01814	P01814;A0A0C4DH43	HV270_HUMAN;HV70D_HUMAN	IGHV2-70;IGHV2-70D	Immunoglobulin heavy variable 2-70D	19.2693	18.302	18.0422	13.3453	18.6327	15.2397	17.5581	17.6592	14.4751	14.1982	17.4964	17.6262	17.2875	15.9247	17.6187	17.59	12.8187	17.426	14.9325	11.8782	15.5813	15.1185	16.7688	17.9129	15.8323	16.1566	17.179	18.3983	16.6103	12.4259	17.3314	15.7313	18.4917	16.8842	12.4239	16.3457	17.5206	17.5529	17.0954	17.0306	17.7034	18.0483	15.5778	16.5631
UID59	A0A0C4DH67	A0A0C4DH69;A0A0C4DH67	KV108_HUMAN	IGKV1-8	Immunoglobulin kappa variable 1-8	18.049	19.1086	19.1686	18.9623	19.3947	16.796	19.0282	19.1994	18.354	19.181	19.7059	19.429	19.4374	18.6829	19.9324	19.2121	19.562	19.2494	20.344	19.7076	17.1862	19.6903	19.9784	19.6317	19.3912	18.3921	18.9096	19.0953	19.1775	18.2857	17.3309	18.1922	18.4905	18.959	18.3294	17.9278	18.91	17.9538	19.3604	18.5961	17.48	18.5558	18.9835	18.3558
UID60	A0A0C4DH68	A0A0C4DH68;A0A075B6R9	KV224_HUMAN	IGKV2-24	Immunoglobulin kappa variable 2-24	21.3863	21.715	21.625	21.1581	21.7495	20.6725	21.6795	21.6042	21.9381	21.0296	21.661	21.8002	21.4936	21.4807	21.8556	21.7743	20.523	22.2688	20.9183	20.55	19.8485	21.258	21.3255	21.5261	20.501	20.462	21.7683	21.5322	20.4901	20.1684	21.3251	19.7097	21.177	21.3056	20.2444	19.8353	20.9791	21.2779	20.6644	21.234	21.5829	19.2711	21.6164	19.8116
UID61	A0A0C4DH72;A0A0C4DH73;P01597;P01611;P04432	A0A0C4DH73;P01611;P01597;A0A0C4DH72;P04432	KV106_HUMAN;KV112_HUMAN;KV139_HUMAN;KVD12_HUMAN;KVD39_HUMAN	IGKV1-12;IGKV1-39;IGKV1-6;IGKV1D-12;IGKV1D-39	Immunoglobulin kappa variable 1-6	22.1633	23.0941	22.9479	21.8547	23.2457	21.1278	22.1337	21.9596	21.236	22.0457	23.2835	22.3176	22.51	22.46	23.1663	22.5319	21.8212	22.4883	21.7236	22.3971	21.3252	22.4514	23.2537	23.4398	22.662	21.3018	22.152	22.1447	21.8779	20.7097	21.6479	21.3832	22.2892	22.2024	21.5098	20.8389	21.6536	21.5744	22.3373	22.4869	14.2351	20.8517	21.7864	21.7763
UID62	A0A0J9YX35	A0A0J9YX35	HV64D_HUMAN	IGHV3-64D	Immunoglobulin heavy variable 3-64D	21.9327	20.7588	20.8458	21.5845	22.4293	21.3361	21.6577	22.8006	21.5224	21.7118	22.5709	22.4891	22.4388	19.7263	22.5364	21.8779	21.5736	21.832	21.2264	21.7393	21.4408	21.6866	22.4248	22.266	21.5654	21.5464	22.4574	22.3683	21.9733	19.6739	21.3518	21.3526	22.3292	22.4082	21.6805	21.2023	21.6574	21.7069	22.225	22.314	22.8436	21.3209	22.1635	21.2431
UID63	A0A0J9YXX1	A0A0J9YXX1	HV5X1_HUMAN	IGHV5-10-1	Immunoglobulin heavy variable 5-10-1	25.0288	18.1657	14.8872	23.5375	25.2573	15.9564	20.6778	24.9816	19.5405	23.4346	25.3018	24.0875	24.8425	19.9054	24.7383	20.6722	22.5869	20.7226	23.0241	23.117	19.9836	23.7702	24.9381	24.9017	22.4805	19.8782	23.451	23.337	23.0138	23.356	22.1115	22.0829	23.8088	23.2289	13.5475	21.9763	23.25	22.4559	23.2186	22.8087	23.1918	19.2527	23.4938	11.9495
UID64	A0M8Q6;B9A064;P0CF74;P0DOY3	P0CG04;A0M8Q6;P0DOY2;P0DOY3;B9A064;P0CF74	IGLC3_HUMAN;IGLC6_HUMAN;IGLC7_HUMAN;IGLL5_HUMAN	IGLC3;IGLC6;IGLC7;IGLL5	Immunoglobulin lambda constant 7	25.1516	26.2905	26.4123	25.2509	25.6128	25.7188	25.6731	26.503	25.2652	25.0905	25.8465	26.2655	25.8395	26.4756	26.4396	25.805	25.146	25.7278	25.7304	25.326	25.7924	25.5206	25.9057	26.7071	25.2201	25.2795	25.7955	26.4419	25.6691	22.485	25.4643	27.8907	26.0555	25.4768	25.4673	27.608	26.0205	25.5636	25.7332	25.9902	25.9947	25.367	25.7345	25.3945
UID65	A0M8Q6;P0CF74;P0DOY3	A0M8Q6;P0DOY2;P0DOY3;P0CF74	IGLC3_HUMAN;IGLC6_HUMAN;IGLC7_HUMAN	IGLC3;IGLC6;IGLC7	Immunoglobulin lambda constant 7	26.5795	27.888	27.8899	26.9433	26.8874	27.2484	27.2606	27.7531	26.9145	26.5435	27.1473	27.7002	27.6838	26.9065	28.1465	27.1873	26.9507	27.1689	27.2914	26.9328	27.181	26.7331	27.0527	28.1201	27.0371	26.3887	27.1063	27.7034	27.45	27.8622	26.7973	29.7215	27.6057	26.9795	26.7824	29.6805	27.7189	26.6871	27.3295	27.4204	27.3335	26.6501	27.0198	26.7922
UID66	A1L4H1	A1L4H1	SRCRL_HUMAN	SSC5D	Soluble scavenger receptor cysteine-rich domain-containing protein SSC5D	14.2257	14.9874	14.0534	14.8136	14.9738	13.9873	14.524	15.0221	14.3318	14.5087	15.0163	15.1033	15.2322	10.9195	14.7423	14.1724	14.5167	15.0908	14.7843	14.4948	14.3339	14.765	15.0051	15.2765	14.7172	13.8875	13.6047	14.1751	14.9473	14.8629	14.7006	14.3674	13.4531	13.9028	14.9468	12.9192	14.7899	14.2229	14.9316	14.6372	14.8465	13.8067	14.1288	14.2287
UID68	B9A064	B9A064	IGLL5_HUMAN	IGLL5	Immunoglobulin lambda-like polypeptide 5	26.8332	27.6233	27.2397	26.0198	26.9766	25.7493	26.4595	27.0348	26.5561	25.8164	27.3395	26.4529	26.755	26.9503	26.9824	26.5977	26.0904	26.7034	26.0612	26.0814	26.0235	25.8954	26.9418	26.9432	25.9575	26.0695	26.5733	26.5247	25.875	26.8417	26.1572	25.6139	26.4042	26.5779	26.4201	25.3828	26.8902	26.1011	25.747	26.6567	26.1729	25.8304	26.012	26.0167
UID69	B9A064;P0CF74;P0DOY3	P0CG04;P0DOY2;P0DOY3;B9A064;P0CF74	IGLC3_HUMAN;IGLC6_HUMAN;IGLL5_HUMAN	IGLC3;IGLC6;IGLL5	Immunoglobulin lambda-like polypeptide 5	23.1266	23.4252	24.0571	22.9193	23.5686	23.6658	23.5489	23.7505	23.3811	22.6746	23.9262	23.8731	23.2425	23.4861	24.6667	23.7183	23.3675	23.6404	23.5829	23.3837	22.9705	22.7837	23.2321	24.3308	22.8961	22.681	23.4902	23.5849	23.1233	23.6009	23.1811	22.9827	23.6237	23.1821	22.924	25.0066	23.621	22.8912	22.8675	23.6765	23.2738	22.9587	22.9603	23.1156
UID70	B9A064;P0DOY3	P0CG04;P0DOY2;P0DOY3;B9A064	IGLC3_HUMAN;IGLL5_HUMAN	IGLC3;IGLL5	Immunoglobulin lambda-like polypeptide 5	24.7555	25.6779	25.9057	24.3274	25.2719	24.8275	25.1548	25.5945	24.3384	24.3491	24.8745	25.9146	24.6405	25.3545	25.5384	24.9539	24.2727	24.482	25.1243	24.7	24.4921	24.7475	25.0552	25.7997	24.6502	24.6653	24.3867	25.0335	24.2797	25.0419	24.0505	26.6484	24.8579	24.4043	24.4379	26.6149	25.1954	24.4497	24.6788	25.0331	25.2904	24.7761	24.4973	23.779
UID71	O00151	O00151	PDLI1_HUMAN	PDLIM1	PDZ and LIM domain protein 1	16.7101	13.282	16.2232	18.677	19.1832	19.7823	14.2542	17.5162	16.4525	16.5944	12.6454	15.9937	16.1876	15.2846	16.6283	15.6746	16.2332	16.8916	16.2582	16.0121	11.3032	14.6963	14.5205	14.3614	12.8722	13.8048	16.9389	16.763	16.2679	16.7895	16.4786	14.7173	12.9107	13.11	13.7547	13.4963	16.7839	13.2199	15.3024	12.974	14.6535	13.9906	12.7965	13.6659
UID72	O00187	O00187	MASP2_HUMAN	MASP2	Mannan-binding lectin serine protease 2	20.6292	20.3529	20.3506	20.0232	20.04	20.8079	20.2588	20.6497	20.4198	20.1827	19.7088	20.1195	20.7152	20.3745	19.8093	19.1659	20.6539	19.0381	20.8139	20.5724	19.9251	19.5729	19.4764	19.3724	20.3668	19.8701	19.8236	19.5552	19.6501	19.9175	19.9554	19.8493	19.4126	19.7495	19.7204	19.6301	20.2425	19.9565	19.7714	19.9069	19.609	19.4898	20.0203	19.9031
UID74	O00391	O00391	QSOX1_HUMAN	QSOX1	Sulfhydryl oxidase 1	18.3523	19.2457	19.1575	18.9547	18.7574	18.5852	18.3914	19.3722	18.4014	19.3214	18.9366	18.5799	19.1253	18.9951	18.4001	18.7939	19.3527	18.6653	19.4163	19.2213	18.9723	19.1564	19.3331	18.934	19.0049	19.0547	18.565	18.9207	19.0783	18.8037	19.2087	18.8977	18.9967	18.6981	18.9656	18.8414	18.8764	19.2292	18.9722	18.7479	18.6674	18.6601	18.9628	19.1867
UID76	O00533	O00533	NCHL1_HUMAN	CHL1	Neural cell adhesion molecule L1-like protein	16.2488	16.5564	16.7825	16.5978	15.9008	17.1043	15.348	15.3604	15.9342	16.6338	16.563	16.4051	15.5928	16.4193	16.1099	15.6454	16.7081	15.586	16.8243	16.6331	17.4855	17.0559	16.993	16.4554	16.9826	17.0578	16.5221	17.7528	17.5556	16.6114	17.514	16.8723	17.8676	16.3296	17.2113	16.7733	16.7121	17.4421	17.59	16.6988	16.9422	16.4828	17.2685	17.0899
UID77	O14786	O14786	NRP1_HUMAN	NRP1	Neuropilin-1	17.0995	16.8036	17.1027	17.6958	16.7541	17.1217	16.8811	17.4297	16.9471	18.0016	16.4992	17.6	16.9165	16.7405	17.1353	16.0057	17.0039	16.3558	16.7448	16.9191	16.7273	17.3495	16.9968	16.8903	17.1153	17.0872	16.8054	16.9236	17.1352	16.4806	17.1741	16.9902	16.6541	16.7249	17.2534	16.8125	16.2614	16.9645	17.3104	16.7654	17.0846	16.6923	16.8766	17.2037
UID78	O14791	O14791	APOL1_HUMAN	APOL1	Apolipoprotein L1	22.0377	21.3127	21.642	22.4769	22.1403	22.3916	23.5883	21.6808	22.9971	22.6794	22.3475	22.3093	21.9999	20.5875	22.4486	23.6019	22.4953	23.6611	21.7976	22.4427	22.473	22.646	22.5354	22.9626	22.833	22.8111	22.4886	22.4438	22.9501	21.6911	22.3506	22.2181	22.4673	22.4472	22.747	22.227	22.2337	22.3951	22.8587	22.7671	22.2652	22.7573	22.6857	22.3067
UID80	O14950;P19105	P19105;O14950	ML12A_HUMAN;ML12B_HUMAN	MYL12A;MYL12B	Myosin regulatory light chain 12B	17.1653	14.9051	13.4706	19.4945	20.2678	20.5452	17.1843	17.5937	16.9218	16.3095	16.2967	16.9544	16.2019	14.5544	16.9855	13.3538	16.23	17.5845	16.8298	16.522	15.9175	14.4821	11.5356	15.2894	15.4558	14.5156	17.6343	17.8932	17.122	17.6561	17.3509	13.9813	14.2038	13.5261	13.2385	13.1048	17.1329	13.7882	13.4835	12.9609	13.2618	14.0726	17.2385	13.059
UID83	O15204	O15204	ADEC1_HUMAN	ADAMDEC1	ADAM DEC1	15.0315	15.6656	16.009	16.435	15.2627	13.8416	13.6159	15.2321	11.9208	12.2597	11.8339	12.8836	12.2533	16.1838	15.5319	10.9998	15.1154	14.4384	15.5309	15.0706	14.2697	13.8186	14.8132	15.4171	14.3496	15.3171	14.3826	14.6925	14.9923	14.7105	14.621	15.3178	14.1482	13.9188	12.9921	14.6167	14.786	15.4665	13.7423	15.5118	15.2008	14.0808	13.2618	12.5309
UID85	O43707;P12814	O43707;P12814	ACTN1_HUMAN;ACTN4_HUMAN	ACTN1;ACTN4	Alpha-actinin-4	17.7608	15.9595	16.3955	20.1585	20.7466	21.461	17.7669	18.4819	17.4983	17.2273	16.899	17.0345	16.9118	14.1659	17.3018	16.3986	16.6131	18.0968	17.2093	16.9538	16.1242	16.2951	15.8831	16.5162	16.079	14.9144	18.0993	18.3907	17.584	17.3859	17.78	13.503	14.4144	14.3291	16.0428	13.8195	17.4759	14.535	15.7817	16.3255	16.7183	16.1387	16.7398	15.9611
UID86	O43866	O43866	CD5L_HUMAN	CD5L	CD5 antigen-like	23.3715	23.3656	23.7387	23.108	23.4533	23.2584	23.5483	23.2151	23.5804	22.8436	23.5661	23.5415	23.1202	23.368	23.7232	23.8233	24.1657	23.7761	24.1806	24.2003	23.1843	22.9084	23.1918	23.4955	24.7234	22.7745	23.2863	23.4192	23.6766	23.0861	23.4765	21.2498	23.388	23.1148	22.7608	21.2348	23.5762	23.6452	23.6679	21.8041	24.3751	23.04	23.3511	22.2099
UID87	O75015;P08637	O75015;P08637	FCG3A_HUMAN;FCG3B_HUMAN	FCGR3A;FCGR3B	Low affinity immunoglobulin gamma Fc region receptor III-B	17.2662	18.1363	18.2379	17.3566	17.2325	18.5112	17.298	18.0132	17.1789	17.4641	17.0807	18.2429	17.4055	18.4557	13.9651	16.8503	17.4166	17.0318	17.7255	17.4937	17.7158	16.707	17.1702	17.475	17.4283	16.8788	17.5173	16.4685	17.02	16.5915	16.9059	17.0866	16.4665	17.2132	17.0147	17.4695	16.9512	16.8913	17.0671	17.0103	17.2544	16.8106	16.2398	16.4886
UID88	O75083	O75083	WDR1_HUMAN	WDR1	WD repeat-containing protein 1	16.6961	15.7569	16.141	18.9914	19.8051	20.3314	16.0835	17.7688	15.8503	16.103	15.7788	15.6913	16.1704	16.3978	16.4571	14.8967	16.0904	16.8819	16.5494	16.2305	15.5981	15.1518	14.0746	14.993	14.9058	13.3972	16.6539	17.0455	16.0808	13.9202	16.6527	12.678	14.907	13.5881	13.1471	12.5587	15.8443	11.1981	13.1516	15.0845	15.4922	15.9428	15.8084	10.3652
UID89	O75144	O75144	ICOSL_HUMAN	ICOSLG	ICOS ligand	15.0706	15.1998	14.0522	15.978	15.4008	16.1074	15.3886	15.1703	15.5422	15.8336	16.187	14.4933	15.236	16.186	15.3585	16.1016	15.3182	16.211	15.6308	13.4514	17.0511	16.6855	16.5738	16.0877	15.526	16.7381	16.7522	16.5721	16.2154	16.2935	16.496	16.8218	16.7204	16.5247	16.2948	16.193	16.3807	16.3942	16.2161	15.7208	16.9345	16.1815	16.6363	16.2487
UID90	O75369;P21333;Q14315	O75369;Q14315;P21333	FLNA_HUMAN;FLNB_HUMAN;FLNC_HUMAN	FLNA;FLNB;FLNC	Filamin-B	17.6705	15.9431	16.9218	19.7219	20.6916	21.1874	17.5255	18.6441	16.9749	17.5829	16.824	16.9733	17.4223	15.5378	17.8181	16.1995	16.68	18.322	17.5398	17.2476	16.1729	16.6177	15.99	16.2145	16.0712	13.8754	18.221	18.6351	17.3683	16.5764	17.7885	11.9352	15.2242	12.3786	14.6024	14.5383	17.5558	14.5225	13.1356	16.0875	16.5617	15.075	17.0436	15.9163
UID91	O75594	O75594	PGRP1_HUMAN	PGLYRP1	Peptidoglycan recognition protein 1	15.0456	16.3035	16.0201	17.9479	17.7153	18.0589	14.017	15.2029	11.4881	14.3028	15.6312	14.2899	14.9805	15.6657	13.2984	14.0424	12.2435	15.4201	14.85	15.4742	10.4302	14.2628	14.5205	14.2029	13.2643	15.7923	12.7493	14.4936	14.3621	13.9527	12.2242	13.6056	12.8939	12.1335	14.3158	15.4559	14.5515	14.136	15.4926	13.7921	13.8516	15.3008	13.0769	13.53
UID92	O75636	O75636	FCN3_HUMAN	FCN3	Ficolin-3	20.281	20.8481	20.7952	20.9239	19.8986	21.7506	22.1206	20.7995	22.0612	21.1228	20.209	21.3857	21.0405	20.9545	21.3414	21.0871	20.5684	21.041	20.1611	20.4576	21.5584	20.9981	19.6714	21.1253	20.8554	21.2159	21.2794	20.7814	20.6233	20.859	20.9913	21.2014	20.8702	21.2746	21.2277	21.2565	21.347	21.0105	20.6	21.255	21.1481	20.0894	21.5752	21.2902
UID94	O75882	O75882	ATRN_HUMAN	ATRN	Attractin	19.3098	18.9709	19.3831	19.868	19.4429	18.8491	19.5692	18.9301	19.3705	19.8931	19.7031	19.6266	19.2681	17.74	19.6828	20.0203	19.3993	20.0603	18.7491	19.2203	20.143	20.4172	20.1495	20.3321	19.4293	20.2381	20.1293	20.2902	20.233	20.0809	20.1094	20.0581	20.2783	20.0978	20.2951	20.0712	20.0874	20.1972	20.2163	20.0293	20.115	20.3361	20.3357	20.2725
UID95	O95445	O95445	APOM_HUMAN	APOM	Apolipoprotein M	22.4914	21.1884	21.5437	22.3027	22.551	23.2108	22.9163	21.674	22.2265	22.7513	22.9162	22.8203	22.0691	20.3474	23.2763	23.0006	22.3217	23.0229	21.521	22.2937	23.3404	22.9664	23.3011	23.5139	23.059	23.6357	23.7939	23.7832	23.4675	23.4711	23.331	23.3812	23.8669	23.7363	23.6187	23.312	23.9431	23.217	23.4473	22.6179	23.6224	23.7018	23.7237	23.7058
UID96	O95479	O95479	G6PE_HUMAN	H6PD	GDH/6PGL endoplasmic bifunctional protein	14.811	15.119	15.097	14.9619	14.7681	15.2692	14.418	15.5131	14.9677	14.3456	14.8336	14.9373	13.8352	14.5196	12.8678	12.7954	14.4121	15.316	14.4659	12.9332	14.4789	14.6329	14.7845	13.4055	14.3638	15.8384	14.7747	12.8848	11.8521	16.2524	14.2292	14.0797	15.0588	14.8972	15.3869	12.0735	15.8235	13.4166	14.3306	12.4833	13.6908	14.9177	13.5839	13.1235
UID97	O95497	O95497	VNN1_HUMAN	VNN1	Pantetheinase	16.7233	13.7904	11.4446	16.0423	14.0153	15.9266	13.5798	16.7257	16.1194	17.0206	15.7019	17.7158	17.2085	14.5149	17.0201	12.989	18.5928	15.0922	17.9623	18.5901	12.5554	17.0988	16.9533	17.7963	18.199	17.036	17.9843	17.4033	13.4309	17.0368	16.5237	17.3997	17.2355	17.9482	17.0133	17.232	17.0541	16.4303	16.5503	14.448	17.121	17.3706	16.5823	11.9938
UID98	O95810	O95810	CAVN2_HUMAN	CAVIN2	Caveolae-associated protein 2	16.3242	13.0057	11.9645	18.4775	19.3899	19.5533	16.2862	17.2223	16.0344	15.9221	15.1928	15.4673	15.8394	12.5015	16.3582	14.916	15.5438	16.8889	15.5745	15.902	14.218	13.2032	12.6108	11.3841	15.0647	13.9206	16.5555	16.9532	16.1842	14.5658	16.738	12.2102	15.023	14.5895	14.706	12.7191	15.6899	14.1879	15.0363	13.3777	15.2644	13.3264	13.1596	14.2556
UID99	O95967	O95967	FBLN4_HUMAN	EFEMP2	EGF-containing fibulin-like extracellular matrix protein 2	15.5544	15.6096	15.8417	15.0888	15.4206	15.3261	14.5785	14.4556	15.0527	15.248	12.8435	15.6146	15.0044	16.9198	15.1566	12.0372	14.7036	14.7142	15.8153	14.9114	12.5476	13.2191	15.2222	13.6145	15.239	13.3694	12.8062	13.0317	15.4857	13.4105	12.5083	16.9413	14.746	14.909	15.6051	14.6958	11.4861	13.4248	14.1683	14.4258	12.7096	14.5071	13.6955	11.5982
UID100	P00338	P00338	LDHA_HUMAN	LDHA	L-lactate dehydrogenase A chain	17.7387	17.1393	17.2191	20.0817	20.1984	20.7207	17.2311	18.225	16.9252	17.0017	17.1202	18.1368	16.9686	17.7222	17.1761	16.147	17.1267	16.8717	17.2687	17.3791	16.1036	16.7739	17.091	16.2263	16.2101	15.5907	16.7639	17.3257	16.7144	13.2653	17.5525	15.9782	15.8198	12.6799	16.1367	15.8948	16.7915	16.4013	16.3397	16.4748	15.9349	14.0725	16.3733	16.2895
UID101	P00390	P00390	GSHR_HUMAN	GSR	Glutathione reductase, mitochondrial	16.9687	16.7144	16.2973	17.187	17.4448	17.9623	15.9382	16.0011	16.278	15.7765	16.3311	16.4399	15.3809	16.6758	15.927	14.9184	15.9257	15.5678	15.3422	15.8829	11.61	15.8211	15.7646	13.4932	16.0521	12.9852	15.6025	15.6937	15.7769	14.4155	16.1756	15.5751	15.3316	15.2266	15.3843	15.071	15.69	15.6087	15.4883	15.6687	15.366	14.5423	14.3435	15.5586
UID102	P00450	P00450	CERU_HUMAN	CP	Ceruloplasmin	23.9307	24.4547	24.4834	24.2768	23.7653	23.9866	24.4433	24.1137	24.1309	24.229	23.9495	24.2203	23.9905	23.784	24.0277	24.2015	23.9904	24.2293	23.9343	24.0322	24.0804	23.9037	23.9719	23.8127	24.1525	23.7138	24.1451	23.6	23.8454	23.7129	23.8007	23.5993	23.612	24.1326	23.7725	23.5755	23.9207	23.7328	23.8132	23.5405	23.5813	23.7846	24.122	23.7213
UID103	P00451	P00451	FA8_HUMAN	F8	Coagulation factor VIII	13.7159	15.2896	15.9536	14.4742	14.7145	14.0744	14.6049	13.6205	13.8527	13.6187	14.8061	14.4916	14.9832	15.9623	15.1905	12.0617	14.4051	15.2071	14.5391	14.2049	13.3942	12.4838	12.7005	13.9497	15.0952	15.9905	13.9184	14.8667	13.5299	13.6853	12.1994	12.1742	14.0263	13.447	12.7617	15.0067	15.4303	14.4063	14.5559	11.5528	14.6928	13.5673	12.8399	11.1716
[truncated: 550 more rows]
[truncated: 390 more columns]

## Sheet: D.BLEEDS_INRcorrelatie
D	correlation of the INR values from the patients in the BLEED cohort to protein levels, based on non-imputed values
INR group	Gene names	Correlation	p value
INR_VALUES	F10	-0.54128	2.94995e-11
INR_VALUES	PROS1	-0.523516	1.64976e-10
INR_VALUES	F2	-0.52245	1.82347e-10
INR_VALUES	PROZ	-0.509249	6.12777e-10
INR_VALUES	PROC	-0.466757	2.17406e-08
INR_VALUES	PROC	-0.458101	4.2453e-08
[truncated: 636 more rows]

## Sheet: E.COVIDclinicalcorrelatio
E	correlation of the conventional clinical measurements from the patients in the two COVID-19 cohort to protein levels, based on non-imputed values
[truncated: 62 more rows]

[truncated: 7 more sheets: F. Statistics controls , G. Statistics controls overlap , H. Statistics within cohorts, I. Overlap statistics cohorts, J.WGCNA, K.Wikipath_enrichment, L. Cluster similarity]
